# Supplementary material for: Proximity labeling reveals a new in vivo network of interactors for the histone demethylase KDM5
Source: Epigenetics Chromatin. 2023 Feb 18;16:8. doi: 10.1186/s13072-023-00481-y (PMC9938590; doi:10.1186/s13072-023-00481-y)
Supplement: Supplementary file 4 — Additional file 4. Quadruplicate LC-MS/MS data from experiment 1 using NT-KDM5, CT-KDM5, TurboID alone and control. [file 13072_2023_481_MOESM4_ESM.xlsx]

## Sheet: WT and Controls (Experiment 1)
Accession	GeneID	Nucleus	Gene symbol	OGene Symbol	Description	NT WT/Turbo FC	NT WT/Turbo pval	NT WT/Turbo Score	CT WT/Turbo FC	CT WT/Turbo pval	CT WT/Turbo Score	NT WT/WT FC	NT WT/WT pval	NT WT/WT Score	CT WT/WT FC	CT WT/WT pval	CT WT/WT Score	Turbo/WT FC	Turbo/WT pval	Turbo/WT Score	NT-KDM5 1	NT-KDM5 2	NT-KDM5 3	NT-KDM5 4	CT-KDM5 1	CT-KDM5 2	CT-KDM5 3	CT-KDM5 4	TurboID 1	TurboID 2	TurboID 3	TurboID 4	Ctl 1	Ctl 2	Ctl 3	Ctl 4
P29310	FBgn0004907	1	14-3-3ζ	14-3-3zeta	14-3-3 protein zeta	1.47969	0.0880682	1.56134	1.03006	0.219478	0.678405	1.97585	0.0990538	1.98401	1.52621	0.175683	1.1527	0.496154	0.652319	0.0920564	0.429697	0.0858427	1.0174	0.504899	-0.950066	0.241987	1.09945	-0.152071	0.61061	-1.87728	-1.96598	-0.648277	-1.79467	0.928651	-1.9434	-3.05614
Q7JPR9	FBgn0287775	0	18w	18w	Tlr protein	0.53905	0.346412	0.248183	0.313684	0.32624	0.152596	0.356787	0.528068	0.0989406	0.131421	0.697523	0.0205596	-0.182263	0.383213	-0.0759236	0.908575	-1.25682	-0.977907	-0.627272	-1.03067	-0.625906	0.000724245	-1.19903	-1.06047	-0.976184	-0.930976	-1.14199	-1.21825	-0.366976	-0.89536	-0.899979
Q9V3U6	FBgn0250848	0	26-29-p	26-29-p	26-29kD-proteinase	0.0585951	0.817999	0.00511225	0.349853	0.320339	0.172964	0.336142	0.563865	0.0836404	0.6274	0.32588	0.305507	0.277546	0.636659	0.0544249	-1.05847	-1.07264	-0.440965	-0.963622	-1.19213	-0.828965	-0.0547066	-0.294864	-1.41514	-0.799823	-0.510844	-1.04427	-1.13616	-0.276634	-0.822586	-2.64488
Q8IQU7	FBgn0052208	0	825-Oak	825-Oak	825-Oak	-1.24579	0.176789	-0.937514	-0.105721	0.728868	-0.0145209	-1.67073	0.0969472	-1.69322	-0.530658	0.0421265	-0.72989	-0.424937	0.193931	-0.302705	-0.993726	1.25681	1.9234	2.05811	2.59326	2.10132	2.24656	1.86373	2.43475	2.745	2.44247	1.60554	2.38381	2.67134	3.03487	2.83748
M9PF96	FBgn0031069	0	Abcd3	CG12703; Pmp70	Peroxisomal membrane protein 70 kDa, isoform C	-1.50877	0.187602	-1.09652	-0.8356	0.510232	-0.244189	-0.950288	0.349304	-0.434088	-0.277121	0.820461	-0.0238163	0.558479	0.666466	0.0984162	-4.48579	-5.05442	-4.39533	-4.56163	-1.5903	-4.83951	-4.3969	-4.9778	-1.52691	-1.62947	-4.59089	-4.71483	-5.38917	-2.20642	-4.89986	-2.20057
Q9W3N9	FBgn0029969	0	Acat1	CG10932	LD24105p	0.513311	0.552673	0.132194	1.25671	0.236578	0.786734	1.64314	0.06435	1.95772	2.38654	0.0439235	3.23926	1.12983	0.148163	0.936924	-4.57071	-2.22205	-3.50304	-2.0372	-3.78061	-3.53384	-0.968613	-1.07633	-2.12263	-3.32499	-4.45469	-4.48394	-5.20344	-4.71783	-3.73083	-5.25348
A1Z784	FBgn0033246	0	ACC	ACC	Acetyl-CoA carboxylase, isoform A	-0.850667	0.349794	-0.388064	-0.249137	0.835201	-0.0194847	-0.215637	0.554207	-0.0552738	0.385893	0.693657	0.0613011	0.63503	0.487241	0.198292	6.91559	6.57113	7.01756	6.78525	6.67429	6.60792	9.97232	6.44111	6.60212	7.3326	9.93081	6.82667	6.20035	6.92073	7.39276	7.63824
Q9VP61	FBgn0012034	0	AcCoAS	AcCoAS	Acetyl-coenzyme A synthetase	0.16112	0.922816	0.00562068	0.785997	0.513344	0.227618	-0.271375	0.843295	-0.0200873	0.353502	0.533426	0.0964797	-0.432495	0.713327	-0.0634519	-1.05613	-5.00299	-0.0638747	0.324754	-1.09585	-0.56332	0.0659973	-1.70556	-0.60705	-0.412108	-0.746655	-4.67691	-1.87952	-0.136047	-1.13681	-1.56037
Q9VJ12	FBgn0263198	1	Acn	Acn	Acinus, isoform A	0.463041	0.627159	0.0938224	0.642525	0.547109	0.168294	3.53613	1.41703e-05	17.1453	3.71561	0.00455479	8.70022	3.07309	0.0348029	4.48174	-1.35129	-1.78906	-1.93056	-1.15651	-1.50257	-2.78491	-0.847215	-0.374804	-0.751776	-4.48669	-1.73491	-1.10622	-5.42916	-4.94839	-4.96423	-5.03017
Q7JND6	FBgn0020765	0	Acp65Aa	Acp65Aa	Cuticle protein ACP65A	2.1942	0.0518916	2.81934	3.1354	0.00914212	6.39293	1.03487	0.409062	0.401747	1.97607	0.130025	1.75074	-1.15933	0.308835	-0.591577	5.057	6.42043	3.3127	3.45745	5.94723	5.86652	3.62523	6.5734	1.91782	3.55794	1.4578	2.53722	4.07348	2.51412	1.72165	5.79887
A1Z7H3	FBgn0263120	0	Acsl	Acsl	Acyl-CoA synthetase long-chain, isoform C	0.635115	0.505735	0.188043	1.29802	0.160099	1.03272	1.05477	0.287447	0.571096	1.71768	0.0918093	1.78143	0.419654	0.68744	0.0683049	-0.929482	-0.478203	0.597964	1.5561	0.879426	1.07354	0.642701	0.802355	-1.39001	1.15132	0.274079	-1.82947	-0.0498832	0.623475	-1.57264	-2.47364
P10987	FBgn0000042	1	Act5C	Act5C	Actin-5C	0.91489	0.292188	0.488861	0.239969	0.542735	0.0636905	1.28384	0.163337	1.01027	0.608921	0.0858204	0.649359	0.368952	0.281017	0.203391	9.09653	6.27196	6.47333	6.18097	6.18715	6.0715	5.99955	7.06491	5.89838	5.53256	6.08457	6.84771	5.77858	5.9567	5.59558	5.55657
P02574	FBgn0000045	0	Act79B	Act79B	Actin, larval muscle	1.1767	0.461898	0.39473	0.147176	0.773548	0.016412	1.85719	0.267457	1.0637	0.827659	0.0309929	1.24872	0.680482	0.212495	0.457727	6.8796	1.61141	1.24737	1.41796	2.01763	1.88095	1.08007	2.05959	1.83029	0.636127	1.33159	2.65153	0.694982	1.45542	0.8078	0.769393
P18091	FBgn0000667	0	Actn	Actn	Alpha-actinin, sarcomeric	1.16308	0.173953	0.883434	0.47339	0.409028	0.183792	2.05018	0.0306503	3.10309	1.3605	0.020422	2.29911	0.88711	0.181723	0.656985	3.98724	2.17711	1.21672	2.00103	2.06472	1.15598	1.40093	2.00174	2.34884	0.255392	0.632622	1.49295	1.03156	0.200613	-0.605357	0.554552
Q9VFS1	FBgn0038172	0	Adgf-D	Adgf-D	Adenosine deaminase-related growth factor D	0.699969	0.371135	0.301315	0.302162	0.698959	0.0470008	1.88299	0.0582155	2.32542	1.48519	0.0973105	1.50277	1.18302	0.245909	0.720729	-2.13464	-1.77638	-1.99853	-2.01978	-2.74213	-1.52871	-2.42677	-2.82295	-1.7357	-4.64635	-2.02088	-2.32627	-3.11288	-4.9049	-2.46722	-4.97629
P00334	FBgn0000055	0	Adh	Adh	Alcohol dehydrogenase	0.324537	0.48731	0.101319	0.360086	0.278779	0.199754	-0.134119	0.82741	-0.0110352	-0.0985704	0.852724	-0.00682026	-0.458656	0.419884	-0.172854	1.62716	1.51856	2.69846	2.94755	1.94739	2.78946	2.05942	2.13766	2.34809	2.15583	1.67659	1.31307	2.17603	3.67285	1.64122	1.83811
Q9VUQ5	FBgn0087035	1	AGO2	AGO2	Protein argonaute-2	-0.378197	0.382667	-0.157776	-0.989857	0.102157	-0.980685	1.51481	0.00884777	3.11015	0.903145	0.125511	0.81402	1.893	0.00209232	5.07205	-0.294848	-1.76715	-1.0531	-1.05211	-2.03087	-2.02025	-0.3977	-2.16503	-0.278268	-0.305015	-0.653106	-1.41803	-2.18836	-2.36417	-3.30222	-2.37168
Q27580	FBgn0014455	0	Ahcy	Ahcy13; Ahcy	Adenosylhomocysteinase	1.48224	0.251895	0.887538	0.862983	0.452015	0.297597	2.72427	0.0518745	3.50082	2.10501	0.0655547	2.49107	1.24203	0.20397	0.857538	-0.454941	-2.73042	-4.46755	-1.29921	-5.05972	-2.55608	-1.87113	-1.94223	-4.37929	-4.67397	-4.40144	-1.42639	-5.25878	-4.68476	-4.84758	-5.05809
Q9I7S8	FBgn0020513	0	Paics	ade5	Multifunctional protein ADE2	1.61927	0.0100601	3.23433	1.44066	0.0167945	2.55693	2.89591	0.0368305	4.15214	2.7173	0.0441684	3.68164	1.27664	0.239062	0.793419	0.440724	-1.06243	-0.0253218	-0.126592	-1.16181	0.0794341	0.198603	-0.604298	-1.63855	-1.69323	-1.24709	-2.67184	-5.37173	-1.20358	-3.03338	-2.74857
P22465	FBgn0000084	0	AnxB10	AnnX; AnxB10	Annexin B10	1.32415	0.264582	0.764617	0.91812	0.271409	0.520001	0.217221	0.879801	0.0120809	-0.18881	0.880133	-0.0104699	-1.10693	0.34101	-0.517194	-0.689247	-5.05564	-4.3933	-2.9324	-4.86799	-2.74851	-2.26076	-4.81745	-4.39819	-4.61703	-4.61148	-4.74048	-2.61094	-1.13381	-4.98276	-5.21196
P22464	FBgn0000083	0	AnxB9	AnnIX; AnxB9	Annexin B9	1.31589	0.104832	1.28893	0.576316	0.59703	0.129097	2.33926	0.039425	3.28485	1.59968	0.201849	1.11174	1.02336	0.310699	0.51952	-1.83724	-2.93504	-1.79472	-1.51777	-5.30532	-1.80732	-1.98188	-1.94856	-4.07877	-4.54374	-2.52749	-2.19834	-4.97697	-2.21299	-4.98033	-5.27151
Q24253	FBgn0010380	0	AP-1-2β	Bap; AP-1-2beta	AP complex subunit beta	1.68642	0.165124	1.3191	0.763714	0.46705	0.252512	0.176295	0.824647	0.0147615	-0.746409	0.292096	-0.398936	-1.51012	0.204531	-1.04084	0.588515	-1.50461	-1.21715	0.413881	-2.20825	-1.51655	-0.586321	-1.09905	-0.846559	-1.2183	-1.68133	-4.71884	-1.55543	-1.29539	0.812625	-0.386348
P91926	FBgn0264855	0	AP-2α	alpha-Adaptin; AP-2alpha	AP-2 complex subunit alpha	-1.0023	0.00577737	-2.24342	-1.03457	0.00948822	-2.09275	1.88892	0.000222138	6.90093	1.85665	0.000610966	5.96723	2.89122	1.3183e-05	14.1091	1.18315	0.371473	0.921792	1.03674	0.298205	0.743036	1.28385	1.05897	2.14312	2.13766	1.4907	1.75087	-1.32299	-0.938314	-0.603799	-1.17741
O62530	FBgn0263351	0	AP-2μ	AP-50; AP-2mu	Adaptor protein complex 2, mu subunit, isoform A	0.0134122	0.954306	0.000272435	-0.877271	0.143617	-0.73936	1.94199	0.000129424	7.55042	1.05131	0.0982531	1.05935	1.92858	0.000232698	7.00692	0.516841	0.0190807	0.725498	0.560273	-1.75974	0.0211692	0.1812	-0.183667	0.164798	0.803369	0.159571	0.640305	-1.4648	-1.39722	-1.34008	-1.74417
A0A0B4KG15	FBgn0261854	0	aPKC	aPKC	Protein kinase C	-0.920246	0.0560915	-1.15132	-0.236799	0.622077	-0.0488175	1.70963	0.137604	1.47262	2.39308	0.06127	2.90221	2.62988	0.0474937	3.48028	0.0368773	-0.80583	-0.492322	-0.0913643	1.0541	-0.353678	0.727396	-0.0466681	1.04799	1.16466	0.278279	-0.162584	-3.23112	-2.01345	0.357764	-3.30436
Q9V496	FBgn0087002	0	apolpp	Rfabg; apolpp	Apolipophorins	0.0330943	0.953725	0.000680971	0.0529617	0.914667	0.00205157	-0.165724	0.815006	-0.0147228	-0.145857	0.823129	-0.0123296	-0.198818	0.788833	-0.0204813	2.99768	3.40649	4.27871	4.48937	3.23846	4.14525	4.119	3.749	4.20704	4.26115	4.05396	2.51771	3.83933	4.99569	4.59694	2.40318
Q9VA73	FBgn0028646	0	aralar1	aralar1	Calcium-binding mitochondrial carrier protein Aralar1	0.509297	0.403114	0.200954	-0.183004	0.475948	-0.0590079	0.320826	0.588058	0.0739761	-0.371475	0.191224	-0.266889	-0.188471	0.387969	-0.0774999	1.71265	-0.346848	0.22671	-0.595459	-0.793684	-0.235713	-0.755457	0.0127025	-0.479586	-0.496563	-0.0699883	0.00600405	-0.213929	-0.230031	0.386295	-0.228585
P61209	FBgn0010348	0	Arf1	Arf79F	ADP-ribosylation factor 1	-0.545716	0.574941	-0.131177	-0.00380217	0.997064	-4.85473e-06	-0.444948	0.553389	-0.114338	0.0969661	0.908657	0.00403379	0.100768	0.926504	0.00334074	0.913448	-0.375276	-0.244242	0.451981	1.75723	1.46092	-0.295747	-0.00883688	-0.735812	2.30991	-0.694144	2.04883	-0.561264	0.414115	2.38645	0.286402
P40945	FBgn0013749	0	Arf4	Arf102F	ADP-ribosylation factor 2	-1.84058	0.0958564	-1.87441	-1.21299	0.230899	-0.772159	-0.672208	0.282212	-0.369327	-0.0446096	0.938363	-0.00123252	1.16838	0.236907	0.730728	-0.548222	-2.0874	-0.809676	-2.30904	0.443746	-1.46634	-1.11949	-1.10186	-0.114393	-1.10666	0.287051	2.542	-0.180015	-0.150437	-1.49589	-1.23917
P40946	FBgn0013750	0	Arf6	Arf51F	ADP-ribosylation factor 6	-0.530509	0.727939	-0.0731599	-1.08025	0.440738	-0.384374	1.67523	0.160118	1.33275	1.12549	0.148663	0.931676	2.20574	0.147086	1.83612	-0.886671	-4.95917	-3.18103	-4.40182	-4.92682	-3.28302	-2.56941	-4.8484	-4.55641	-4.48541	-2.54892	0.284082	-5.39641	-4.86415	-4.86382	-5.00522
A8JNP1	FBgn0000116	0	Argk1	Argk	Arginine kinase, isoform G	1.22588	0.25403	0.729539	0.714302	0.270896	0.405151	0.878476	0.4236	0.32771	0.3669	0.631425	0.0732619	-0.347402	0.57026	-0.0847408	4.92621	1.07919	1.89304	1.62315	0.508537	1.9734	3.00073	1.99261	1.40426	0.457223	1.32145	1.43514	1.1365	2.86707	1.58262	0.421488
M9PGG4	FBgn0000117	1	arm	arm	Armadillo, isoform F	-0.584932	0.540943	-0.156088	-1.64087	0.112485	-1.55703	0.915052	0.190527	0.658876	-0.140882	0.782153	-0.0150334	1.49998	0.139876	1.28137	0.346116	-1.37114	0.763189	0.585459	-0.360109	-1.38562	-0.506905	-1.64748	-0.794877	-0.294614	1.28035	2.4725	0.0478344	-0.89173	-0.744725	-1.74796
P45888	FBgn0011742	0	Arp2	Arp14D; Arp2	Actin-related protein 2	-2.54344	0.0494945	-3.32032	-3.32583	0.00179162	-9.13522	1.15082	0.26725	0.659511	0.368433	0.0714229	0.422284	3.69426	0.00108231	10.9559	-1.3658	-4.98206	-4.59372	-4.60756	-4.88891	-4.65473	-4.3693	-4.76574	-1.84515	-0.597941	-2.11521	-0.817072	-5.32349	-4.72678	-4.97361	-5.12853
Q9VX09	FBgn0030877	1	Arp8	Arp8	Actin-related protein 8	-0.941094	0.314487	-0.472803	1.6724	0.00429983	3.95782	1.24114	0.201617	0.863176	3.85463	4.98323e-05	16.5845	2.18223	0.00213949	5.82588	-4.52561	-1.50937	-4.5728	-4.57009	-0.784504	-0.938517	-1.18308	-1.81777	-3.24757	-2.92158	-3.2205	-2.02383	-5.2587	-4.73031	-4.97068	-5.18272
M9NES0	FBgn0000120	0	Arr1	Arr1	Arrestin 1, isoform B	-0.496535	0.282349	-0.272704	-0.557653	0.218873	-0.367943	0.181337	0.50449	0.0538839	0.120219	0.565578	0.0297552	0.677872	0.155099	0.548663	-0.115201	0.711165	0.675696	0.17833	0.26391	0.331879	0.593976	0.0157541	1.52481	1.41921	0.347722	0.14439	0.367602	0.04088	0.504817	-0.188657
Q9V9K7	FBgn0033062	1	Ars2	Ars2	Serrate RNA effector molecule homolog	-1.6775	0.023542	-2.73124	-1.40293	0.0669795	-1.64712	2.50377	0.00702505	5.39149	2.77834	0.00960635	5.60514	4.18127	3.16804e-06	22.9937	-2.98048	-3.54632	-1.76976	-1.84709	-3.80578	-1.82283	-1.80391	-1.61285	-0.35838	-0.830296	-1.21138	-1.03357	-5.40483	-4.8648	-4.74495	-5.14413
Q94545	FBgn0000139	1	ash2	ash2	Set1/Ash2 histone methyltransferase complex subunit ASH2	0.327136	0.864499	0.0206866	-1.60624	0.439647	-0.573259	2.25952	0.222348	1.47539	0.326147	0.860196	0.0213309	1.93238	0.359107	0.859478	-1.91638	-0.234556	-4.47533	0.312652	-4.89967	0.234049	-4.55225	-4.82923	-4.46739	-4.46787	0.731825	0.581266	-5.20548	-4.80898	-0.0757702	-5.26147
Q9W5X1	FBgn0031089	0	aspr	CG9572	LP13770p	1.48276	0.315168	0.74354	3.19647	0.00162332	8.91687	0.252054	0.869907	0.0152562	1.96577	0.0960841	1.99988	-1.2307	0.251501	-0.737756	-4.62554	0.87823	-2.90555	-3.69215	-0.469352	-0.605164	-0.956732	-1.45889	-2.80817	-4.47337	-4.41042	-4.58408	-3.50176	-3.82762	-3.67779	-0.34606
Q9VJH2	FBgn0051739	0	AspRS-m	CG31739; AspRS-m	Aspartyl-tRNA synthetase, mitochondrial, isoform A	1.43732	0.246748	0.873528	1.8068	0.181447	1.3393	2.88182	0.054405	3.64366	3.2513	0.0381695	4.61127	1.4445	0.33951	0.677683	-0.846802	0.772154	-0.669282	-0.764471	-1.57892	0.543035	-0.363275	1.36869	-0.758164	-0.742954	-0.998045	-4.75852	-2.52108	-4.84954	-4.86073	-0.80434
A0A0B4KFX9	FBgn0261823	1	Asx	Asx	Additional sex combs, isoform C	-1.87808	0.279564	-1.03955	-0.499131	0.362573	-0.219919	-0.773563	0.634225	-0.152977	0.605388	0.37267	0.259515	1.10452	0.0785414	1.22038	0.768154	1.79226	-4.47759	0.88772	1.92227	0.733697	0.0183894	1.81199	1.63964	1.3896	1.39799	2.05565	0.480951	-0.0505538	-0.118282	1.75268
Q9VSY4	FBgn0035989	0	Atat	CG3967	Alpha-tubulin N-acetyltransferase 1	-0.906905	0.320271	-0.448448	-0.499231	0.618061	-0.104324	-1.34798	0.33125	-0.646818	-0.940303	0.504313	-0.279552	-0.441071	0.763477	-0.0516952	-4.44106	-5.01087	-4.5824	-4.54625	-5.09326	-2.61769	-4.35357	-4.88537	-4.32164	-4.6687	-1.46655	-4.49608	-5.2356	-2.05222	-0.636692	-5.26416
Q7KTS2	FBgn0037363	0	Atg17	CG1347; Atg17	Autophagy-related 17, isoform B	0.573986	0.259848	0.335943	-1.2973	0.0460666	-1.73399	3.78774	0.0662952	4.46392	1.91645	0.252987	1.14393	3.21375	0.093887	3.30179	2.24837	3.1852	2.7859	2.81127	0.157653	0.554904	1.52892	1.3041	3.32671	1.65216	1.62007	2.13585	-0.503467	-0.172976	-4.88118	1.43741
M9PER1	FBgn0035850	0	Atg18a	Atg18; Atg18a	Autophagy-related 18a, isoform E	0.311661	0.521003	0.0882498	-0.99509	0.225903	-0.642906	3.3724	0.00036509	11.593	2.06565	0.042128	2.84115	3.06074	0.00113695	9.0116	-2.24904	-1.96509	-1.4468	-0.879251	-1.88419	-4.66964	-2.17951	-3.03386	-1.92152	-1.2181	-1.77734	-2.86987	-5.40762	-4.7692	-4.81422	-5.03875
Q9VN55	FBgn0010750	1	atms	atms	Antimeros, isoform A	-3.31543	0.000789964	-10.2858	-2.25473	0.087683	-2.38344	-0.121935	0.897137	-0.00574814	0.938765	0.470641	0.307267	3.1935	0.0226308	5.25426	-4.53631	-5.03201	-4.5792	-3.19615	-1.25344	-4.75851	-2.17827	-4.91064	-0.747888	-0.455685	-1.24447	-1.6339	-5.49521	-4.73079	-4.74822	-1.88171
Q7KN85	FBgn0020236	0	ATPCL	ATPCL	ATP-citrate synthase	0.185099	0.668654	0.032355	0.00580477	0.989119	2.75818e-05	0.122032	0.774971	0.0135107	-0.0572622	0.892411	-0.00283075	-0.063067	0.906445	-0.00269034	2.97385	3.36253	3.65371	2.9341	2.73037	3.01589	3.51555	2.94521	3.69732	2.25265	3.63494	2.59889	3.23253	3.41039	3.72722	2.06593
Q94516	FBgn0019644	0	ATPsynB	ATPsyn-b; ATPsynB	ATP synthase subunit b, mitochondrial	1.84282	0.0743088	2.08047	0.768932	0.445112	0.270303	1.94356	0.28269	1.06641	0.869675	0.617212	0.182254	0.100742	0.951314	0.00218371	-1.83416	-3.49762	-0.710363	-0.914023	-4.94983	-1.65269	-2.69037	-1.95882	-4.51867	-4.48288	-2.16833	-3.15755	-5.33208	0.626886	-4.82328	-5.20193
D1Z3A2	FBgn0016119	0	ATPsynCF6	ATPsyn-Cf6; ATPsynCF6	ATP synthase-coupling factor 6, mitochondrial	1.83192	0.10524	1.79129	0.555734	0.488877	0.172722	0.376429	0.810215	0.0344054	-0.899762	0.561106	-0.2258	-1.4555	0.330421	-0.699994	-1.31367	-4.97621	-1.97921	-2.52959	-4.89057	-1.88069	-4.41283	-4.71937	-4.39738	-4.48455	-4.59835	-4.6461	-5.30536	-0.208742	-1.7325	-5.05781
A0A0B4LHL7	FBgn0016120	0	ATPsynD	ATPsyn-d; ATPsynD	ATP synthase subunit d, mitochondrial	0.19656	0.657479	0.0357971	0.144622	0.761947	0.0170763	0.691321	0.569386	0.169093	0.639383	0.600285	0.141715	0.494761	0.675536	0.0842832	-0.620049	-1.38096	0.0728251	0.0220286	-1.52784	0.168337	-0.0561403	-0.698262	-0.401192	-0.423788	-0.459132	-1.40828	-0.103031	1.25674	-2.5903	-3.23484
O77134	FBgn0038224	0	ATPsynE	CG3321; ATPsynE	9 kD basic protein	1.58772	0.18908	1.14849	1.0938	0.306628	0.561545	1.25989	0.473316	0.409274	0.765966	0.648485	0.144079	-0.327835	0.838516	-0.0250756	-2.06441	-4.84874	-1.57373	-0.954241	-4.96479	-1.41508	-2.28382	-2.75313	-4.44192	-4.65939	-4.58592	-2.10478	-5.26601	0.506439	-4.72186	-4.99925
Q9W141	FBgn0035032	0	ATPsynF	CG4692; ATPsynF	Putative ATP synthase subunit f, mitochondrial	-0.756	0.350005	-0.34468	-0.0149194	0.983399	-0.00010847	-0.336683	0.579603	-0.07975	0.404397	0.442337	0.143256	0.419316	0.567425	0.10319	-0.594095	-2.1458	0.00341268	-0.856235	-0.933815	0.716087	-0.0414026	-0.369267	-1.20382	-0.540621	-0.358625	1.53435	-0.349701	0.200152	-0.612884	-1.48355
Q9VKM3	FBgn0010612	0	ATPsynG	l(2)06225; ATPsynG	ATP synthase subunit	-0.12604	0.406131	-0.0493239	-0.276656	0.0499971	-0.359944	-4.23681	0.00435877	-10.0016	-4.38742	0.00438964	-10.3437	-4.11077	0.00589915	-9.16377	-4.46508	-5.03566	-4.52212	-4.68419	-4.95115	-4.92768	-4.55547	-4.87521	-4.47102	-4.50202	-4.60918	-4.62067	-0.351084	1.05496	-0.657753	-1.80594
Q24439	FBgn0016691	0	ATPsynO	Oscp; ATPsynO	ATP synthase subunit O, mitochondrial	0.628856	0.551084	0.162736	0.29283	0.723825	0.0411034	-0.259777	0.803458	-0.0246884	-0.595803	0.486505	-0.186435	-0.888633	0.422764	-0.332262	-1.73582	-4.22436	-1.51617	-1.33758	-2.74749	-1.9751	-2.35796	-3.07749	-2.69862	-4.64918	-2.89572	-1.08584	-2.60762	0.246469	-2.57683	-2.83685
Q05825	FBgn0010217	0	ATPsynβ	ATPsyn-beta; ATPsynbeta	ATP synthase subunit beta, mitochondrial	1.107	0.135889	0.959562	-0.450393	0.239747	-0.279355	0.160184	0.828589	0.0130808	-1.39721	0.0497055	-1.82139	-0.946813	0.14185	-0.80306	5.45374	3.57055	2.91414	3.87808	2.01352	2.68818	2.57635	2.30889	2.58497	2.25411	2.91021	3.63923	3.69886	3.5335	2.88003	5.06338
O01666	FBgn0020235	0	ATPsynγ	ATPsyn-gamma; ATPsyngamma	ATP synthase subunit gamma, mitochondrial	0.106119	0.564542	0.0263497	0.14155	0.40123	0.0561396	-0.0670874	0.772957	-0.00750338	-0.0316563	0.885135	-0.00167748	-0.173206	0.449167	-0.060205	2.52097	2.3481	2.84089	2.23858	2.27404	2.63693	2.75585	2.42345	2.65977	2.4409	2.30359	2.11981	2.46373	2.69296	2.94971	2.11049
Q9W2X6	FBgn0028342	0	ATPsynδ	l(1)G0230; ATPsyndelta	ATP synthase, delta subunit, isoform A	1.49356	0.153262	1.2166	2.52762	0.0250709	4.04629	1.47246	0.24201	0.907279	2.50652	0.0525645	3.20661	-0.0211012	0.981063	-0.000175205	-3.34644	-4.93082	-2.07609	-1.35109	-1.47501	-1.56057	-3.65547	-0.877141	-4.38227	-4.38348	-4.40985	-4.50308	-5.42737	-1.96239	-4.93104	-5.27347
P13607	FBgn0002921	1	Atpα	Atpalpha	Sodium/potassium-transporting ATPase subunit alpha	1.27674	0.122917	1.16233	1.60098	0.0627981	1.92446	0.571682	0.543586	0.151342	0.895914	0.349441	0.409097	-0.705062	0.488499	-0.219371	4.02079	5.04495	3.0383	4.40266	5.0634	4.81708	3.33401	4.58914	2.52947	4.51983	2.15991	2.19051	2.28329	3.36642	2.81645	5.75381
Q94546	FBgn0019637	0	Atu	Atu	Another transcription unit protein	-3.18885	0.0173684	-5.61314	-1.75192	0.00332791	-4.34097	-0.500005	0.628454	-0.100864	0.936917	0.24579	0.570991	2.68884	0.0175045	4.72389	-4.4982	-5.01789	-4.66282	-1.78874	-2.09865	-2.45749	-2.40149	-3.26234	-1.31987	-0.991909	-0.872187	-0.0282886	-2.80851	-4.0644	-2.11437	-4.98035
Q8SWR8	FBgn0041188	0	Atx2	Atx2	Ataxin-2 homolog	-1.05461	0.363606	-0.463362	-0.486824	0.329224	-0.234897	2.33027	0.0942653	2.39003	2.89805	0.0100135	5.7944	3.38487	0.00496671	7.79852	-0.0501461	-1.0497	-1.50428	-4.51286	-1.76411	-1.59614	-1.01644	-0.469166	-0.0551008	-0.819011	-1.66234	-0.362112	-3.59371	-4.93093	-2.67015	-5.24327
P26686	FBgn0004587	1	B52	B52	Serine-arginine protein 55	-0.681774	0.689126	-0.110244	2.2292	0.159802	1.77537	0.877713	0.679409	0.147341	3.78868	0.0800758	4.15429	1.55949	0.333003	0.744737	-0.993591	1.69933	-4.51861	-4.56218	2.31668	0.719931	-2.5387	2.77091	-0.625644	-1.09751	-1.4975	-2.4273	0.839843	-4.78704	-4.86446	-3.07425
Q9V3N9	FBgn0024897	0	b6	b6	B6	0.948733	0.432798	0.345068	3.17644	0.00142811	9.03774	1.48071	0.25327	0.883119	3.70842	0.000343858	12.8445	0.531975	0.0205834	0.897167	-4.64677	-0.361552	-4.46253	-4.55553	-0.445287	-1.21247	-1.88158	-1.57622	-4.29882	-4.38977	-4.58357	-4.54917	-5.25652	-4.74733	-4.7638	-5.18157
Q9VQF7	FBgn0031453	1	Bacc	CG9894; Bacc	Bacchus	-1.34479	0.316076	-0.672677	-1.53397	0.21905	-1.01159	-0.970955	0.621442	-0.200599	-1.16013	0.543609	-0.307103	0.373837	0.819852	0.0322489	-1.17567	-5.08644	-1.11412	-0.0221134	-1.36234	-1.63479	-0.289978	-4.86794	-0.705168	-0.393165	-1.08819	0.167357	-5.3261	0.221558	0.700478	0.889549
Q9W384	FBgn0030093	1	Bap111	dalao; Bap111	Brahma associated protein 111kD	-0.675502	0.0787541	-0.745569	0.0235138	0.845387	0.0017152	3.81468	0.000117297	14.9944	4.5137	7.6838e-06	23.085	4.49019	3.67384e-07	28.8938	-1.87841	-1.05644	-1.08808	-0.598896	-0.589557	-0.393889	-0.359918	-0.482398	-0.269845	-0.345745	-0.618637	-0.685591	-5.20826	-4.75387	-4.72874	-5.18969
A1Z6M0	FBgn0042085	1	Bap170	Bap170	Brahma associated protein 170kD	-2.44019	0.150346	-2.00806	-1.82933	0.176059	-1.37994	1.30922	0.614676	0.276709	1.92008	0.448342	0.668939	3.74942	0.178122	2.80937	-1.61464	-0.87416	-1.03019	3.49912	-0.951581	-0.315099	2.79356	0.89669	3.33916	-0.103526	2.84939	3.65588	2.11618	2.60914	-4.95976	-5.02232
Q7K012	FBgn0025716	1	Bap55	Bap55	Brahma associated protein 55kD	0.204733	0.699884	0.0317282	0.60087	0.184203	0.441461	-0.427461	0.428301	-0.157413	-0.0313238	0.939107	-0.000854669	-0.632194	0.201663	-0.439611	0.733766	2.02602	2.49738	1.23193	1.88783	1.4552	2.61845	2.11217	2.082	1.82874	0.879788	0.879642	2.18925	2.11269	2.6902	1.20681
Q9VYG2	FBgn0025463	1	Bap60	Bap60	Brahma-associated protein of 60 kDa	-0.779409	0.0979395	-0.786457	-0.0945268	0.754489	-0.0115651	3.28141	0.000401043	11.1463	3.9663	2.49826e-06	22.2206	4.06082	8.99029e-05	16.431	-1.56229	-2.38249	-2.03592	-1.0319	-0.961341	-0.934946	-1.09588	-1.2809	-0.891547	-1.72271	-0.449434	-0.831269	-5.34592	-4.8002	-4.81607	-5.17606
A1ZBU8	FBgn0034512	0	Bbd	CG18067	Uncharacterized protein, isoform A	1.83241	0.196405	1.29524	2.43391	0.0996411	2.43771	-1.46413	0.318646	-0.727221	-0.862633	0.536175	-0.233509	-3.29654	0.016497	-5.8764	-2.41623	0.50272	-1.27927	-4.64648	-0.566345	0.182594	-4.44775	-0.601776	-2.43518	-4.63855	-4.6645	-3.43068	1.71351	-0.607936	-1.12283	-1.96549
O61348	FBgn0024251	0	bbx	bbx	Bobby sox	-0.41645	0.514137	-0.120321	2.18965	0.0137017	4.07982	-0.672335	0.483642	-0.212106	1.93377	0.0910421	2.01258	-0.255886	0.795027	-0.0254909	-4.63028	-4.91628	-4.63626	-3.33373	-2.08716	-2.13307	-1.36814	-1.50377	-4.37096	-4.39526	-2.52554	-4.55899	-2.3164	-2.33893	-4.90888	-5.26298
Q94513	FBgn0015602	1	BEAF-32	BEAF-32	Boundary element associated factor	-1.08521	0.0523431	-1.3903	0.539395	0.0215553	0.898873	5.27694	0.00017836	19.7817	6.90154	4.99643e-08	50.3905	6.36215	9.73219e-08	44.61	-0.410686	1.21766	-0.204129	0.306445	1.52893	2.15137	1.81918	1.90822	1.43038	1.23581	1.0213	1.56263	-5.4813	-4.85409	-4.83767	-5.0254
Q9VHH8	FBgn0037660	1	beag	beag; CG18005	Beag	-4.32107	1.60981e-05	-20.7119	-1.23569	0.00568038	-2.7749	0.291021	0.213036	0.195434	3.3764	5.12127e-05	14.4868	4.61209	3.13977e-06	25.3808	-4.6733	-5.08639	-4.59153	-4.6955	-1.71972	-1.50206	-1.63431	-1.84912	-0.341547	-0.223941	-0.154497	-1.04245	-5.49599	-4.70641	-4.8722	-5.13621
Q9VHP0	FBgn0263231	0	bel	bel	ATP-dependent RNA helicase bel	-0.368024	0.307526	-0.188472	-0.484999	0.0994233	-0.486218	-0.0356299	0.914372	-0.00138519	-0.152605	0.526596	-0.042504	0.332394	0.266696	0.190789	-0.0259564	0.019028	-0.889374	-0.910774	-0.469483	-0.968903	-0.45608	-0.380513	-0.656576	0.26897	0.100708	-0.0480826	-0.88305	-0.52355	-0.135846	-0.122112
P35381	FBgn0011211	0	blw	blw	ATP synthase subunit alpha, mitochondrial	0.211423	0.531092	0.0581053	0.156208	0.443945	0.0550901	0.0849648	0.816675	0.00747271	0.0297502	0.909515	0.00122541	-0.126458	0.619267	-0.0263187	4.86349	3.58298	4.09856	3.75877	3.59288	4.21635	4.10929	4.16441	4.20173	3.87941	3.75623	3.62074	3.55365	4.36573	4.30997	3.73459
P29746	FBgn0001090	0	bnb	bnb	Protein bangles and beads	2.81724	0.187063	2.05098	2.42534	0.0554527	3.04641	2.15243	0.327701	1.0429	1.76052	0.251325	1.0559	-0.664814	0.593581	-0.150594	1.49737	0.84758	-4.55903	-4.51852	-1.29433	-1.8576	-4.37042	-0.777867	-4.53798	-4.3939	-4.53468	-4.53501	-0.494327	-4.76056	-4.94174	-5.14568
Q9U3Y7	FBgn0023097	1	bon	bon	Bonus	-0.809757	0.272157	-0.457659	1.38041	0.226241	0.890956	0.337566	0.0781179	0.37377	2.52773	0.0520704	3.24412	1.14732	0.151458	0.940468	-4.53227	-4.97075	-4.66621	-4.44286	-4.86237	-1.88362	-1.20652	-1.89893	-2.04057	-4.42879	-4.39067	-4.51304	-5.2698	-4.76212	-4.88732	-5.04314
Q9VLX2	FBgn0031947	1	Brd7-9	CG7154	LD22651p	0.191318	0.750341	0.0238653	0.490423	0.443999	0.172932	4.10176	0.00909285	8.37292	4.40086	0.00606706	9.75681	3.91044	0.00469889	9.10352	-0.387182	-0.395149	-0.310175	-0.284045	-0.155834	-0.412551	0.140814	0.247436	0.256722	-0.574302	-2.07258	0.248334	-5.31459	-2.42356	-4.86636	-5.17907
M9MRX4	FBgn0261788	0	Ank2	Ank2	Ankyrin 2, isoform U	1.87999	0.00673563	4.08262	-0.944329	0.058063	-1.16728	4.84514	0.000390102	16.5162	2.02082	0.0194431	3.4581	2.96515	0.00410555	7.07671	2.97301	4.43779	4.42262	3.90973	0.406162	1.29134	1.615	1.13339	2.43579	1.71918	1.36876	2.69947	-0.646193	-1.77561	0.403762	-1.61937
P25439	FBgn0000212	1	brm	brm	ATP-dependent helicase brm	-0.250896	0.249891	-0.151102	-0.219183	0.224951	-0.142011	-1.00891	0.0865989	-1.07196	-0.977198	0.0957934	-0.995437	-0.758015	0.162103	-0.598991	6.37844	6.49815	6.22026	6.89338	6.63259	6.51375	6.67101	6.29973	6.48537	6.96757	6.99323	6.54765	6.37999	7.44196	7.94298	8.26096
Q9VYI2	FBgn0030434	1	Brms1	CG4400; Brms1	BRMS1	1.21528	0.0730517	1.381	1.35873	0.0651313	1.61174	4.50891	0.000266371	16.1171	4.65236	0.000240493	16.8364	3.29363	0.00191222	8.9536	-0.697105	0.195063	0.768075	-0.269188	-0.740422	0.0995699	1.20978	0.00172085	-0.519179	-1.95172	-0.368007	-2.02536	-3.20974	-4.76843	-4.94771	-5.1129
A0A0B4K7K9	FBgn0259246	0	brp	brp	Bruchpilot, isoform J	-0.224562	0.771563	-0.0252921	-1.86293	0.0892605	-1.95485	0.968468	0.39139	0.394545	-0.669898	0.579561	-0.158699	1.19303	0.360672	0.528379	1.78719	2.16534	2.15668	1.99084	-0.547505	-0.249494	2.06058	0.282996	3.46294	0.804005	1.28264	3.44871	0.0525221	-0.132961	3.94399	0.362621
Q9VUV9	FBgn0263599	1	Brr2	l(3)72Ab	Putative U5 small nuclear ribonucleoprotein 200 kDa helicase	-0.601619	0.608071	-0.129977	-1.80721	0.0441663	-2.44861	-1.23353	0.49145	-0.380569	-2.43912	0.16127	-1.93287	-0.631911	0.663963	-0.112389	3.31862	-1.78358	1.25128	0.807169	0.437832	-1.11396	0.854292	-1.40704	1.36337	1.91979	1.26477	1.45204	3.44388	-0.526013	0.465998	5.14374
Q9VLA6	FBgn0032130	0	brwl	CG3838	Brickwall, isoform A	0.0926684	0.916354	0.00351554	-0.472795	0.51261	-0.137211	1.26804	0.13126	1.11824	0.702577	0.129947	0.622646	1.17537	0.13214	1.03311	-2.37056	-5.06303	-4.61794	-3.25513	-4.9981	-3.44032	-4.38064	-4.74946	-4.55322	-4.5142	-4.41714	-2.19278	-5.37512	-4.76772	-4.99204	-5.24395
O76281	FBgn0005666	0	bt	bt	Projectin (Fragment)	0.946038	0.351607	0.429447	0.553855	0.568491	0.135848	2.29599	0.0867511	2.43772	1.90381	0.130091	1.68631	1.34996	0.324997	0.658942	-0.784341	-0.466852	-1.3717	-1.03528	-1.22162	-1.52168	-1.72637	-0.757232	-0.789905	-1.33983	-4.39382	-0.918772	-1.83281	-4.70767	-4.90352	-1.39816
L0MPZ1	FBgn0005666	0	bt	bt	Bent, isoform H	-0.136389	0.890546	-0.00686633	0.687432	0.433698	0.249409	0.572842	0.694929	0.090543	1.39666	0.338987	0.656176	0.70923	0.626986	0.143791	-1.79366	0.679365	-2.08267	0.0639564	0.430401	0.0924534	-1.28088	0.920304	-2.09022	-0.306154	-1.20374	1.01265	-1.1124	0.297699	-4.80545	0.195775
B7Z0K2	FBgn0266756	0	btsz	btsz	Bitesize, isoform F	-0.453995	0.647621	-0.0856594	0.29546	0.754791	0.0360974	0.0248077	0.983418	0.00018015	0.774263	0.515607	0.222741	0.478803	0.708588	0.0716317	-3.94782	-4.95597	-4.60779	-2.30066	-2.92263	-2.06231	-4.55746	-3.27202	-4.30795	-1.44738	-3.47149	-4.76944	-5.28994	-1.16549	-4.20799	-5.24805
X2JED0	FBgn0032600	0	BuGZ	CG17912; BuGZ	Bub3 interacting GLEBS and zinc finger domain protein, isoform G	-0.560688	0.197498	-0.39497	-0.133288	0.721901	-0.0188633	-0.330423	0.384972	-0.136984	0.0969763	0.770214	0.010996	0.230265	0.507162	0.0678943	-2.18639	-0.913573	-1.85234	-2.05378	-1.4253	-0.956198	-1.98258	-0.932419	-1.02253	-1.16676	-0.67416	-1.89989	-1.77025	-1.32634	-1.68579	-0.90202
M9PGQ6	FBgn0004856	1	Bx42	Bx42	Bx42, isoform B	-0.876292	0.307829	-0.44839	0.580944	0.526714	0.16175	0.935931	0.0927851	0.96637	2.39317	0.0208071	4.0248	1.81222	0.0701203	2.09159	-4.51152	-4.89575	-3.94529	-3.09757	-3.70853	-3.44616	-1.39577	-2.07072	-1.67967	-2.65711	-3.9602	-4.64798	-5.32106	-4.84487	-4.9689	-5.05902
Q9NHE5	FBgn0053653	0	Cadps	Caps; Cadps	Calcium-dependent secretion activator	0.0123613	0.965985	0.000185787	-0.949914	0.0349096	-1.38408	1.15651	0.0247998	1.85683	0.194232	0.637197	0.0380163	1.14415	0.0253948	1.8252	-0.583931	0.480335	0.259388	0.563236	-1.42994	-0.402106	-1.00776	-0.290267	0.00387221	0.168881	0.224853	0.271977	-1.79522	-0.734891	-0.893384	-0.483507
D1YSG7	FBgn0264607	0	CaMKII	CaMKII	Calcium/calmodulin-dependent protein kinase II, isoform I	0.260548	0.118739	0.241113	-0.538179	0.0159828	-0.966756	1.27518	0.00620253	2.81488	0.476458	0.133812	0.416189	1.01464	0.0155576	1.83452	2.94117	2.78607	3.30647	3.05965	1.89911	2.28806	2.51214	2.19915	2.95271	2.75832	2.51932	2.82084	1.16348	1.9877	2.21846	1.62299
Q9VXF1	FBgn0267912	0	CanA-14F	CanA-14F	Serine/threonine-protein phosphatase 2B catalytic subunit 3	0.627632	0.567163	0.154581	-0.334509	0.670602	-0.058049	1.88504	0.156054	1.52071	0.922901	0.357963	0.411764	1.25741	0.19788	0.88471	-0.156729	-4.41234	-3.32273	-2.31858	-4.56477	-4.26502	-3.26322	-1.96594	-3.74859	-4.12225	-2.10352	-2.74655	-5.38673	-2.31181	-4.95158	-5.10043
A1Z867	FBgn0033504	0	CAP	CAP	CAP, isoform A	0.893788	0.212211	0.601727	-0.644312	0.481784	-0.204342	1.41945	0.0598802	1.73558	-0.118652	0.888656	-0.00608286	0.52566	0.508782	0.154265	-1.25205	-1.23794	-0.94042	-1.36506	-1.88639	-4.65183	-2.05017	-2.35949	-2.26893	-3.47836	-1.88951	-0.733822	-3.65453	-2.00926	-3.22004	-1.58943
Q9VM49	FBgn0031883	1	Caper	CG11266; Caper	Caper, isoform A	-0.894133	0.147572	-0.743021	-0.738418	0.169579	-0.569045	0.869438	0.321213	0.428813	1.02515	0.238434	0.638294	1.76357	0.0796863	1.93749	-3.54087	-1.9082	-2.56046	-2.0627	-2.1059	-2.36726	-1.93965	-3.03655	-2.63865	-1.22089	-1.79909	-0.83705	-4.32439	-2.7224	-4.72748	-1.7757
E1JIS7	FBgn0013759	0	CASK	CASK	CASK, isoform F	0.354384	0.427834	0.13067	-1.06112	0.104904	-1.03906	4.86448	0.0294951	7.44388	3.44898	0.0669404	4.05018	4.5101	0.0333792	6.65927	2.24678	1.5459	2.28215	2.50608	0.694224	1.12936	1.53288	-0.437573	2.15702	2.24519	2.02082	0.740333	0.932455	-4.84939	-3.11554	-3.84454
A8JR71	FBgn0013759	0	CASK	CASK	CASK, isoform D	-0.320753	0.609373	-0.0689994	-2.54384	0.000103446	-10.1379	4.62825	0.00138119	13.2356	2.40516	0.0241818	3.88797	4.949	0.00344776	12.1867	-0.972436	0.720183	1.50357	1.29219	-1.92921	-1.32227	-1.80774	-1.28961	1.05958	1.10627	0.880727	0.779954	-5.272	-4.71186	-3.31785	-2.66776
P17336	FBgn0000261	0	Cat	Cat	Catalase	-0.0583248	0.878499	-0.00328127	0.694519	0.113608	0.656036	0.665811	0.509658	0.194897	1.41866	0.205791	0.974012	0.724136	0.483559	0.228501	-1.01697	-0.391075	-0.829793	-0.147966	-0.235942	0.711841	0.187957	-0.0382835	0.242634	-0.490791	-0.675122	-1.22923	-3.46034	-0.424417	0.610514	-1.77481
Q7K485	FBgn0029093	0	cathD	cathD	CathD, isoform A	-0.384502	0.498328	-0.116306	-0.0942901	0.893535	-0.00460972	2.18714	0.111374	2.08481	2.47735	0.0851877	2.64983	2.57164	0.0754318	2.88653	0.585714	-0.365265	-0.827384	-1.28929	1.34902	-0.400384	-1.40468	-0.279337	-0.674767	0.0887471	-0.60345	0.831252	-2.84226	-0.500615	-2.04427	-5.25762
Q0IGT4	FBgn0024249	0	cato	cato	Cousin of atonal	0.546438	0.719449	0.0781407	1.37254	0.364291	0.601929	-0.551139	0.57234	-0.133566	0.274961	0.722378	0.0388343	-1.09758	0.484002	-0.345904	-1.4777	-1.10818	0.370349	1.24451	1.0911	0.551627	-0.151016	0.841672	-4.53872	1.13556	-0.129691	0.376075	0.263144	1.89447	-1.37259	0.44851
Q27294	FBgn0285954	1	caz	caz	RNA-binding protein cabeza	-0.575708	0.325952	-0.280281	0.805952	0.263175	0.467255	0.125112	0.508728	0.0367221	1.50677	0.0362235	2.17127	0.70082	0.246174	0.426629	-4.69343	-5.04872	-4.6389	-4.40226	-3.02433	-4.28765	-2.26223	-3.68246	-2.67511	-4.44491	-4.61897	-4.7415	-4.73584	-4.77251	-4.61617	-5.15924
Q8SZL4	FBgn0004782	0	Ccp84Ab	Ccp84Ab	RH13984p	1.14484	0.542069	0.304465	3.85815	0.0531382	4.91758	-1.5711	0.381353	-0.657777	1.14221	0.450992	0.395013	-2.71594	0.0453316	-3.64913	-2.79739	1.95528	-4.43401	-4.41973	1.66213	1.8236	-3.54586	1.21755	-4.09921	-4.52113	-0.961202	-4.69366	-1.53257	-0.734919	-1.4762	0.332243
O97061	FBgn0004780	0	Ccp84Ad	Ccp84Ad	Ccp84Ad	0.429722	0.679569	0.0720931	2.08477	0.0200136	3.54135	0.445616	0.73121	0.060585	2.10067	0.101938	2.08316	0.0158942	0.988454	8.01615e-05	-4.4846	-1.15005	-4.43038	-4.59106	-1.58379	-1.81217	-2.37128	-2.26863	-2.57762	-4.68034	-4.63136	-4.48566	-5.30389	-4.73855	-4.99466	-1.40145
O97062	FBgn0004779	0	Ccp84Ae	Ccp84Ae	Ccp84Ae	-0.410489	0.426245	-0.152021	0.0113596	0.971506	0.000142611	-0.765421	0.155575	-0.618507	-0.343573	0.170301	-0.264133	-0.354933	0.244367	-0.217204	1.29576	2.64689	3.06861	2.94343	3.12533	2.77836	3.28768	2.45071	3.33664	3.13898	2.88891	2.23211	3.12328	3.34263	3.49081	3.05966
Q8MRD2	FBgn0004777	0	Ccp84Ag	Ccp84Ag	RE04513p (Fragment)	-1.03338	0.0357721	-1.49474	-0.352962	0.356396	-0.158151	-0.496234	0.118144	-0.460302	0.184184	0.459253	0.0622445	0.537145	0.18761	0.390368	1.45514	1.80052	2.45064	2.06829	2.78312	2.824	2.74209	2.14705	3.3514	3.30848	3.17817	2.07006	2.14979	2.20303	2.52294	2.88376
A4V391	FBgn0003676	0	CCT1	T-cp1	Chaperonin containing TCP1 subunit 1, isoform B	-0.220824	0.615428	-0.0465548	-0.148134	0.695774	-0.0233358	0.322442	0.640906	0.0622976	0.395132	0.553923	0.101371	0.543266	0.408803	0.211051	-0.510999	-1.27233	-2.03013	-1.94219	-1.94573	-1.77802	-0.816512	-0.924626	-1.32918	-1.4825	-0.585812	-1.47485	-3.05233	-0.633558	-2.24655	-1.11298
Q9W392	FBgn0030086	0	CCT2	CG7033	Chaperonin containing TCP1 subunit 2	0.22531	0.818606	0.0195851	0.492677	0.221955	0.322081	1.37652	0.213203	0.923933	1.64389	0.00732416	3.5101	1.15121	0.0395528	1.61495	-0.806995	-3.72903	-4.47138	-4.40063	-3.25124	-3.36032	-2.543	-3.18401	-4.40309	-2.9881	-3.58381	-3.33428	-5.43964	-4.51378	-5.00397	-3.95674
A4V303	FBgn0015019	0	CCT3	Cctgamma	T-complex protein 1 subunit gamma	0.376049	0.475902	0.121269	-0.0784814	0.828807	-0.00639989	0.260597	0.657349	0.0474819	-0.193934	0.677457	-0.0327977	-0.115452	0.821254	-0.00987377	0.548623	-1.37032	-0.24553	-0.129191	-1.29242	-0.410231	-0.663506	-0.648385	-1.19366	-1.06978	0.0641684	-0.50135	-0.125148	0.242841	-0.825082	-1.53142
O62621	FBgn0025724	0	β'COP	beta'Cop	Coatomer subunit beta'	2.59118	0.0181106	4.51401	0.109093	0.88809	0.00562298	4.28114	1.62634e-05	20.5015	1.79905	0.01769	3.15243	1.68996	0.0664211	1.99026	-1.13599	-1.06189	-0.16039	-0.94098	-2.17728	-3.34331	-3.53671	-4.17029	-3.55903	-4.63073	-3.7516	-1.72261	-5.48587	-4.98286	-4.8339	-5.12119
Q7K3J0	FBgn0284436	0	CCT8	CG8258	Chaperonin containing TCP1 subunit 8	-1.21692	0.16794	-0.942926	-1.06256	0.204113	-0.733303	1.62167	0.485776	0.508498	1.77603	0.446702	0.621579	2.83859	0.2611	1.65544	1.60582	0.845902	1.98626	2.50302	1.85561	1.461	2.12921	2.11262	2.35515	2.19444	2.34121	4.91789	4.40679	-0.226233	1.53732	-5.26355
Q9VR69	FBgn0052499	0	Cda4	Cda4	Chitin deacetylase-like 4	-0.832712	0.202406	-0.577716	0.646279	0.274146	0.363221	0.897645	0.484489	0.282503	2.37664	0.107743	2.29965	1.73036	0.201796	1.20275	-3.34335	-2.68465	-1.70049	-1.10148	-0.0815491	-0.846791	-1.98704	0.00136643	-1.99315	-1.30423	-1.37529	-0.826453	-1.44634	-4.79486	-1.09918	-5.08018
M9NCX5	FBgn0051973	0	Cda5	Cda5	Chitin deacetylase-like 5, isoform I	1.25276	0.28112	0.690407	2.72193	0.0458771	3.64304	1.27196	0.287382	0.688818	2.74113	0.0369191	3.92735	0.0192001	0.966131	0.000287312	-4.00666	-0.444927	-4.48094	-4.24906	-0.965918	-0.978101	-4.31324	-1.04764	-4.43974	-4.53619	-4.48343	-4.73328	-3.35821	-4.81913	-4.8679	-5.2242
Q9VA70	FBgn0039774	0	CDase	CDase	Neutral ceramidase	-1.63018	0.144767	-1.36826	0.650153	0.609798	0.139662	0.428976	0.0301839	0.652139	2.70931	0.0521421	3.47553	2.05916	0.0887674	2.16571	-4.69974	-4.85142	-4.41024	-4.47728	-4.89802	-1.50431	-1.0243	-1.89071	-4.38823	-4.39165	-1.13636	-2.00171	-5.21557	-4.80622	-4.8868	-5.24599
Q9W0R0	FBgn0265574	1	Cdc5	CG6905; Cdc5	Cell division cycle 5, isoform A	-2.52907	0.000802575	-7.82877	-0.785708	0.24487	-0.480118	0.608595	0.159673	0.48491	2.35196	0.015505	4.25593	3.13767	4.85068e-05	13.5365	-4.43506	-3.76042	-4.56358	-3.28185	-3.39358	-1.72963	-1.04015	-2.9041	-1.19835	-1.26924	-1.42873	-2.0283	-3.98032	-4.70413	-4.75218	-5.03865
A8JQT5	FBgn0265082	0	Cdep	Cdep	Chondrocyte-derived ezrin-like domain containing protein, isoform G	0.0708946	0.796734	0.00699634	-2.0131	0.000179323	-7.54182	5.67579	0.00618675	12.5352	3.59179	0.0247109	5.7724	5.60489	0.00653193	12.2465	0.878625	1.62511	1.59383	1.68624	-0.965074	-0.834214	-0.271118	-0.481777	1.81614	1.53092	1.0538	1.09937	-5.24903	-1.59033	-4.98936	-5.09061
O96860	FBgn0026141	0	Cdlc2	Cdlc2	Dynein light chain 2, cytoplasmic	-0.547342	0.00192133	-1.4868	-0.384243	0.0155253	-0.69508	2.51861	9.90126e-06	12.6039	2.68171	4.7407e-06	14.2779	3.06596	8.35673e-06	15.5688	2.19833	2.15087	2.49145	2.37199	2.50425	2.53255	2.62104	2.2072	2.94519	2.88686	2.91025	2.6597	-0.209448	0.0674408	-0.188324	-0.531481
Q8MS15	FBgn0032409	1	Ced-12	Ced-12	RE62284p	-1.6552	0.163518	-1.30171	-2.48726	0.0404561	-3.46479	1.11445	0.231076	0.709061	0.28239	0.182986	0.208286	2.76965	0.0299957	4.21801	-4.533	-4.91743	-4.49655	-1.70159	-4.98336	-4.70918	-4.41052	-4.87372	-1.715	-1.05564	-4.38665	-1.87045	-5.4167	-4.89063	-4.77408	-5.02493
A8DYD1	FBgn0000289	1	cg	cg	Combgap, isoform L	-0.753084	0.375563	-0.3203	-0.56462	0.486529	-0.176665	-0.0372791	0.923454	-0.00128928	0.151185	0.647744	0.0285129	0.715805	0.400249	0.284654	2.23295	1.09693	1.96753	1.5362	1.78941	1.55804	2.16741	2.07261	1.49632	1.99793	1.79247	4.55924	1.26737	1.27399	2.29626	2.14513
Q9VQU7	FBgn0031568	0	CG10019	CG10019	Uncharacterized protein, isoform B	2.75812	0.139178	2.36213	-0.875846	0.0781532	-0.969609	2.75893	0.142734	2.3326	-0.875032	0.289728	-0.470776	0.000814425	0.999192	2.85737e-07	1.29263	0.905307	-2.10259	-4.61547	-4.98899	-4.69208	-4.40036	-4.97454	-4.55586	-3.12683	-4.37501	-3.49488	-2.42863	-3.04114	-4.94985	-5.13621
Q8SZG3	FBgn0034440	0	CG10073	CG10073	RE01946p	-1.50229	0.261415	-0.875342	-3.93163	0.0570685	-4.88939	3.86949	0.0369908	5.54075	1.44016	0.352365	0.652401	5.37179	6.86504e-08	38.48	-0.000880439	-0.465742	-0.0692447	-4.51086	-5.1121	-4.93122	0.236062	-4.95681	0.169335	0.154253	0.0829738	0.555893	-5.44277	-4.94205	-4.92375	-5.21613
Q8MZI3	FBgn0035720	0	CG10077	CG10077	GH10652p	0.307995	0.460855	0.103621	1.0425	0.249383	0.628767	-0.43152	0.686894	-0.0703853	0.302986	0.806752	0.0282564	-0.739516	0.48868	-0.229971	0.0190301	1.42056	0.0734339	0.11179	0.297016	0.0404118	3.24219	0.983212	0.550433	-0.104415	0.2009	-0.25409	2.93765	-0.887364	-0.563925	1.86453
Q9VJ80	FBgn0032685	0	CG10211	CG10211	LD42267p	-0.929253	0.242729	-0.571378	-0.874506	0.264641	-0.50489	-0.607158	0.0855074	-0.648443	-0.552411	0.096543	-0.560851	0.322095	0.660767	0.0579616	0.880735	0.778335	1.55989	1.16273	1.39233	1.23905	1.1926	0.776699	1.14122	1.23654	1.84406	3.87689	1.09958	1.84237	2.21545	1.65292
Q8INW5	FBgn0032783	0	CG10237	CG10237	MIP27352p	0.946217	0.430409	0.346427	1.03352	0.435538	0.373073	1.41282	0.227778	0.907718	1.50012	0.251019	0.900512	0.466602	0.698418	0.072736	-4.5234	-1.82423	-1.47719	-1.66501	-4.94383	-1.59847	-1.04413	-1.5542	-4.39217	-3.45159	-4.5665	-0.864443	-5.31954	-4.8638	-2.70832	-2.24945
Q95SF2	FBgn0032690	1	CG10333	CG10333	GM01081p	-1.50403	0.171447	-1.15189	-0.780945	0.0665253	-0.919183	0.221765	0.832272	0.0176824	0.944848	0.18252	0.69795	1.72579	0.0465047	2.29962	-4.72602	-0.915325	-2.8443	-1.55164	-1.31248	-2.60412	-1.65476	-1.57359	-0.904616	-0.923126	-1.01185	-1.18158	-3.85158	-3.06767	-2.69414	-1.31096
Q95S38	FBgn0035452	0	CG10359	CG10359	GM10015p	0.348932	0.520878	0.0988401	0.925088	0.0408702	1.28457	-0.44676	0.389092	-0.183148	0.129395	0.620275	0.0268386	-0.795692	0.0711387	-0.91337	-0.793377	0.728927	-0.625989	-1.20099	0.239191	0.335703	0.0790608	-0.240766	-0.127796	-0.574465	-1.22472	-1.36018	0.0336011	-0.439335	-0.231272	0.532614
Q7K4Q5	FBgn0033021	0	CG10417	CG10417	Probable protein phosphatase CG10417	-0.408463	0.404612	-0.16051	-0.416795	0.34413	-0.193092	2.78323	0.00204063	7.48753	2.77489	0.00126868	8.03789	3.19169	0.0006374	10.1993	-3.14965	-1.47435	-1.39147	-1.94227	-3.03585	-1.65725	-1.46235	-1.83562	-1.23391	-1.35465	-1.82367	-1.91166	-5.33278	-3.81411	-4.87613	-5.06762
Q9VAM5	FBgn0039654	1	Brd8	Brd8	Bromodomain containing 8	2.79122	0.0119471	5.36679	1.35581	0.200854	0.945159	3.30711	0.00835879	6.8717	1.8717	0.0991454	1.87867	0.515888	0.513588	0.149291	-1.23524	-1.19788	-1.19959	-1.37945	-4.93229	-1.93964	-1.48239	-2.39951	-4.55689	-2.50365	-4.61961	-4.49691	-5.39994	-4.89956	-4.95539	-2.98572
Q9VIQ5	FBgn0032836	0	CG10680	CG10680	RH02620p	1.37887	0.202891	0.955191	1.05577	0.199014	0.740216	-0.396072	0.75587	-0.0481437	-0.719171	0.533376	-0.19631	-1.77494	0.134339	-1.54739	-1.37089	-2.13129	-4.59416	-4.69117	-2.55936	-4.78649	-4.45923	-2.27482	-4.44094	-4.6097	-4.64214	-4.61019	-5.40884	-2.03662	-1.76033	-1.99742
A0A0B4J401	FBgn0034420	0	CG10737	CG10737	Uncharacterized protein, isoform V	-0.326119	0.728426	-0.0448788	-0.409622	0.665179	-0.0725283	0.164736	0.885346	0.00871239	0.0812327	0.943437	0.00205415	0.490855	0.652917	0.0908779	-4.60052	-4.99603	-4.53944	-2.00943	-5.12868	-4.78229	-4.47479	-2.09368	-4.43423	-2.07914	-3.70703	-4.62054	-5.22236	-1.64941	-4.91671	-5.01589
Q8T412	FBgn0036328	0	CG10749	CG10749	Malate dehydrogenase	1.39526	0.47194	0.455013	-0.143653	0.895742	-0.00686907	2.37195	0.24749	1.43845	0.833032	0.453503	0.28608	0.976685	0.352076	0.442794	2.63406	-3.0601	-3.59935	-4.52427	-1.45039	-4.66683	-3.67899	-4.90912	-1.62102	-3.39325	-4.58606	-4.53038	-5.45744	-2.50676	-4.98203	-5.09122
Q9W2M4	FBgn0034583	0	CG10527	CG10527	Uncharacterized protein	1.42995	0.0125175	2.72046	1.93668	0.00436857	4.5699	0.316225	0.541695	0.0841933	0.822951	0.159898	0.655198	-1.11373	0.0689211	-1.29376	-0.513194	-0.899875	-1.13826	-1.84204	-1.07186	-0.850039	0.350438	-0.795004	-2.21578	-2.23243	-2.25398	-3.411	-1.98852	-0.264462	-1.89655	-1.50874
Q9VC18	FBgn0039241	0	CG11089	CG11089	RE29555p	-0.481891	0.130367	-0.426393	-0.0998471	0.754034	-0.0122421	-0.82963	0.0848973	-0.888622	-0.447587	0.300418	-0.233763	-0.347739	0.430539	-0.127268	0.945472	0.901422	0.89427	1.28837	1.74733	1.50085	1.46854	0.840985	1.26051	2.02796	1.70171	0.966926	1.10887	1.44155	2.50147	2.29616
Q9VZ30	FBgn0030266	0	CG11122	CG11122	Uncharacterized protein	-1.90296	0.142074	-1.61273	-0.487713	0.651718	-0.0906854	0.762929	0.225586	0.493378	2.17818	0.00204015	5.86003	2.66589	0.066072	3.1457	-3.68705	-5.67855	-4.23242	-3.44852	-3.49839	-2.94764	-2.10054	-2.83898	-1.58685	-2.06705	-0.703774	-5.07702	-5.34141	-4.86928	-4.78012	-5.10745
Q9VU35	FBgn0036334	0	CG11267	CG11267	RH34413p	1.77741	0.219641	1.17005	0.791904	0.483872	0.249663	-0.424058	0.798803	-0.0413712	-1.40956	0.378951	-0.594014	-2.20147	0.139312	-1.88448	-4.59358	-4.88314	-1.05444	-0.509262	-4.89489	-0.79853	-4.30609	-4.98293	-4.50964	-4.62921	-4.47547	-4.53573	-2.27118	0.290608	-2.26461	-5.099
Q9VZC0	FBgn0035546	0	CG11345	CG11345	Uncharacterized protein	0.257812	0.571488	0.0626465	0.15817	0.785503	0.0165844	-0.575572	0.29336	-0.306549	-0.675215	0.313971	-0.339708	-0.833384	0.0695466	-0.964829	-1.78423	0.0726888	-1.12188	-1.14678	0.328109	-1.00643	-1.77015	-1.9303	-1.30545	-0.806361	-1.34733	-1.5523	-0.982563	-0.28889	-0.812809	0.406351
Q9VZJ2	FBgn0035490	0	CG1136	CG1136	GH27759p	0.242788	0.821935	0.0206765	1.45622	0.124076	1.31979	-0.393155	0.743942	-0.050505	0.820281	0.430205	0.300489	-0.635943	0.53872	-0.170838	-2.21374	0.630996	-2.79982	-3.03215	0.208886	0.469995	-1.72594	-1.51391	-0.921899	-3.0584	-1.27016	-3.13541	-0.450886	-3.61905	-1.56174	-0.210425
Q9V3C6	FBgn0040367	0	CG11382	CG11382	EG:BACR42I17.10 protein	-0.267069	0.47821	-0.085564	0.348668	0.24801	0.21113	0.57379	0.286167	0.311786	1.18953	0.0559974	1.48909	0.840859	0.134654	0.732203	1.71615	2.49634	2.37782	1.40238	2.46071	2.48852	2.56667	2.93974	2.88655	1.86851	2.376	1.92991	1.8458	0.231259	1.62881	1.99166
Q9W152	FBgn0035022	0	CG11413	CG11413	RH33060p	-0.759471	0.274188	-0.426786	-0.120844	0.841095	-0.00908203	-0.436024	0.453893	-0.149577	0.202603	0.690497	0.0325863	0.323447	0.643187	0.0619928	-0.0724408	-0.530447	1.10662	0.407649	1.46863	0.449606	1.01839	0.529269	1.77916	1.28271	1.4125	-0.525097	0.711751	-0.444879	0.819353	1.56925
Q9VP98	FBgn0040637	0	CG11458	CG11458	Uncharacterized protein	0.114954	0.897077	0.00542244	-0.531418	0.3265	-0.258331	1.63792	0.108504	1.57986	0.991545	0.0989429	0.996121	1.52296	0.048843	1.99691	1.60089	2.52702	-0.445544	-0.212399	-0.0580162	0.543257	0.392937	0.00630322	1.24101	1.73287	0.249393	-0.213124	-1.95574	0.0252869	-0.776284	-0.374964
Q8T004	FBgn0036249	0	CG11560	CG11560	LD43225p	-1.39243	0.126096	-1.25221	0.436953	0.571242	0.106258	0.94825	0.0650144	1.12556	2.77764	0.000491442	9.18989	2.34068	0.0359153	3.38163	-4.59552	-4.14896	-3.14818	-4.62617	-2.98278	-2.36757	-1.7651	-2.08584	-1.81862	-1.83527	-2.67411	-4.6211	-5.28867	-4.86011	-4.8912	-5.27185
Q9Y0Z1	FBgn0027503	0	CG11970	CG11970	BcDNA.LD23876	1.00846	0.0864551	1.0722	1.65378	0.0135004	3.09199	1.14582	0.0525417	1.46607	1.79114	0.00778916	3.77663	0.137362	0.778045	0.0149718	0.385278	1.70497	0.942529	0.100072	1.40983	1.58456	1.16321	1.55653	-0.10764	-0.954012	-0.501116	0.661778	0.569766	-0.772935	-0.726296	-0.520974
Q9W3Q2	FBgn0029957	0	CG12155	CG12155	SD08447p	-1.88956	0.0524363	-2.41933	0.744999	0.314011	0.374776	-0.543155	0.630838	-0.108676	2.0914	0.130772	1.84772	1.3464	0.308674	0.687338	-4.65711	-4.91279	-4.56714	-4.66034	-2.21242	-1.66185	-1.95611	-2.42878	-1.96475	-2.08077	-2.59923	-4.5944	-5.34733	-4.90144	-1.11892	-5.25708
Q8MSG1	FBgn0032620	0	CG12288	CG12288	GM13065p	-3.24608	0.0181372	-5.65282	-4.03459	2.71468e-05	-18.4231	0.943561	0.269539	0.537244	0.155055	0.490159	0.0480147	4.18964	3.11926e-06	23.0679	-4.71583	-4.84371	-4.54489	-1.92693	-5.09291	-4.93478	-4.32547	-4.83223	-0.732777	-0.906869	-0.597284	-0.810118	-5.2586	-4.74017	-4.73539	-5.07144
A8JNT1	FBgn0040805	0	CG12355	CG12355	Uncharacterized protein, isoform B	-0.0469776	0.957568	-0.000884596	0.984864	0.288701	0.531385	-1.13095	0.326472	-0.549815	-0.0991077	0.928154	-0.00320909	-1.08397	0.312319	-0.547841	-4.62644	-4.82469	-4.59202	-2.01679	-2.73228	-2.16646	-2.10497	-4.92887	-4.29321	-2.43175	-4.50514	-4.64193	-5.21733	-2.08763	-1.50679	-2.7244
Q9VVZ6	FBgn0036872	0	CG12519	CG12519	GEO09638p1	-0.103749	0.812463	-0.0093578	0.551045	0.24507	0.336528	-1.04027	0.0162713	-1.8606	-0.385473	0.269794	-0.219321	-0.936518	0.0791231	-1.03176	0.745993	1.04484	1.67089	1.44215	1.98003	1.8197	2.37405	1.34928	1.90255	1.76938	1.33002	0.316927	1.66009	2.18665	2.77612	2.4421
Q9W5T4	FBgn0250830	0	CG12547	CG12547	RE33981p	0.138277	0.644347	0.0263942	-0.0661071	0.825227	-0.00551509	0.653943	0.0178396	1.14349	0.449559	0.0685927	0.523162	0.515666	0.145329	0.431946	0.0641981	0.197538	0.57392	0.418946	-0.23729	0.335169	0.170473	0.168714	-0.1592	0.000354447	-0.0707588	0.9311	-0.686836	-0.478921	0.0519399	-0.247353
Q7Z2C5	FBgn0030459	0	CG12723	CG12723	Uncharacterized protein	0.966525	0.697929	0.15096	1.05845	0.682158	0.175825	4.78094	0.0456549	6.40891	4.87287	0.055167	6.13163	3.81442	0.133316	3.33807	-4.56503	0.0922035	1.91356	1.17049	-5.02835	1.26861	1.7819	0.956766	1.80796	-4.48611	2.02694	-4.60366	-5.44811	-4.92986	-4.92897	-5.20561
Q9VB07	FBgn0046258	0	CG12880	CG12880	LD29228p	0.328315	0.769182	0.0374183	1.74338	0.0946465	1.78504	0.994245	0.42724	0.367203	2.40931	0.0653103	2.85508	0.66593	0.582093	0.156499	-4.46162	-2.55448	-1.10009	-1.29349	-1.33672	-1.26981	-0.94145	-0.201442	-1.7373	-1.56573	-2.64089	-4.77902	-2.22981	-4.94595	-4.72277	-1.48813
Q8SXZ7	FBgn0033437	0	CG12926	CG12926	RE39480p	-0.568613	0.684804	-0.093499	-0.960297	0.429386	-0.352575	1.36942	0.286433	0.743563	0.977736	0.308659	0.499155	1.93803	0.0939194	1.99083	-0.510589	-5.0116	-4.43957	-4.68964	-5.04276	-4.9175	-4.57589	-1.68199	-4.30892	-4.49081	-1.09545	-2.48177	-5.35769	-4.83593	-4.81791	-5.11755
Q29QW0	FBgn0034022	0	CG12964	CG12964	IP14311p	-0.127284	0.800424	-0.0123058	0.490696	0.302403	0.254874	0.0921882	0.824019	0.00774958	0.710168	0.0811356	0.774643	0.219472	0.666335	0.0386946	0.140687	1.16383	1.42744	1.00282	1.56483	1.65949	1.75031	1.23206	1.56351	1.42724	1.35584	-0.10269	1.11626	0.000690827	1.0333	1.21576
Q9VX71	FBgn0030826	0	CG12995	CG12995	Uncharacterized protein	1.14421	0.41885	0.432446	3.05812	0.0514493	3.94075	0.505613	0.767196	0.0581928	2.41951	0.147388	2.01192	-0.638601	0.595528	-0.143748	-4.60036	0.31744	-4.47857	-4.64661	0.0986467	-0.616115	-4.2843	-0.950729	-4.38473	-4.61295	-4.48294	-4.50435	-0.633274	-4.81477	-4.8067	-5.17581
Q9VV94	FBgn0036655	0	CG13031	CG13031	Uncharacterized protein	-1.68733	0.143898	-1.42064	-0.0545824	0.954434	-0.00110553	-1.08636	0.163092	-0.855582	0.546387	0.41305	0.209811	0.600969	0.579846	0.142242	-1.3372	-0.803472	0.382185	-1.17282	1.19147	0.475357	1.42896	0.503899	2.02928	1.44177	1.93139	-1.58443	0.933547	-1.25753	0.583038	1.15509
Q9VV29	FBgn0036605	0	CG13041	CG13041	GEO12576p1	-0.0888965	0.908061	-0.00372343	-0.0146543	0.981404	-0.000119464	0.222583	0.685959	0.0364372	0.296825	0.276428	0.165753	0.31148	0.614841	0.0657961	1.40496	0.283653	-0.545538	-0.763288	0.690877	0.236982	0.0900548	-0.341155	-0.337635	-0.597751	-0.139156	1.80992	-0.368489	0.107496	0.00504936	-0.254598
Q9VV24	FBgn0036600	0	CG13043	CG13043	FI02976p	1.49872	0.432304	0.545851	4.24581	0.0553578	5.33623	2.055	0.303051	1.06548	4.80209	0.0404256	6.69096	0.556281	0.0149873	1.01481	-4.69587	1.97276	-4.58165	-4.67255	1.10656	1.22432	-4.42716	1.10734	-4.28622	-4.61103	-4.58519	-4.48975	-5.33953	-4.71724	-5.01025	-5.13029
Q9VV23	FBgn0036599	0	CG13044	CG13044	LP19160p	1.31585	0.471255	0.429948	4.13553	0.00827616	8.61088	-0.66719	0.696155	-0.104945	2.15248	0.0635558	2.57619	-1.98304	0.0776562	-2.20083	-4.68841	2.15857	-2.34872	-3.47556	0.955126	2.27484	-1.37107	1.06568	-3.10713	-4.55942	-4.54917	-1.40181	-0.331066	-1.9348	-2.58625	-0.833238
Q9VV20	FBgn0036596	0	CG13045	CG13045	Uncharacterized protein	-1.11436	0.421304	-0.418337	-1.08638	0.442328	-0.384854	-1.63262	0.242555	-1.00437	-1.60463	0.259552	-0.939951	-0.518254	0.734818	-0.0693529	-4.44799	-4.86254	-4.46927	-1.71059	-1.51366	-4.83701	-4.30673	-4.72103	-0.655264	-4.45577	-1.24044	-4.68145	-5.2313	-1.62494	-0.795569	-1.30811
Q9VV19	FBgn0036595	0	CG13046	CG13046	MIP24521p	0.557391	0.476634	0.179377	2.28219	0.00698329	4.92027	0.505644	0.562262	0.126442	2.23044	0.0150332	4.06599	-0.0517469	0.929989	-0.00163117	-4.6904	-1.8769	-4.31143	-4.47038	-1.56576	-1.82858	-1.63391	-3.42166	-3.5981	-4.6954	-4.6514	-4.63378	-2.87281	-4.80584	-4.8953	-4.79775
Q9VV18	FBgn0036594	0	CG13047	CG13047	Uncharacterized protein	-0.82989	0.204091	-0.572771	-0.223452	0.695105	-0.0352942	-0.787213	0.0964026	-0.799739	-0.180775	0.630199	-0.0362493	0.0426772	0.944285	0.00106253	1.6	1.80614	2.77505	2.21727	2.95848	2.65664	2.99743	2.21165	3.53442	3.36182	3.37537	1.4464	3.39412	2.01324	3.00908	3.13086
Q9VV17	FBgn0036593	0	CG13048	CG13048	Uncharacterized protein, isoform A	-0.435465	0.313126	-0.219597	-0.205714	0.52577	-0.0574363	-0.223905	0.547858	-0.0585134	0.00584627	0.981186	4.82245e-05	0.21156	0.433564	0.0767851	0.712067	1.61296	2.01375	2.13463	1.88824	1.37682	2.38976	1.73759	2.31421	2.46901	1.96276	1.46929	1.54557	1.93976	1.86479	2.0189
Q8SWS3	FBgn0036592	0	CG13049	CG13049	RE26528p	-2.40143	0.365551	-1.04955	-0.272117	0.657186	-0.0496101	2.55367	0.479832	0.814394	4.68299	0.162863	3.69103	4.9551	0.145329	4.15064	-4.65023	3.30704	3.65303	5.35789	3.75001	3.91261	4.57053	3.95184	5.19269	4.62085	4.70171	2.75821	3.58476	3.95401	-5.0121	-5.07363
Q9VV37	FBgn0040794	0	CG13056	CG13056	GEO13385p1	2.35729	0.395855	0.948726	5.13932	0.0531824	6.54868	0.233977	0.935916	0.0067299	3.016	0.214654	2.01548	-2.12332	0.225572	-1.37318	-4.57264	4.94527	-4.51955	-4.6891	3.66128	-0.779473	-3.46264	2.8729	-4.50662	-4.57638	-4.66504	-4.51716	1.38381	-2.17465	-4.86491	-4.11618
Q9VV13	FBgn0036590	0	CG13065	CG13065	GEO08383p1	0.607019	0.616795	0.127388	2.48924	0.0883849	2.62272	-0.847283	0.534132	-0.230759	1.03494	0.430732	0.378575	-1.4543	0.114342	-1.36965	-1.5227	2.69693	-2.07885	-0.990521	2.90826	2.65466	-1.49823	1.56907	-1.68231	-0.857377	-0.95362	-0.8299	0.423206	0.211771	-1.20058	2.0596
M9MRW7	FBgn0036585	0	CG13071	CG13071	Uncharacterized protein	-0.83516	0.754171	-0.102332	4.57764	0.0343374	6.70274	-2.24299	0.459094	-0.758351	3.16982	0.13663	2.74016	-1.40783	0.375635	-0.598654	-1.65281	6.90195	-0.587369	-4.49853	7.27512	6.7328	1.77852	6.02802	1.02287	0.815051	0.494878	1.17109	6.21648	1.30882	0.0302344	1.57965
Q9VLK2	FBgn0032050	0	CG13096	CG13096	Ribosomal L1 domain-containing protein CG13096	-0.619423	0.301875	-0.322208	-0.85095	0.0375155	-1.21328	-0.234164	0.654104	-0.0431688	-0.465691	0.0114763	-0.903532	0.38526	0.231378	0.244901	0.887191	1.15734	1.30637	2.95797	1.52637	1.4986	1.11734	1.24046	2.60338	2.57534	2.09254	1.51531	1.81526	1.618	2.00194	1.81034
Q9VRU8	FBgn0035685	0	CG13297	CG13297	FI01641p	0.745583	0.745359	0.0951623	2.04412	0.332395	0.977795	1.03321	0.6685	0.180707	2.33175	0.302333	1.21138	0.287626	0.90304	0.0127398	-4.64247	-1.77727	-4.65135	1.994	-0.407557	0.689053	-4.44286	0.278439	-4.42415	1.55864	-4.48087	-4.71303	-5.21094	-4.85523	-4.84797	1.70422
Q9XZS3	FBgn0026879	0	CG13364	CG13364	Translation machinery-associated protein 7 homolog	-0.715131	0.616656	-0.150147	-1.24062	0.303926	-0.641687	0.890178	0.55998	0.224171	0.364691	0.773832	0.0406095	1.60531	0.277861	0.892828	-0.46787	-4.95346	-2.88652	-4.62589	-2.84301	-4.81885	-2.44436	-4.92946	-4.48138	-0.248314	-3.03637	-2.30714	-5.31671	-1.09001	-5.01353	-5.07418
Q8SX68	FBgn0034308	0	Naus	CG10915	Uncharacterized protein CG10915	2.54246	0.00045321	8.50121	0.146193	0.87321	0.008608	1.73932	0.172221	1.32869	-0.656946	0.623974	-0.134564	-0.803139	0.47861	-0.257019	-2.3603	-1.29263	-1.373	-1.92906	-5.06349	-4.85791	-1.7041	-4.91455	-4.47865	-3.48261	-4.58648	-4.57709	-5.23393	-0.996238	-4.82502	-2.85708
Q9VY41	FBgn0030559	0	CG13404	CG13404	Uncharacterized protein	0.0288861	0.981276	0.00023712	0.862226	0.46826	0.284115	2.24985	0.0415685	3.10758	3.08319	0.00751357	6.54917	2.22097	0.105772	2.16684	-2.57243	-1.6087	-2.34341	-4.68856	-1.49633	-1.42175	-3.44497	-1.5167	-1.43425	-4.61391	-4.38656	-0.893934	-5.2208	-4.91152	-4.97072	-5.10948
Q0KI21	FBgn0039161	0	CG13606	CG13606	Uncharacterized protein, isoform B	-0.0177138	0.963661	-0.000284762	0.209944	0.592866	0.0476663	0.441436	0.335839	0.209183	0.669094	0.162758	0.527552	0.45915	0.174098	0.348589	3.05259	4.52403	3.14489	3.58585	4.24831	3.46168	3.04341	4.46459	3.97797	3.40193	3.64731	3.351	3.35255	2.79171	2.66287	3.73448
Q8IMV7	FBgn0039217	0	CG13627	CG13627	FI21478p1	-0.158933	0.789908	-0.0162785	0.390534	0.484279	0.122981	0.226905	0.739902	0.029685	0.776372	0.265091	0.44766	0.385838	0.615751	0.0812556	1.3576	1.07794	2.5629	1.62803	2.0894	2.15133	2.76659	1.81702	2.7439	1.85848	2.12998	0.529855	2.18467	-0.187585	1.55444	2.16732
A0A0B4K6K4	FBgn0265266	0	CG13639	CG13639	Uncharacterized protein	-0.314667	0.71131	-0.0465522	0.895546	0.232291	0.567748	4.23908	0.00326282	10.5401	5.4493	5.49083e-06	28.6653	4.55375	0.00325518	11.3271	-2.30516	-0.816436	0.369182	-0.521349	0.438965	0.964275	0.337552	-0.173704	-0.546552	0.739816	-0.127997	-2.08036	-5.40226	-4.77849	-4.85005	-5.1993
Q9VZB2	FBgn0035553	0	CG13722	CG13722	Uncharacterized protein	1.08145	0.505701	0.320224	2.89249	0.0405377	4.02675	-0.374995	0.802789	-0.035774	1.43604	0.200867	1.00105	-1.45644	0.13326	-1.27483	0.750055	2.58835	-3.27349	-2.0392	2.17029	1.43377	-1.10983	2.77563	-2.61943	-1.72987	-2.37087	0.420084	0.92862	-1.10268	-0.424	0.12376
Q9VVG2	FBgn0036717	0	CG13731	CG13731	Uncharacterized protein	1.52208	0.280226	0.840939	2.92578	0.0720736	3.34189	0.22425	0.875468	0.0129526	1.62794	0.280449	0.898863	-1.29783	0.214958	-0.866496	1.38519	2.91667	-2.34794	-0.13189	2.9686	2.11784	-1.33899	3.68936	-1.7059	0.294312	-1.84181	-1.01291	1.56659	-0.585055	-1.54744	1.49094
Q9VCU0	FBgn0040588	0	CG13841	CG13841	GEO02312p1	0.919082	0.380864	0.385307	2.29017	0.0563496	2.86067	0.343637	0.794959	0.0342452	1.71472	0.194809	1.21812	-0.575445	0.565427	-0.142493	-4.6093	-1.00056	-4.5954	-4.54966	-1.22606	-1.25318	-4.45803	-2.33332	-4.47635	-4.6232	-4.57196	-4.75974	-1.37201	-4.69872	-4.87275	-5.186
A0A0B4KH58	FBgn0038967	0	CG13847	CG13847	Uncharacterized protein, isoform C	1.26805	0.252271	0.758463	1.92573	0.137685	1.65827	0.24186	0.863741	0.0153863	0.899536	0.549112	0.234185	-1.02619	0.42553	-0.380788	-3.43075	-0.974225	-4.07896	-0.796058	-0.0574667	-1.61702	-4.33333	-0.641472	-4.56509	-3.76705	-3.82964	-2.19042	-1.49796	-3.48615	-5.01176	-0.25156
Q9VVZ4	FBgn0036870	0	CG14095	CG14095	Uncharacterized protein	-0.489538	0.371941	-0.210269	0.300918	0.414014	0.115247	-0.0608899	0.905179	-0.00263443	0.729566	0.0651446	0.865354	0.428648	0.317771	0.213418	2.25154	3.89254	4.06015	3.54333	3.89544	4.00429	4.60113	4.40851	4.39282	3.85707	4.32981	3.12601	2.84283	3.59596	4.11866	3.43366
Q9V9Q4	FBgn0032961	0	CG1416	CG1416	LD43819p	-0.160064	0.607736	-0.0346194	-0.641193	0.265293	-0.369503	-0.135902	0.618751	-0.0283333	-0.617031	0.271368	-0.349512	0.0241624	0.943226	0.00061334	-0.86125	-0.803947	-0.367204	-1.09691	-0.515788	-0.922429	-2.54219	-1.07342	-0.357706	-0.166065	-0.65885	-1.30643	-1.10579	-0.641188	-0.0986184	-0.740109
Q8IQW5	FBgn0031037	0	CG14207	CG14207	RE23625p	1.66396	0.066672	1.95692	0.923516	0.195946	0.653723	1.98696	0.0190178	3.41924	1.24651	0.0305946	1.88766	0.322996	0.644256	0.0616734	3.10483	1.32599	1.22459	0.960958	0.567503	1.1363	1.17494	0.775827	-0.115854	-1.54498	0.859316	0.762028	-0.401039	0.0868229	0.278985	-1.29624
Q9VWG1	FBgn0031037	0	CG14207	CG14207	LD37169p	0.536672	0.0889293	0.564018	0.461693	0.0616522	0.558673	0.502691	0.085674	0.536447	0.427712	0.0183342	0.742825	-0.0339808	0.868978	-0.00207252	0.55898	1.40068	0.882024	0.520319	0.68445	0.589928	0.886287	0.901424	0.770076	-0.0157812	0.229918	0.231103	0.0258038	0.443169	0.439449	0.442817
Q9VWG7	FBgn0031031	0	CG14218	CG14218	Uncharacterized protein, isoform B	1.99496	0.288364	1.0774	5.16485	0.0541858	6.53929	-0.482818	0.804463	-0.0456232	2.68706	0.230208	1.71402	-2.47778	0.0920502	-2.56692	-3.06127	2.03849	-4.47804	-4.49599	1.8774	2.9467	-4.32537	2.18398	-4.33107	-4.43166	-4.45807	-4.75587	0.136667	-1.78441	-4.76665	-1.65115
Q9VWG2	FBgn0031036	1	CG14220	CG14220	FI07430p	1.77612	0.0563784	2.21817	1.80294	0.0555034	2.26391	2.85807	1.10264e-05	14.1691	2.88489	0.00415717	6.86951	1.08195	0.169462	0.834109	-2.52675	-2.10803	-1.9653	-1.87456	-2.15655	-2.37145	-0.885237	-2.95413	-2.09648	-4.40062	-4.42549	-4.65654	-5.31724	-4.68822	-4.73608	-5.16541
E1JHN0	FBgn0032914	0	CG14397	CG14397	FI16804p1	-0.0334231	0.968598	-0.000463123	1.27916	0.142105	1.08395	0.435364	0.674767	0.0743803	1.74795	0.129527	1.55155	0.468788	0.676013	0.0797149	-2.27148	-0.330741	-0.215663	-0.421865	0.594249	0.516927	0.667661	0.23175	0.230716	-0.59784	-0.0864976	-2.65243	-0.316779	-3.54568	-1.41255	0.293805
X2JIP7	FBgn0029893	0	CG14442	CG14442	Uncharacterized protein, isoform E	2.0014	0.0866825	2.12562	0.494553	0.504853	0.146801	2.46173	0.0527038	3.14648	0.954886	0.239096	0.593392	0.460333	0.0294122	0.704987	-0.481167	-2.80774	-4.38026	-2.51959	-2.12563	-4.82061	-4.41455	-4.85535	-4.26921	-4.6138	-4.55299	-4.75835	-5.30456	-4.82856	-4.78474	-5.11783
Q9W5A6	FBgn0040357	0	CG14624	CG14624	Uncharacterized protein	0.801557	0.365351	0.350513	0.281668	0.605844	0.0613021	1.40446	0.134953	1.22162	0.884569	0.134844	0.769723	0.602901	0.382489	0.25164	5.0642	3.11606	2.67156	1.96983	2.66334	2.80284	2.19439	3.08152	2.47887	1.27475	2.30398	3.55782	2.72363	2.31477	1.34851	0.816908
Q9W5B0	FBgn0040360	0	CG14626	CG14626	EG:BACR42I17.6 protein	-0.0357236	0.968744	-0.000492668	1.34671	0.166422	1.0488	-0.226744	0.841886	-0.0169483	1.15569	0.322294	0.568308	-0.19102	0.881243	-0.0104879	-4.47169	-2.41909	-4.11649	-3.63678	-2.26922	-2.36112	-2.76029	-1.72369	-4.26724	-4.39678	-4.43559	-1.40155	-0.821732	-4.96659	-4.85507	-3.09368
Q9VGL0	FBgn0037924	0	CG14712	CG14712	LD43047p	-3.26246	0.0561811	-4.07942	-0.845107	0.493001	-0.259576	-1.90459	0.148738	-1.5762	0.512764	0.640086	0.099354	1.35787	0.390499	0.554527	-4.47152	-5.02788	-4.66246	-4.48508	-2.05024	-2.18362	-2.38309	-2.36055	-0.307491	-0.778671	-4.60705	0.0961277	-0.458981	-2.06194	-3.39974	-5.1079
A1Z7G2	FBgn0033307	0	CG14752	CG14752	MIP13653p	-0.287707	0.61076	-0.0616065	0.240571	0.644017	0.0459737	0.499528	0.4902	0.154667	1.02781	0.180943	0.763104	0.787236	0.326779	0.382397	5.60418	5.25129	6.69745	6.00061	6.26972	6.53628	6.95031	5.91034	6.89156	6.38419	6.51248	4.91615	6.2779	3.7826	5.22754	6.26739
Q9VNI5	FBgn0037379	0	CG10979	CG10979	LD10772p	2.21548	0.00118174	6.48575	2.08644	0.00137216	5.97265	4.00408	0.0165434	7.13278	3.87505	0.0199824	6.58508	1.78861	0.135883	1.55043	-0.616869	0.108485	0.579281	-0.307904	-0.514765	-0.0877398	0.297933	-0.44856	-1.4733	-2.48663	-2.77504	-2.36395	-1.39943	-4.98108	-4.78643	-5.0864
Q8SX45	FBgn0035428	0	CG14960	CG14960	RE10324p	-0.905913	0.486054	-0.283837	0.449601	0.61956	0.0934794	1.19089	0.333117	0.568534	2.5464	0.022276	4.20707	2.0968	0.0877579	2.21572	-1.60484	-4.81111	-1.39868	-4.56297	-1.75328	-1.92532	-1.14427	-2.13268	-0.955313	-1.39343	-1.89351	-4.51171	-2.40251	-4.7248	-4.85129	-5.16257
A1ZBD8	FBgn0034391	0	CG15080	CG15080	Uncharacterized protein	-0.678239	0.48722	-0.211797	0.664323	0.0778449	0.736581	1.03596	0.359441	0.460354	2.37853	0.0237719	3.86257	1.7142	0.0588858	2.10845	-4.63536	-1.33711	-0.982056	-1.61438	-0.613797	-0.328427	-1.1187	-1.13773	-0.807608	-1.86344	-1.41655	-1.76835	-2.16596	-4.93201	-2.77792	-2.83686
Q5BIE4	FBgn0034394	0	CG15096	CG15096	RE40577p	1.11713	0.342004	0.520548	1.37232	0.216447	0.912112	-0.945687	0.560326	-0.237896	-0.690495	0.652316	-0.128116	-2.06282	0.255168	-1.22361	-1.88614	-2.13619	-1.73901	-4.4462	-3.20751	-2.47903	-1.84746	-1.65277	-4.39604	-4.52918	-1.07744	-4.67341	-5.3673	-1.73604	-0.0833898	0.761933
Q8T3P9	FBgn0032647	0	CG15143	CG15143	AT22189p	0.260808	0.811922	0.0235994	0.355028	0.772225	0.039854	-2.25608	0.0329526	-3.34376	-2.16186	0.0758805	-2.421	-2.51688	0.0543078	-3.18421	-4.49248	-2.37804	-4.39752	-2.16627	-1.65594	-4.82252	-4.53608	-2.0429	-4.32688	-4.6555	-4.37115	-1.12402	-1.57935	-0.883881	-0.864698	-1.08209
Q9VQ58	FBgn0031377	1	CG15356/EMSY	CG15356	FI15207p1	1.17865	0.472406	0.383867	2.64829	0.127002	2.37337	2.21592	0.253254	1.32167	3.68557	0.085601	3.93443	1.03728	0.616186	0.218127	-1.46869	-0.759923	1.95473	1.39734	2.23007	1.29999	2.62762	0.844376	0.400787	-0.495357	1.10288	-4.59943	-3.33437	-4.69521	-1.89849	2.18783
Q9VQR5	FBgn0031542	0	CG15414	CG15414	IP10807p	1.11247	0.555588	0.283955	4.30523	0.0071012	9.25051	1.62581	0.411606	0.626781	4.81857	0.00611986	10.6647	0.513342	0.652651	0.0951322	-1.75699	2.19323	-4.57105	-4.51039	1.29448	1.36849	-1.20879	2.67165	-4.27513	-2.30108	-4.62116	-1.89772	-5.29781	-2.4472	-2.23456	-5.16889
Q9V9Z9	FBgn0039828	1	CG1542	CG1542	Probable rRNA-processing protein EBP2 homolog	-2.8128	3.96295e-08	-20.8203	-1.71202	0.0491642	-2.23992	0.417282	0.00588617	0.930608	1.51807	0.0652012	1.80004	3.23009	1.23465e-07	22.3149	-4.64168	-4.83555	-4.63956	-4.63381	-5.01106	-3.39898	-2.3998	-3.53764	-1.74143	-2.01772	-1.90758	-1.83266	-5.22104	-4.94665	-4.99839	-5.25365
Q8IMK6	FBgn0039686	0	CG15506	CG15506	Uncharacterized protein	0.26186	0.845434	0.0190949	1.32306	0.145486	1.10764	0.634268	0.680731	0.105938	1.69547	0.178762	1.26775	0.372408	0.746398	0.0473068	-2.07733	0.171104	-4.40691	-4.66298	-1.27845	-0.522251	-3.13676	-1.79385	-2.35172	-4.6257	-2.10232	-2.94382	-1.33575	-4.95376	-4.95344	-2.27024
Q9VAE5	FBgn0039719	0	CG15515	CG15515	RE21592p	1.56347	0.191464	1.12243	2.70382	0.0656184	3.19855	1.20338	0.433742	0.436549	2.34373	0.176272	1.76675	-0.360087	0.810276	-0.0329002	-1.94358	1.09504	-1.9605	-1.68327	0.581341	0.501289	-2.63519	1.62167	-3.0741	-1.26469	-4.6567	-1.7507	-0.630842	-3.85476	-4.87679	0.0565554
A1ZAJ7	FBgn0034159	0	CG15615	CG15615	IP17715p	-0.419659	0.458669	-0.142055	0.104873	0.82	0.0090386	-0.0882183	0.86969	-0.00534917	0.436314	0.347735	0.20016	0.331441	0.561075	0.0831848	1.04256	1.13687	2.57232	1.87938	2.03324	2.18837	2.69691	1.81073	2.79811	2.32821	2.21564	0.967808	1.99059	0.76267	1.69657	2.53417
X2JIM3	FBgn0029864	0	CG15894	CG15894	Uncharacterized protein, isoform D	1.0487	0.0603274	1.27887	-1.40891	0.0390286	-1.98462	2.93281	0.000689624	9.27175	0.475203	0.397565	0.190362	1.88411	0.0039415	4.53004	-2.45643	-2.13061	-1.0914	-1.17017	-5.07008	-3.57751	-3.31988	-4.71158	-2.03351	-2.54056	-3.32191	-3.14743	-3.83066	-4.71408	-4.8162	-5.21892
Q95TK5	FBgn0039854	0	CG1635	CG1635	LD44914p	-0.535503	0.124106	-0.485276	-0.367843	0.126785	-0.32993	-0.356649	0.605926	-0.0775998	-0.188988	0.773333	-0.0210974	0.178855	0.785632	0.0187406	-1.9031	-1.15602	-0.913912	-0.808137	-1.39259	-0.970471	-0.706183	-1.04128	-0.413179	-0.413767	-0.77636	-1.03585	-2.56804	-0.380613	0.0687853	-0.474707
Q9VYD9	FBgn0030478	0	CG1640	CG1640	AT04676p	0.835003	0.155214	0.675575	0.236205	0.722446	0.0333509	3.68151	0.0472789	4.87923	3.08271	0.0752829	3.46282	2.84651	0.0941448	2.9211	0.842543	-1.0976	0.124402	-0.594403	-1.7852	-1.35236	0.789748	-0.772434	-0.656154	-1.80431	-0.752675	-0.851931	-5.22154	-0.292386	-4.91416	-5.02301
Q8IGD2	FBgn0033446	0	CG1648	CG1648	RH51979p (Fragment)	1.69268	0.147638	1.40628	-0.816127	0.475839	-0.263233	2.82315	0.0513413	3.64054	0.314341	0.787729	0.0325731	1.13047	0.410725	0.436868	-1.69599	-1.90887	-0.74602	-1.19059	-4.95884	-3.52178	-2.35562	-4.74045	-1.98536	-4.58675	-4.5552	-1.18487	-5.42297	-1.44086	-4.84736	-5.12287
Q8MRZ9	FBgn0025634	1	CG13367/GATAD1	CG13367	RH61522p	3.45646	0.00165232	9.61554	3.61	0.000161839	13.6852	3.59537	0.00410969	8.57924	3.74891	0.00594097	8.34561	0.138913	0.83168	0.0111192	-1.91071	-0.748941	-0.442686	-0.758186	-1.05588	-0.889652	-0.313905	-0.986932	-4.3787	-4.39342	-4.40692	-4.50731	-5.39068	-2.78412	-4.94863	-5.11857
Q7KV95	FBgn0035348	0	CG16758	CG16758	Purine nucleoside phosphorylase	0.667072	0.567406	0.16417	1.44594	0.237183	0.903594	-0.408303	0.737781	-0.0539255	0.370567	0.75993	0.0441815	-1.07537	0.32611	-0.523316	-2.01421	-5.00752	-4.38691	-1.40663	-2.11406	-4.92393	-0.877541	-1.78425	-4.31637	-1.91643	-4.66784	-4.58291	-2.86528	-1.68553	-4.92115	-1.7101
Q9VK18	FBgn0032488	0	CG16812	CG16812	LD36945p	1.72109	0.480006	0.548605	5.78768	0.0286127	8.93295	-1.02003	0.714304	-0.149043	3.04656	0.211815	2.05351	-2.74112	0.179098	-2.04737	0.988168	8.62329	-0.6988	0.384323	8.16044	8.04442	1.88364	7.47483	0.623556	0.265127	0.0457886	1.47813	7.84347	1.74086	0.742643	3.05011
Q9VK11	FBgn0032495	0	CG16820	CG16820	GH15921p	0.121265	0.800859	0.0116953	0.366085	0.522028	0.103348	1.60148	0.335942	0.758678	1.8463	0.280384	1.01961	1.48022	0.367939	0.642746	0.25468	0.262488	1.70211	0.662905	-0.038704	1.14166	2.05356	0.704948	1.48816	0.149636	0.543593	0.215735	0.964344	-4.91074	-0.519227	0.941878
Q9V6U9	FBgn0033883	0	CG16935	CG16935	Enoyl-[acyl-carrier-protein] reductase, mitochondrial	0.641656	0.203922	0.443087	1.04767	0.0784551	1.15807	1.11303	0.317185	0.555053	1.51904	0.194421	1.08043	0.47137	0.636996	0.092324	-2.50894	-2.35163	-1.03847	-1.0985	-2.05345	-0.948395	-0.379777	-1.99185	-2.26045	-2.42217	-2.15182	-2.72972	-5.47117	-2.03501	-1.44789	-2.49556
Q8SWW4	FBgn0032481	0	CG16972	CG16972	LD28380p	0.836179	0.286562	0.453862	1.10987	0.322768	0.545066	2.31797	0.0108206	4.55654	2.59165	0.0540236	3.28471	1.48179	0.0721412	1.69193	-2.37061	-4.12609	-2.5038	-2.19247	-5.04178	-1.84593	-1.28811	-1.92239	-2.32698	-4.39967	-3.118	-4.69303	-5.42473	-4.94421	-4.87917	-5.21672
M9PAY6	FBgn0086855	0	CG17078	CG17078	Uncharacterized protein, isoform D	0.0823826	0.945825	0.00199279	0.317841	0.731067	0.0432399	1.97973	0.182797	1.4611	2.21519	0.109137	2.13107	1.89735	0.189375	1.37117	-0.790857	-1.39392	-4.57559	-1.51607	-1.76949	-2.72128	-1.78907	-1.05478	-1.08014	-1.3555	-4.50254	-1.6678	-5.36016	-4.89264	-4.86516	-1.07741
Q9VKQ2	FBgn0032299	0	CG17127	CG17127	Uncharacterized protein, isoform A	0.638337	0.190305	0.459953	1.42165	0.0225301	2.34179	0.54032	0.422127	0.20238	1.32363	0.0971474	1.34027	-0.098017	0.889571	-0.00498119	2.09993	2.96177	2.17682	2.15422	3.25181	3.773	2.45971	3.04148	2.47545	2.0546	1.5206	0.788745	2.50925	0.420441	1.38443	2.91735
M9NDW6	FBgn0036958	0	CG17233	CG17233	Uncharacterized protein, isoform F	0.22848	0.558824	0.0577425	0.208395	0.630661	0.0417216	-0.237606	0.494058	-0.0727601	-0.25769	0.518609	-0.0734828	-0.466085	0.23656	-0.291797	-0.292897	-0.0825053	0.656186	0.627089	-0.56693	0.487255	0.846578	0.060631	-0.439046	0.0311973	0.770219	-0.368418	-0.000273818	0.489773	1.03982	0.328972
Q9VZ00	FBgn0030293	0	CG1737	CG1737	FI19420p1	-1.56092	0.050982	-2.01762	-0.153505	0.777348	-0.0167911	4.22603	0.0025712	10.9448	5.63344	0.00245458	14.7034	5.78695	0.000534358	18.9359	1.80641	0.00920231	0.0653611	0.654616	1.68811	2.02801	2.35863	2.0905	2.47746	1.54023	1.32622	3.43536	-4.16644	-3.15711	-2.01817	-5.02679
Q0E8P1	FBgn0032774	0	CG17549	CG17549	Uncharacterized protein, isoform B	0.200743	0.776362	0.0220688	1.71479	0.00327227	4.26152	-1.29299	0.133848	-1.12928	0.22106	0.590819	0.0505222	-1.49373	0.00681978	-3.23577	-1.05938	1.60886	-0.401626	-1.09161	1.69281	1.78996	0.741086	0.888597	-0.117863	-0.506227	-0.321801	-0.800838	1.62738	0.392674	0.809169	1.39898
Q9VU57	FBgn0036348	0	CG17687	CG17687	Uncharacterized protein	-0.240411	0.466329	-0.0796501	-0.0195183	0.939466	-0.000529317	-0.557365	0.203668	-0.385182	-0.336472	0.374634	-0.143469	-0.316953	0.394557	-0.128014	-0.504706	-0.390815	0.0592401	0.620456	0.682752	-0.0103572	-0.135371	0.130723	0.481929	0.402184	0.123488	-0.261781	-0.320986	0.656247	1.0747	0.603669
A0A0C4DHE0	FBgn0037525	0	CG17816	CG17816	Uncharacterized protein, isoform J	1.01335	0.348511	0.463897	-0.390881	0.799181	-0.0380542	1.86881	0.241072	1.15465	0.464578	0.796717	0.045852	0.855459	0.606643	0.185692	-0.336061	0.720071	0.66181	0.573492	1.8773	-1.27828	-0.832296	-3.76436	-1.3635	2.04895	-1.95936	-1.16021	1.9553	-3.3124	-3.5361	-0.962742
Q7KW39	FBgn0023537	0	CG17896	CG17896	Probable methylmalonate-semialdehyde dehydrogenase [acylating], mitochondrial	0.51329	0.154312	0.416586	0.556556	0.236082	0.348925	0.615716	0.0598686	0.752898	0.658981	0.151929	0.539284	0.102426	0.757299	0.0123661	-1.22524	-1.97933	-1.29884	-1.21635	-2.25066	-1.58502	-0.893697	-0.817317	-1.62028	-2.68859	-1.78061	-1.68345	-2.57822	-1.95012	-1.66357	-1.99072
A1Z8D6	FBgn0033566	1	CG18004	CG18004	Uncharacterized protein, isoform D	0.610964	0.479238	0.195172	1.49658	0.127055	1.34094	3.1475	0.00101211	9.42605	4.03311	2.03172e-05	18.9239	2.53654	0.0375078	3.61679	-2.55467	-2.40362	-1.43017	-1.38011	-1.23577	-1.06531	-0.506935	-1.41812	-1.00275	-2.3024	-4.48996	-2.41732	-5.35343	-4.96141	-4.89041	-5.15332
Q7KRS9	FBgn0039863	1	CG1815/Zmynd8	CG1815	GH01331p	0.470824	0.588999	0.108235	0.290483	0.814761	0.0258442	3.02131	0.0646879	3.59288	2.84097	0.103172	2.80244	2.55049	0.105389	2.49236	-2.29509	-0.323127	-0.517086	-0.20728	-3.205	-2.12391	0.519059	0.745893	-0.362226	-0.603268	-1.01999	-3.2404	-0.543639	-4.91988	-4.98115	-4.98317
Q9I7H8	FBgn0042111	0	CG18766	CG18766	LD37276p	-0.89515	0.0676295	-1.0472	-0.562899	0.18411	-0.413686	3.25603	0.000387074	11.1103	3.58829	8.34971e-05	14.6342	4.15118	0.000190543	15.4424	-2.52329	-1.63746	-1.41577	-1.28933	-1.55687	-0.883163	-1.95196	-1.14485	-0.278494	-0.733029	-1.64053	-0.633193	-5.27661	-4.78125	-4.78135	-5.05078
Q7JWH6	FBgn0033421	0	CG1888	CG1888	RE61424p	0.730048	0.0728579	0.830447	1.56823	0.00879907	3.22359	4.06562	5.34645e-06	21.4337	4.9038	7.09678e-06	25.2494	3.33558	0.000220828	12.1947	-1.57609	-0.819284	-0.820352	-0.838359	-0.0369435	-0.206155	-0.191393	-0.26688	-0.948188	-1.93659	-2.13477	-1.95473	-5.37242	-4.90032	-4.8102	-5.23365
Q9VAJ9	FBgn0039674	0	CG1907	CG1907	SD09259p	0.186145	0.787875	0.019274	-0.946435	0.261678	-0.551046	1.98182	0.0832989	2.1391	0.849239	0.425207	0.315407	1.79567	0.0856352	1.91661	-0.325717	0.197073	0.822929	2.53433	0.138728	-0.377061	1.0971	-2.16047	0.569526	0.35604	1.03333	0.525136	-2.16426	0.866893	-1.19273	-2.20857
Q7K4Y8	FBgn0039911	0	CG1909	CG1909	GH22690p	0.286653	0.586917	0.0663381	-2.91908	0.00235878	-7.66933	4.63351	0.000404356	15.7226	1.42778	0.0419484	1.96646	4.34686	0.000129876	16.8939	-1.24568	-0.898298	0.154784	0.335134	-3.20731	-3.41331	-2.94055	-4.91581	0.17172	-1.30793	-0.790571	-0.873889	-5.49294	-4.95106	-4.75697	-4.98714
Q9U4R5	FBgn0022349	1	CG1910	CG1910	Anon1A3 (Fragment)	1.95505	0.0791352	2.15374	1.15088	0.235128	0.723552	4.8055	6.39325e-05	20.1556	4.00132	0.000287378	14.1709	2.85045	0.0328714	4.22773	-0.346613	-0.0185641	0.31113	-0.822335	-1.48394	-1.01356	-0.242644	-1.35293	-1.91754	-2.40559	-4.04908	-0.324369	-5.28036	-4.85832	-4.92464	-5.03505
Q9VI54	FBgn0037466	1	CG1965	CG1965	LD29489p	-0.68728	0.0436802	-0.934505	-0.0532378	0.878641	-0.00299135	1.56543	0.0598679	1.91422	2.19948	0.0200415	3.73487	2.25271	0.0214812	3.7574	-1.85066	-2.61065	-1.85867	-1.75071	-1.97333	-1.4092	-1.51758	-0.634407	-1.39104	-0.851934	-1.73164	-1.34696	-3.5838	-2.12643	-4.80516	-3.81704
Q9VEV3	FBgn0038428	0	CG14894	CG14894	LP07287p	2.47453	0.00438037	5.83615	0.246747	0.631099	0.0493254	5.76667	9.04521e-06	29.0847	3.53888	4.67742e-05	15.3234	3.29214	0.00265192	8.48199	0.123404	0.693966	1.25447	1.01246	-1.73767	-1.94399	-1.07058	-1.07458	-1.19445	-1.19842	-1.46023	-2.96072	-5.22804	-4.73392	-4.79198	-5.22843
Q23709	FBgn0003065	0	CG2150	CG2150	GCR 1 protein	1.04107	0.305198	0.536587	2.19106	0.0412052	3.03473	0.727661	0.604543	0.159047	1.87765	0.204215	1.29542	-0.313409	0.823154	-0.0264889	5.47955	7.76604	4.85918	6.58513	8.06217	7.69351	5.95623	7.57794	5.39781	6.92041	4.26045	3.94693	5.12408	3.72545	4.16164	8.76808
X2JEE5	FBgn0030244	0	CG2157	CG2157	Uncharacterized protein, isoform B	1.4753	0.450552	0.510831	4.71316	0.0265497	7.42765	-1.19978	0.46755	-0.396133	2.03808	0.0458808	2.7277	-2.67508	0.117566	-2.48707	-4.66436	1.90216	-0.878029	-0.552342	1.86451	2.5094	2.98206	1.40289	-0.486943	-0.322089	-4.50818	-4.77656	1.54596	-0.783403	-1.15663	1.00062
Q8IRH5	FBgn0035213	1	CG2199	CG2199	Zinc finger protein CG2199	-4.79788	0.0219495	-7.95765	-5.91468	5.02095e-08	-43.1726	1.39666	0.296525	0.737349	0.279856	0.193431	0.19967	6.19454	6.9903e-08	44.3251	-0.382306	-5.06045	-4.66907	-4.63818	-5.12827	-4.75423	-4.50015	-4.83456	1.14104	1.36457	1.12888	0.807035	-5.46377	-4.90114	-4.84493	-5.12679
Q9V4C1	FBgn0039897	0	CG1674	CG1674	Uncharacterized protein, isoform E	2.21275	0.00807119	4.63142	-0.0335767	0.953891	-0.000688365	2.99686	0.000565802	9.73182	0.750539	0.165186	0.586942	0.784115	0.212195	0.527917	-2.27677	-1.00108	-1.17537	-1.27709	-3.09766	-3.14872	-4.4648	-4.00442	-3.23203	-3.80216	-2.74172	-4.80539	-4.55367	-4.90331	-4.81825	-3.44253
M9NED4	FBgn0030320	1	CG2247	CG2247	Uncharacterized protein, isoform C	1.23404	0.0845315	1.32411	1.47803	0.0404528	2.05897	3.14075	0.00203147	8.45549	3.38474	0.000267341	12.0934	1.9067	0.0216935	3.17213	-1.03378	-2.86979	-1.86626	-1.96432	-2.39793	-1.23941	-1.29896	-1.8219	-2.72944	-2.56356	-2.84283	-4.5345	-5.41166	-4.96143	-4.85179	-5.07227
A0A0B4LHX1	FBgn0014930	0	CG2846	CG2846	GEO08148p1	2.01429	0.0842275	2.16445	2.11231	0.000765312	6.58229	1.43067	0.222442	0.933915	1.52868	0.109202	1.47024	-0.583628	0.458439	-0.197686	-4.62642	-2.33458	-2.63181	-0.765318	-2.96484	-2.62272	-2.2524	-2.12611	-4.45128	-4.58325	-4.6417	-4.73907	-5.33086	-3.08372	-2.61008	-5.05614
Q9VNE0	FBgn0037344	1	CG2926	CG2926	Uncharacterized protein, isoform A	-1.98181	0.000113316	-7.81964	-2.42899	0.0283797	-3.75762	3.02047	1.09278e-05	14.986	2.57329	0.0240059	4.16791	5.00228	1.63909e-07	33.9425	-2.37977	-2.34153	-2.09257	-1.66015	-1.64973	-2.61163	-4.33317	-1.66821	-0.0152645	0.101174	-0.146179	-0.48651	-5.47421	-4.983	-4.88013	-5.21856
E1JGL8	FBgn0050122	0	CG30122	CG30122	Uncharacterized protein, isoform C	-0.100151	0.728188	-0.0137965	-0.488048	0.20029	-0.340824	0.276689	0.150277	0.227744	-0.111208	0.688359	-0.0180363	0.37684	0.260609	0.220079	1.42626	1.61497	1.60379	1.73112	0.607481	1.35678	1.64848	1.21181	2.4347	1.3783	1.65109	1.31265	1.59738	1.14749	1.52098	1.00352
Q8MKJ5	FBgn0050197	0	CG30197	CG30197	GEO08105p1	1.4029	0.233263	0.886851	2.27378	0.0137555	4.2327	1.90194	0.136484	1.64502	2.77282	0.00712128	5.95447	0.499037	0.00351193	1.22486	-4.62545	-0.569517	-4.4735	-2.89385	-1.81249	-3.45657	-2.39185	-1.41789	-4.41685	-4.65561	-4.54307	-4.5584	-5.25124	-4.9805	-4.86508	-5.07326
Q8SXT6	FBgn0050349	0	CG30349	CG30349	RE25260p	0.371133	0.872646	0.021957	-2.55839	0.165493	-1.99866	3.3508	0.145449	2.80558	0.421277	0.0264789	0.664396	2.97967	0.123314	2.70848	2.38321	-0.306546	-4.53512	-4.63916	-4.84104	-4.68516	-4.45278	-4.83671	-4.46555	-4.67067	0.0455801	0.508496	-5.40304	-4.91037	-4.99661	-5.19079
Q9VBX4	FBgn0051510	0	CG31510	CG31510	LD36051p	-3.23374	0.0825808	-3.50253	-1.26418	0.234967	-0.795159	-4.50046	0.0385494	-6.36357	-2.5309	0.0474409	-3.35053	-1.26672	0.0686017	-1.47404	-3.60919	-4.96178	-3.94419	0.878879	0.695402	0.118616	-2.69656	-1.87551	0.76459	0.419085	1.13911	-1.02412	1.01598	1.92556	1.66797	1.75604
Q9VPJ9	FBgn0288229	0	CG3164	CG3164	Uncharacterized protein, isoform B	-0.383344	0.408126	-0.149199	-1.30256	0.215546	-0.868105	1.70689	0.126414	1.53313	0.787669	0.523678	0.221284	2.09023	0.0816561	2.27419	-0.227396	-1.09362	-1.7533	-1.99639	-1.13516	-2.12689	-4.55739	-0.928145	-0.763536	-0.738801	-0.927169	-1.10783	-5.2226	-3.11747	-1.7945	-1.76369
B7YZX9	FBgn0263355	0	CG31688	CG31688	Uncharacterized protein, isoform B	0.821319	0.521662	0.232114	-0.716166	0.679829	-0.12003	0.228367	0.871431	0.0136488	-1.30912	0.483385	-0.413297	-0.592952	0.709076	-0.088532	0.342143	-2.33969	-2.09845	-0.0831744	-5.06201	-0.171531	-0.434593	-4.66097	-2.29018	-4.46356	-0.588234	-0.122467	-0.221018	-0.0639561	-4.72349	-0.0841632
Q9VKG4	FBgn0028490	0	CG31705	CG31705	BcDNA.GH07269	-0.373549	0.717267	-0.0539103	0.983167	0.336458	0.465107	-0.34244	0.758831	-0.041043	1.01428	0.361828	0.447802	0.0311098	0.976195	0.000325509	-4.71679	-1.62362	-4.58418	-4.46162	-2.06774	-1.35663	-4.48772	-2.04726	-2.36412	-2.35217	-4.56246	-4.61327	-1.80952	-4.82325	-4.76906	-2.61462
Q8SYQ4	FBgn0051997	0	CG31997	CG31997	RE42475p	1.86555	0.121599	1.70711	3.46955	0.0014063	9.89488	0.91529	0.410772	0.353667	2.51929	0.00963979	5.07871	-0.950262	0.168658	-0.734546	-1.98326	-1.24156	-2.19342	-5.19789	-0.962082	-1.38637	-1.70104	-0.150657	-4.37923	-4.46933	-4.5109	-4.71887	-4.03865	-2.86684	-4.82423	-2.54757
Q9VT02	FBgn0052036	0	CG32036	CG32036	Chitin-binding type-2 domain-containing protein	1.58896	0.404016	0.625416	3.81694	0.0138641	7.09228	1.60858	0.444734	0.566058	3.83656	0.0493536	5.01316	0.0196215	0.990167	8.42058e-05	-4.62341	1.56511	-0.662692	-4.44173	0.861085	0.673413	-0.928741	0.143446	-4.48031	-4.56587	-4.41259	-1.05978	0.111679	-4.90653	-4.80603	-4.99617
X2JJD6	FBgn0030251	0	CG2145	CG2145	Uncharacterized protein, isoform B	1.7384	0.000526632	5.69934	-0.186572	0.626494	-0.0378896	3.40062	0.026438	5.36539	1.47564	0.182703	1.0894	1.66221	0.144479	1.39658	1.23917	0.912668	1.25067	0.668162	-1.3243	-1.3658	-0.0565625	-0.882573	-0.187636	-0.69386	-1.0703	-0.931145	-1.28415	-2.05324	-4.88136	-1.31305
Q8MR24	FBgn0052409	0	CG32409	CG32409	Ribosome biogenesis regulatory protein (Fragment)	-2.62368	0.00784624	-5.52374	-2.17282	0.00890575	-4.45499	0.382826	0.0339963	0.562206	0.83369	0.0919636	0.864023	3.00651	0.00476529	6.98084	-4.60138	-4.92829	-4.59243	-4.5424	-4.87287	-4.49059	-3.24435	-4.25323	-1.46117	-1.96216	-1.44292	-3.30352	-5.27907	-4.98033	-4.78618	-5.15022
Q9VWU6	FBgn0052548	0	CG32548	CG32548	RE70879p	-0.491563	0.341474	-0.229384	0.0937207	0.829379	0.00761453	0.0109654	0.984829	7.27992e-05	0.596249	0.296684	0.314644	0.502528	0.429618	0.184386	0.281432	0.242651	1.42713	0.196445	0.981532	1.10611	1.6141	0.78705	1.69732	1.09342	1.33823	-0.015051	0.94652	-0.787095	0.610278	1.33409
Q8IR57	FBgn0052603	0	CG32603	CG32603	RE22786p	2.66364	0.213327	1.78718	1.66509	0.301251	0.867629	1.55965	0.527598	0.433109	0.561092	0.796896	0.0553229	-1.10399	0.539298	-0.296059	-4.69083	2.30064	-4.50781	-0.449667	1.02867	-3.15735	-4.36562	-4.84759	-4.34061	-4.59545	-4.45694	-4.60924	-5.23149	-4.72953	-5.01064	1.38541
Q9W2Z6	FBgn0052694	0	CG32694	CG32694	RE02049p	0.663266	0.269215	0.377996	1.4305	0.0301935	2.17449	0.638239	0.2686	0.364366	1.40547	0.0250632	2.25011	-0.0250276	0.965556	-0.000380982	-0.825465	0.779523	-0.318392	-0.663632	0.281365	0.914113	0.0352221	0.810275	-0.00146656	-0.477194	-1.50509	-1.69728	-0.685601	-1.78797	-1.1226	0.0152519
M9PDH4	FBgn0023531	0	CG32809	CG32809	Uncharacterized protein, isoform I	-0.148008	0.841014	-0.0111297	-2.47621	0.0330848	-3.66571	1.56487	0.230101	0.998511	-0.763337	0.544196	-0.201708	1.71287	0.169076	1.3222	-3.11747	-2.80758	-0.50507	-0.965894	-4.95057	-4.93035	-2.08369	-4.74421	-1.46907	-2.07637	-2.04782	-1.21073	-1.04566	-4.93228	-2.6971	-4.98044
Q8IPA7	FBgn0052831	1	CG33695	CG33695	RE10350p	-0.135889	0.838055	-0.0104264	1.14074	0.0163472	2.03799	3.93428	0.0132114	7.39271	5.2109	0.00926064	10.5956	4.07016	0.0156151	7.35257	-1.31585	0.736765	0.901783	1.13362	1.60731	1.89402	1.73245	1.32906	1.09225	0.750685	0.287141	-0.130193	-5.39044	-2.12131	-4.80648	-1.96254
Q0E906	FBgn0083951	0	CG34115	CG34115	GEO11031p1	-0.913713	0.519491	-0.25988	0.351645	0.505475	0.104193	0.484487	0.77783	0.0528649	1.74985	0.21403	1.17157	1.3982	0.310513	0.710174	-4.72496	-0.531943	0.603175	-0.0499936	0.189761	0.284181	-0.0150406	-0.10119	0.645076	-0.0855999	-0.056699	-1.55165	-0.460285	-1.63365	-4.79181	0.244071
Q9W287	FBgn0085234	0	CG34205	CG34205	Uncharacterized protein	1.11606	0.390602	0.455648	2.29528	0.077589	2.54822	1.58915	0.249254	0.958826	2.76837	0.0487289	3.63269	0.473092	0.0237428	0.768523	-4.51526	-0.0917553	-4.47601	-4.64674	-1.32996	-1.39593	-1.41985	-4.86714	-4.34412	-4.674	-4.60473	-4.57115	-5.36711	-4.77301	-4.93255	-5.01369
A8JNV2	FBgn0085282	0	CG34253	CG34253	Uncharacterized protein	0.556806	0.711492	0.0823126	2.97413	0.0115817	5.7586	0.0207872	0.992071	7.18639e-05	2.43811	0.211625	1.64434	-0.536019	0.761596	-0.0633977	-4.6653	0.474347	-4.67157	-4.62176	-1.37612	-0.807706	-0.890152	-0.741005	-4.4418	-4.59554	-4.47507	-2.1991	1.2247	-4.88873	-4.77833	-5.12507
A8JV30	FBgn0085356	0	CG34327	CG34327	FI17379p1	-1.27084	0.526924	-0.353614	1.65458	0.16817	1.28106	-1.86033	0.454599	-0.636922	1.06509	0.572613	0.2579	-0.589486	0.72504	-0.0823146	-4.47867	3.00789	-4.21676	-0.527732	3.13938	2.51987	-0.914459	0.741612	-0.120771	0.372934	-1.03732	-0.346755	0.899716	-0.4583	-3.2359	4.02051
Q9VPL0	FBgn0031229	1	CG3436	CG3436	GM13767p	-1.23071	0.24761	-0.746093	0.647433	0.507827	0.190529	0.701182	0.0778303	0.777507	2.57932	0.000111068	10.1997	1.93189	0.106466	1.87932	-4.65969	-3.54181	-4.6468	-4.60954	-2.15707	-3.08195	-2.31926	-2.38699	-4.54737	-1.88598	-1.45156	-4.6501	-5.44497	-4.98344	-4.83676	-4.9974
Q29R15	FBgn0085411	0	CG34382	CG34382	LP17019p	1.94538	0.17483	1.4734	3.58461	0.0699992	4.1399	1.45819	0.353587	0.658381	3.09743	0.106485	3.0129	-0.487183	0.641248	-0.0940137	-2.63743	0.521822	-4.57159	-3.53533	0.529939	0.549099	-4.7985	0.0538877	-4.34736	-4.63885	-4.44243	-4.5754	-1.19623	-4.86726	-4.82968	-5.16214
M9MS17	FBgn0085446	0	CG34417	CG34417	Uncharacterized protein, isoform K	-0.023589	0.9486	-0.000540592	0.129099	0.74396	0.0165828	0.514564	0.10137	0.511523	0.667252	0.0754676	0.748816	0.538153	0.155468	0.435021	2.84948	3.62195	3.0418	3.70696	3.93619	3.29198	2.81569	3.78707	3.25633	2.6295	3.97821	3.4505	2.86313	2.83089	2.36748	3.10043
Q5U126	FBgn0250833	0	CG34461	CG34461	GEO11286p1	1.82875	0.29291	0.975209	4.60438	0.0103687	9.13637	-0.780282	0.660364	-0.14062	1.99535	0.143478	1.68251	-2.60903	0.0531052	-3.32615	0.977064	5.10649	-0.437861	-1.4152	4.67921	4.75559	1.35994	4.53828	-0.722434	-0.424615	-0.962985	-0.974463	3.93023	0.830863	0.130594	2.45993
Q9W3L4	FBgn0029990	0	CG2233	CG2233	GH20802p	1.63681	0.0225265	2.69633	1.2225	0.0807748	1.33586	1.94904	0.13526	1.69339	1.53474	0.216779	1.01904	0.312236	0.781862	0.0333686	-2.47438	-1.25477	-1.7676	-1.17902	-2.68635	-2.57364	-0.93397	-2.13903	-3.36265	-4.47622	-2.78667	-2.59747	-5.4113	-1.42496	-2.56571	-5.06998
Q9W140	FBgn0035033	0	CG3548	CG3548	SD02086p	-2.46909	0.00122323	-7.19121	-2.38365	5.05579e-05	-10.2407	2.35757	0.00808101	4.93329	2.44301	0.0094869	4.9419	4.82666	0.00109751	14.2849	-0.910874	-2.34885	-1.49644	-1.57318	-1.54105	-1.96677	-1.20843	-1.27132	0.86324	1.21141	0.94733	0.525047	-5.23049	-2.99009	-3.92325	-3.61578
Q9VQB4	FBgn0031418	0	CG3609	CG3609	LD06553p	-0.532378	0.522336	-0.150157	-0.210441	0.851215	-0.0147226	0.327531	0.613324	0.0695381	0.649468	0.532502	0.177745	0.859909	0.279349	0.476263	-2.81382	-5.05076	-4.66474	-4.44157	-5.1142	-4.91025	-4.32974	-1.32895	-2.24052	-3.18969	-4.63483	-4.77634	-3.48729	-4.98129	-4.82628	-4.98614
Q9W3Y3	FBgn0029882	0	CG3226	CG3226	LD13807p	2.52072	0.000999367	7.56286	2.69287	0.000872077	8.23868	3.12259	0.00180297	8.56842	3.29474	0.00225242	8.72232	0.601867	0.312875	0.303719	-1.35063	-0.820706	-1.68231	-2.07963	-1.11029	-1.0782	-1.85409	-1.20213	-4.31368	-4.61296	-3.14527	-3.94426	-5.41016	-4.88219	-4.77422	-3.35708
A0A0S0X7W8	FBgn0261444	0	CG3638	CG3638	Protein tweety homolog	-0.044563	0.86434	-0.00282151	-4.21681	0.00447096	-9.90782	5.90032	9.39404e-05	23.7615	1.72807	0.0622026	2.08438	5.94488	0.000115496	23.4076	0.671988	0.827457	1.3589	1.39638	-4.84567	-2.29452	-2.19031	-3.10378	1.41798	1.36033	0.716482	0.938189	-5.42567	-3.72057	-5.00066	-5.19964
Q9W198	FBgn0266083	1	ocm	CG3363; ocm	Over compensating males, isoform A	1.96597	0.0112444	3.8318	1.65945	0.0562451	2.07418	2.98643	0.00184456	8.16523	2.67991	0.00964057	5.40242	1.02046	0.137794	0.878379	-1.58809	-1.32409	-1.35927	-2.76496	-3.59475	-1.16801	-2.14551	-1.35422	-3.01637	-4.43697	-4.44981	-2.99714	-5.49745	-3.54018	-4.77426	-5.17023
Q7K7G5	FBgn0024989	0	CG3777	CG3777	EG:125H10.1 protein	1.78919	0.192806	1.27905	2.26653	0.0643764	2.70006	2.25407	0.142732	1.90576	2.73141	0.0654786	3.23372	0.46488	0.728326	0.0640019	-4.68842	-1.12325	-0.993431	-1.08164	-1.94423	-1.00576	-1.23608	-1.7913	-1.3245	-4.66285	-4.40844	-4.6477	-5.43333	-1.29558	-4.97423	-5.19988
M9NF32	FBgn0028507	0	CG3793	CG3793	Leucine carboxyl methyltransferase 1	-0.791986	0.362579	-0.348947	-0.0988137	0.901312	-0.00445893	-0.248468	0.819242	-0.0215144	0.444704	0.676584	0.0754566	0.543518	0.596535	0.121946	-4.68343	-4.97403	-4.38099	-2.20704	-4.94764	-3.53817	-2.57064	-2.41635	-2.83023	-2.50263	-3.03138	-4.71331	-5.30171	-2.75343	-2.06096	-5.13551
Q9VWP5	FBgn0085451	1	htk	CG34422; htk	Hat-trick, isoform D	1.54579	0.0191074	2.65689	1.75125	0.00216554	4.66608	2.35648	0.041184	3.26436	2.56194	0.0348004	3.73637	0.810689	0.35343	0.366186	2.81651	3.26582	1.87592	1.80684	3.13182	2.72608	2.01088	2.71814	0.979016	1.13765	0.711914	0.753346	2.28194	-0.459459	-0.58976	-0.89355
Q9VSZ1	FBgn0035995	0	CG3529	CG3529	GH05942p	2.82495	0.00873278	5.81614	0.467694	0.246735	0.28425	2.91882	0.00349775	7.16925	0.561569	0.254995	0.333273	0.0938743	0.78409	0.00991633	-3.10499	-1.18473	-1.07679	-1.32388	-3.4712	-3.51995	-4.31973	-4.80851	-4.34751	-4.66604	-4.37105	-4.60557	-3.72362	-4.75336	-4.72387	-5.16482
Q9W1N9	FBgn0034871	0	CG3906	CG3906	GH08205p	1.66045	0.209341	1.12768	-0.301892	0.0621088	-0.364337	0.6844	0.623629	0.140353	-1.27794	0.212355	-0.859973	-0.976048	0.314335	-0.490568	0.0291759	-4.90599	-3.1001	-3.52611	-5.05836	-4.75853	-4.57129	-4.9642	-4.49626	-4.66519	-4.43429	-4.54907	-1.84142	-4.84975	-2.52025	-5.02921
Q7KVQ0	FBgn0011824	1	CG4038	CG4038	Probable H/ACA ribonucleoprotein complex subunit 1	-0.229214	0.27397	-0.128886	-0.0697078	0.729922	-0.00953072	0.184717	0.45034	0.0639971	0.344223	0.194302	0.244923	0.413931	0.0687446	0.481303	0.128197	-0.66054	-0.165848	-0.0553567	0.483153	-0.213036	-0.0770352	-0.308606	0.200836	0.0401086	-0.0897594	0.0121214	-0.609272	-0.289871	0.0288854	-0.622158
Q9VGA3	FBgn0038017	0	CG4115	CG4115	LD12305p	-0.112475	0.856179	-0.00758481	0.170726	0.781088	0.0183189	0.0489425	0.923594	0.00168944	0.332144	0.515808	0.0954954	0.161418	0.813728	0.0144503	3.1194	2.87091	4.11761	3.10383	3.4506	3.53987	4.29455	3.05954	4.46103	3.28255	3.87585	2.04222	3.67598	2.05411	3.66108	3.62481
Q9V3Y5	FBgn0028474	1	CG4119	CG4119	BcDNA.LD23634	-2.34228	0.0595281	-2.86994	-1.2056	0.324207	-0.589752	0.353811	0.0612879	0.42904	1.49049	0.15601	1.2026	2.69609	0.0409527	3.74141	-4.57249	-4.88138	-4.57077	-4.64909	-2.08966	-4.8299	-2.23038	-4.97708	-1.51762	-1.38505	-1.69924	-4.70272	-5.31671	-4.84114	-4.78633	-5.14479
X2JBI9	FBgn0250862	0	CG42237	CG42237	Uncharacterized protein, isoform B	1.43599	0.27088	0.814526	1.42606	0.273886	0.802057	2.37375	0.161478	1.87974	2.36382	0.162722	1.864	0.937763	0.59502	0.211436	-0.517353	-0.635649	0.499248	-0.11291	-0.386189	0.0544388	0.375297	-0.849947	-0.359684	-1.01886	-0.357879	-4.7742	-0.521108	-4.70383	-4.87753	-0.159206
B7Z103	FBgn0259223	0	CG42323	CG42323	Uncharacterized protein, isoform E	0.473701	0.843678	0.0349702	4.22912	0.0698547	4.88804	-2.61639	0.279991	-1.44649	1.13903	0.514354	0.328882	-3.09009	0.0635553	-3.69837	-3.55479	3.7141	-4.48987	-4.45489	3.6359	3.27227	-2.90827	2.23635	-4.54506	-4.38967	0.125409	-1.87093	1.52679	0.117817	-0.2809	0.316415
R9PY51	FBgn0259713	0	CG42367	CG42367	Uncharacterized protein	3.209	0.191862	2.30088	6.70821	0.014438	12.3464	0.175039	0.937817	0.00488046	3.67425	0.103043	3.62641	-3.03396	0.200874	-2.1149	1.25765	7.19607	1.13285	0.469702	7.51295	7.39589	2.45354	6.69074	-0.598048	-0.305022	-4.63099	2.75434	6.51226	1.5887	-0.403538	1.65869
E1JJH1	FBgn0259926	0	CG42449	CG42449	Uncharacterized protein, isoform B	0.261939	0.80235	0.0250509	1.46151	0.0527694	1.86725	1.24712	0.242214	0.767981	2.44669	0.000145443	9.38872	0.985185	0.139301	0.843365	-1.20122	-4.91544	-4.46418	-4.41984	-2.43408	-2.07601	-3.09817	-2.59414	-4.42996	-4.5053	-4.58662	-2.52656	-5.42108	-4.70591	-4.85881	-5.00337
E1JI01	FBgn0260233	0	CG42507	CG42507	Uncharacterized protein, isoform A	-4.14274	0.00357893	-10.1342	-3.54572	0.0118077	-6.83556	0.400249	0.0316518	0.600214	0.997271	0.291147	0.534425	4.54299	0.00258366	11.7562	-4.73184	-4.96925	-4.61825	-4.52356	-4.96066	-4.79328	-1.77961	-4.92127	-0.986115	-0.630842	-1.56125	0.90627	-5.39213	-4.92395	-4.97284	-5.15499
M9PEB7	FBgn0260657	0	CG42540	CG42540	Uncharacterized protein, isoform I	-1.1039	0.366539	-0.481168	-0.424404	0.0484338	-0.558029	-1.58107	0.225871	-1.02159	-0.901575	0.00870258	-1.85756	-0.477171	0.072065	-0.545061	-0.940874	-4.85814	-0.469623	-0.745065	-1.25928	-0.92791	-0.756114	-1.35241	-0.479545	-0.76373	-0.544846	-0.80998	-0.708144	-0.0634938	0.0939822	-0.0117625
Q9VU16	FBgn0260965	0	CG42588	CG42588	Uncharacterized protein, isoform A	0.438456	0.386678	0.180929	-0.877556	0.276259	-0.490276	2.65086	0.00395095	6.37081	1.33485	0.14066	1.13706	2.2124	0.00852488	4.57815	-1.93657	-1.69366	-1.28004	-2.90276	-4.93816	-3.37963	-2.82711	-1.93217	-1.90207	-2.66079	-3.16801	-1.83598	-5.29851	-3.29339	-4.82996	-4.99461
A0A0B4K760	FBgn0261262	0	CG42613	CG42613	Uncharacterized protein, isoform E	0.358972	0.197925	0.252536	-2.37831	0.0133079	-4.46144	5.23942	6.14453e-05	22.0659	2.50213	0.00708086	5.37937	4.88044	0.000300157	17.1921	0.165307	0.472319	1.11421	0.835038	-3.47066	-1.30834	-2.03235	-1.5509	0.6359	0.21307	0.240401	0.0616169	-5.30958	-4.1368	-3.8598	-5.06461
Q9W2K4	FBgn0034598	0	CG4266	CG4266	LD44216p	-0.0619253	0.950419	-0.00136762	0.693985	0.520018	0.197079	0.595639	0.622986	0.122417	1.35155	0.30269	0.701456	0.657564	0.588546	0.151384	-4.56688	-4.88913	-2.63148	-2.21097	-5.00134	-1.57256	-2.59697	-2.10395	-2.88004	-4.67477	-4.5892	-1.90675	-5.27133	-1.41089	-4.84415	-5.15463
A0A0B4KFB8	FBgn0261641	1	CG42724	CG42724	Uncharacterized protein, isoform C	-2.54582	0.00395589	-6.11697	-0.48015	0.471177	-0.156921	-0.163003	0.89237	-0.00806133	1.90266	0.172086	1.45412	2.38281	0.103354	2.34867	-3.40331	-3.03276	-2.62902	-4.60789	-2.31156	-1.37592	0.078423	-1.80126	0.106261	-1.07384	-1.01428	-1.50786	-1.67603	-1.2277	-4.91852	-5.19871
Q9W1W2	FBgn0261705	0	CG42741	CG42741	Uncharacterized protein	-0.950238	0.346413	-0.437495	0.86377	0.252709	0.515999	-1.99128	0.0690692	-2.31131	-0.177274	0.741524	-0.0230234	-1.04104	0.161156	-0.82529	1.91728	-1.12162	1.46099	2.06846	3.10125	1.74544	3.11108	3.62338	0.621489	3.27548	2.14244	2.08667	2.23981	2.93396	3.46409	3.65239
R9PY70	FBgn0261802	0	CG42748	CG42748	Uncharacterized protein, isoform G	2.22862	0.0681286	2.60007	1.15594	0.286669	0.627234	2.60807	0.0452965	3.50508	1.53539	0.184027	1.12869	0.379452	0.0481047	0.500046	-4.53499	-2.0779	-2.08763	-0.691554	-5.08379	-4.68307	-2.64698	-1.26898	-4.49171	-4.5531	-4.5143	-4.74746	-5.30173	-4.75671	-4.78884	-4.97709
M9MS70	FBgn0261803	0	CG42749	CG42749	Uncharacterized protein, isoform C	0.0778893	0.765202	0.00905259	1.24454	0.0179862	2.17179	0.118456	0.921245	0.00421998	1.2851	0.329308	0.619931	0.0405663	0.972915	0.000483754	-2.04934	-2.04425	-1.27321	-1.93228	-0.155344	-0.790819	-0.219819	-1.46649	-2.00448	-2.08882	-1.40973	-2.1076	-1.03408	-4.89515	-2.08014	0.236471
X2JA84	FBgn0261804	0	CG42750	CG42750	Dipeptidase	-0.0828463	0.855595	-0.00561134	-2.68963	0.00193851	-7.2957	3.52746	0.00154257	9.91835	0.920678	0.192203	0.659426	3.61031	0.00205876	9.6987	-1.80127	-0.470697	-0.100615	-0.815182	-3.9239	-2.29023	-3.90341	-3.49735	-0.553016	-0.390255	-1.40306	-0.510049	-2.91133	-4.44718	-4.84128	-5.09781
Q9VH10	FBgn0261928	0	CG42795	CG42795	Uncharacterized protein, isoform B	1.02749	0.46042	0.346105	0.740506	0.56215	0.185236	2.8023	0.238273	1.74562	2.51532	0.276158	1.40567	1.77482	0.457631	0.602524	1.52849	1.85825	-0.768534	1.37315	0.568006	0.734452	0.229126	1.31184	0.116836	2.02509	0.940475	-3.201	0.0377449	2.63851	-4.77258	-5.12154
Q9VPU4	FBgn0031287	1	CG4291	CG4291	FI17537p1	-1.63118	0.206901	-1.11611	-1.9043	0.118875	-1.7613	1.06063	0.519065	0.302043	0.787508	0.612033	0.167916	2.6918	0.102148	2.66696	-0.343828	-2.2175	-4.39523	-4.67242	-5.02023	-1.94452	-4.35915	-1.39755	-1.34274	-0.602648	-1.4493	-1.70956	-5.43402	-4.95635	-0.481458	-4.99965
M9NE59	FBgn0262508	0	CG43078	CG43078	Uncharacterized protein, isoform G	0.368732	0.77902	0.0399895	1.31429	0.221069	0.861479	0.660235	0.631596	0.131757	1.60579	0.169527	1.23768	0.291503	0.760905	0.0345926	-4.59918	-5.07966	-2.73813	-0.271458	-1.1935	-1.52209	-4.46224	-1.72838	-4.26343	-1.93083	-3.41472	-4.55437	-2.89268	-2.38047	-4.93417	-5.12203
Q9VL96	FBgn0032138	1	CG4364	CG4364	Pescadillo homolog	-1.77025	0.0564385	-2.21003	-0.372962	0.293369	-0.198634	0.951004	0.462252	0.318702	2.3483	0.103	2.31816	2.72126	0.0740002	3.07711	-3.9132	-2.50865	-2.23579	-0.936839	-0.317376	-1.01711	-1.47761	-1.19321	-0.0633544	-0.973696	-0.568005	-0.908404	-2.64056	-0.777614	-4.7607	-5.21962
M9PB25	FBgn0263846	0	CG43707	CG31772; CG43707	Uncharacterized protein, isoform G	0.273763	0.586356	0.0634689	-2.29962	0.00215467	-6.13222	1.61022	0.0489204	2.11021	-0.963166	0.17661	-0.725248	1.33646	0.0814873	1.45528	-2.57795	-1.98323	-0.923529	-1.47019	-4.86114	-3.59321	-3.97361	-4.82049	-1.29722	-2.61742	-2.47694	-1.65838	-3.38861	-2.76669	-4.80326	-2.43723
Q8MRZ6	FBgn0261444	0	CG3638	CG3638	SD02285p	5.3999	0.000997977	16.2044	2.7508	0.0758587	3.08088	5.82918	0.000199129	21.573	3.18008	0.0518495	4.08722	0.429286	0.0972639	0.434458	-0.351541	0.758568	1.46312	1.40491	-4.91608	-0.830524	-0.976153	-0.59857	-4.52022	-4.63103	-4.60675	-4.56652	-5.44242	-4.70437	-4.71822	-5.17666
A0A0B4LGZ7	FBgn0266446	0	CG45076	fau; CG45076	Uncharacterized protein, isoform H	-0.226318	0.413569	-0.0867821	0.309584	0.309502	0.157682	0.717564	0.110643	0.686047	1.25347	0.0207965	2.10834	0.943882	0.0529399	1.2046	0.692558	1.51855	0.982534	0.883227	1.87738	1.05772	1.37367	1.9117	1.74551	1.31447	0.916492	1.00566	0.920451	-0.588016	0.350726	0.523449
Q9W3S4	FBgn0029936	0	CG4617	CG4617	LD46272p	0.616785	0.212568	0.41479	2.16988	0.00311402	5.43919	3.09186	0.0251862	4.94338	4.64495	0.00741948	9.89201	2.47507	0.0458749	3.3127	-1.6545	-0.622105	-1.3369	-0.588373	-0.0029747	0.711357	1.05326	0.248868	-1.01069	-2.65549	-1.48343	-1.5194	-1.7668	-4.75943	-4.76849	-5.27459
Q9VDT4	FBgn0038739	0	CG4686	CG4686	Uncharacterized protein, isoform A	1.46099	0.188085	1.06016	0.794114	0.278445	0.440941	0.333534	0.731233	0.045342	-0.33334	0.616963	-0.069915	-1.12745	0.0556612	-1.41433	6.71821	3.07122	6.62349	5.29982	5.76948	3.4434	5.53975	4.29262	3.69606	4.8288	4.22358	3.12033	5.80624	4.75492	5.34546	4.47198
Q9VKJ1	FBgn0032348	0	CG4751	CG4751	MPN domain-containing protein CG4751	-1.03336	0.0161298	-1.85216	-0.850403	0.0140136	-1.57618	4.3884	2.5048e-05	20.192	4.57135	3.45064e-06	24.9692	5.42175	2.76981e-07	35.5534	-0.802344	-0.173661	-0.317767	-1.19716	-0.966601	-0.4693	-0.16442	-0.158799	0.527779	0.382634	0.184922	0.547157	-5.291	-4.77483	-4.80333	-5.17537
Q9W247	FBgn0034733	0	CG4752	CG4752	FI03324p	-0.0122993	0.976432	-0.000127397	-0.344053	0.306517	-0.176687	0.122433	0.781396	0.0131161	-0.209321	0.559092	-0.052857	0.134732	0.698272	0.0210149	2.15334	0.579997	1.06604	1.01012	0.34961	0.998528	1.4089	0.725447	1.80379	0.835785	0.99663	1.22249	0.802238	1.80161	1.05488	0.661037
Q9VAX6	FBgn0039568	0	CG4815	CG4815	IP10137p	-0.030358	0.918452	-0.00112153	0.0863832	0.798056	0.00846267	-2.06043	0.0208534	-3.46321	-1.94368	0.0195237	-3.32261	-2.03007	0.0145685	-3.72839	0.289268	0.318352	0.318732	0.577478	0.967144	0.460515	0.438606	0.104531	0.520274	0.897504	0.561008	-0.353523	1.74689	2.87668	3.55013	1.57184
B7Z0M7	FBgn0270925	0	CG4836	CG4836	Uncharacterized protein, isoform E	3.21479	0.193661	2.29201	3.45491	0.170674	2.65279	1.63989	0.444816	0.576944	1.88	0.388496	0.771953	-1.57491	0.578621	-0.374207	1.97147	1.79542	2.07484	2.28364	2.02745	2.33626	2.51487	2.20724	-4.54858	-4.4829	2.375	1.92267	1.96517	2.4483	2.35501	-5.20266
Q7K5N8	FBgn0034229	0	CG4847	CG4847	GH01592p	-0.783433	0.642467	-0.150536	0.968221	0.572044	0.234862	0.573972	0.574217	0.138284	2.32563	0.060016	2.84129	1.35741	0.421378	0.509472	-4.59888	-1.65763	-4.65523	-4.63455	-1.5498	-1.68133	-4.41672	-0.891826	-4.37332	-4.47201	-4.63738	1.07016	-5.22974	-2.64719	-4.74836	-5.21689
Q9VJL9	FBgn0028897	1	CG4935	CG4935	AT12460p	-3.10309	1.44899e-05	-15.0156	-3.13573	8.37969e-06	-15.9194	-0.490626	0.622617	-0.100961	-0.523271	0.601794	-0.115408	2.61246	0.0589669	3.21174	-4.71962	-5.04108	-4.53509	-4.65978	-4.97947	-4.88588	-4.35293	-4.86788	-1.82192	-1.94914	-1.20033	-1.57182	-5.41628	-4.79253	-1.59543	-5.18882
Q9VX87	FBgn0030813	0	CG4949	CG4949	LD46305p	-0.447816	0.879473	-0.0249781	-0.921585	0.745383	-0.117613	0.0534063	0.985373	0.000341775	-0.420363	0.880136	-0.0233091	0.501222	0.868758	0.0306253	2.54685	-4.84498	2.9325	2.98557	2.1293	-4.70467	2.78502	1.51521	1.55777	-4.45813	3.07045	5.24111	2.70627	2.9145	3.0235	-5.23796
Q9VV21	FBgn0036597	0	CG4962	CG4962	GEO07736p1	0.696621	0.668508	0.121834	3.63102	0.00717629	7.78527	-1.2994	0.465899	-0.431021	1.635	0.1421	1.38551	-1.99602	0.0633603	-2.3916	-1.90364	5.14922	0.917326	0.647021	5.23917	4.9328	2.3614	4.01415	0.512052	1.02415	-0.123571	0.610816	4.26852	1.31144	1.35279	3.07478
Q0E8E2	FBgn0036612	0	CG4998	CG4998	Uncharacterized protein, isoform B	0.391954	0.536781	0.105907	1.03365	0.141443	0.877999	0.169186	0.739863	0.0221378	0.810879	0.13881	0.695393	-0.222767	0.74916	-0.0279407	-1.0782	-0.754836	0.149112	-0.631729	-0.0605712	0.0566387	0.517974	-0.262925	0.402816	-1.21224	-0.939273	-2.13477	-0.183143	-1.91632	-0.686222	-0.206719
Q7K0Y1	FBgn0028744	1	CG5033	CG5033	Ribosome biogenesis protein BOP1 homolog	0.0698027	0.971194	0.000886078	0.449114	0.55457	0.114993	2.62364	0.35101	1.19292	3.00295	0.219163	1.97964	2.55383	0.281484	1.406	-2.07451	2.35103	-4.51572	2.51213	1.08709	0.0336467	0.0187761	-1.34935	-1.21408	1.00064	-0.658453	-1.1344	-5.30568	-4.90278	-4.74655	2.73339
M9PEV2	FBgn0035953	0	CG5087	CG5087	Uncharacterized protein, isoform B	-0.471364	0.0847569	-0.50522	-0.256555	0.302502	-0.133221	-0.852905	0.00515717	-1.95109	-0.638095	0.0184813	-1.10599	-0.381541	0.17019	-0.293429	0.738311	0.410224	0.917216	0.763563	0.596462	0.953714	0.96332	1.17506	1.43587	1.44507	1.19398	0.639847	1.10284	1.71258	1.76227	1.66324
Q9VX67	FBgn0030830	0	CG5172	CG5172	RH61136p	1.96244	0.313724	0.987998	2.81843	0.0108004	5.54261	3.11048	0.240183	1.92681	3.96647	0.110638	3.79233	1.14804	0.57288	0.277752	-0.29977	4.36021	-2.84249	2.66337	2.09394	2.06868	1.60029	1.54234	-0.914802	0.46079	-2.09185	-1.4226	-5.31569	-0.668057	-4.74936	2.17249
A1ZB83	FBgn0034345	0	CG5174	CG5174	Uncharacterized protein, isoform B	1.90123	0.0596548	2.32778	0.727843	0.346815	0.334736	2.02593	0.0463704	2.70211	0.852544	0.268954	0.486224	0.124701	0.895058	0.00600422	-0.912072	-0.756171	-0.609602	-0.384095	-2.08437	-1.81694	-1.75642	-1.69776	-1.73624	-2.22487	-1.80932	-4.49644	-4.03334	-1.08549	-2.41358	-3.23326
Q9VGQ1	FBgn0037891	0	CG5214	CG5214	GM01350p	0.158307	0.596396	0.0355345	-0.620947	0.087338	-0.657457	1.6409	0.00266319	4.22465	0.861642	0.0344868	1.26002	1.48259	0.00521032	3.38495	1.82762	2.42926	2.44782	2.23975	1.04956	1.32087	1.56257	1.89444	2.08362	1.71864	1.75497	2.75399	0.613622	0.906921	0.975955	-0.115629
Q9VL01	FBgn0032213	0	CG5390	CG5390	FI06461p	-1.02905	0.519676	-0.292524	-0.934386	0.579261	-0.221567	0.350517	0.836122	0.0272459	0.445178	0.802572	0.0425218	1.37956	0.406359	0.539534	-4.47129	-0.648889	-0.732167	-4.67257	-4.97593	-0.50257	-4.35205	-0.315706	-1.0365	-4.56328	-0.623852	-0.185092	-1.52572	-0.458258	-4.75829	-5.18471
Q9VDK2	FBgn0038815	0	CG5466	CG5466	GH15831p	-3.22354	2.20058e-05	-15.0135	-3.19216	2.15496e-06	-18.0885	0.31477	0.1044	0.308883	0.346157	0.0966111	0.35134	3.53831	1.64283e-06	20.467	-4.69662	-4.87136	-4.61637	-4.69015	-4.95675	-4.64904	-4.45416	-4.689	-1.2909	-1.37847	-1.43401	-1.87694	-5.37214	-4.87349	-4.74971	-5.13824
Q8MZA3	FBgn0038359	0	CG5614	CG5614	AT18024p	-0.0914667	0.835123	-0.00715721	-0.281484	0.508994	-0.0825558	1.48822	0.433857	0.539707	1.2982	0.488552	0.403855	1.57968	0.411743	0.608768	0.912499	1.33412	1.77147	0.812244	1.04323	0.557449	1.15754	1.31204	1.8497	1.30782	0.294307	1.74437	1.37909	1.39635	1.31732	-5.21529
Q9VG73	FBgn0038046	1	CG5641	CG5641	Interleukin enhancer-binding factor 2 homolog	-2.58728	0.00320239	-6.45403	-2.0142	0.00488418	-4.65523	1.80708	0.00665307	3.93397	2.38016	0.00146476	6.74591	4.39435	3.04378e-06	24.2418	-3.16845	-4.04055	-3.1173	-2.47342	-2.76791	-2.49891	-1.92046	-3.32012	-0.527477	-0.800766	-0.528091	-0.594266	-5.33002	-4.76746	-4.82261	-5.10792
Q9VL27	FBgn0032192	0	CG5731	CG5731	Alpha-galactosidase	0.498845	0.768257	0.0571145	0.98709	0.522932	0.27792	2.2927	0.120726	2.10516	2.78095	0.0355004	4.03173	1.79386	0.235583	1.12628	-0.718974	-1.02336	-4.48872	-4.64983	-1.80946	-1.15312	-4.52978	-1.43553	-4.38207	-4.42925	-4.48186	0.416921	-5.29763	-4.74708	-4.84381	-5.16317
Q9VK59	FBgn0032454	0	CG5787	CG5787	LD23647p	-2.23136	0.0655399	-2.6408	-1.50907	0.012547	-2.86943	1.87647	0.0945422	1.9222	2.59876	0.000698835	8.20071	4.10783	4.68246e-05	17.7849	-2.34649	-1.03977	-4.59689	-3.80807	-1.74152	-2.14538	-1.92305	-3.0921	-0.567303	-0.755999	-0.906589	-0.635892	-5.24848	-4.73417	-4.97224	-4.3422
Q9VM12	FBgn0031913	0	CG5958	CG5958	MIP26555p1	1.84133	0.0565069	2.29779	2.00507	0.0576041	2.48537	-0.113795	0.919533	-0.00414584	0.0499453	0.965653	0.000758108	-1.95512	0.113642	-1.84654	-2.05426	-1.89322	-4.50331	-2.29384	-1.84311	-2.04987	-4.52074	-1.67595	-4.521	-4.39849	-4.52485	-4.6656	-2.06341	-1.19979	-1.86082	-5.16543
Q9VM11	FBgn0031914	0	CG5973	CG5973	HL01515p	-1.45646	0.145355	-1.21989	-0.314819	0.320741	-0.155472	-1.04558	0.259632	-0.612333	0.0960619	0.792618	0.00969611	0.410881	0.178315	0.307672	-2.43573	-5.08876	-1.84166	-2.15591	-2.42117	-1.75348	-1.61544	-1.16542	-1.44612	-1.16475	-1.57699	-1.50838	-2.29133	-1.24916	-1.68252	-2.11676
Q9VD52	FBgn0038927	1	CG6015	CG6015	LD21931p	-1.16964	0.0119823	-2.24743	-0.629648	0.0276098	-0.981582	2.63608	0.000658139	8.38718	3.17608	1.28653e-05	15.5329	3.80573	1.12253e-06	22.6433	-3.19936	-2.29625	-2.05947	-2.22444	-1.51423	-1.77318	-2.06108	-2.27104	-1.15823	-1.13775	-1.11559	-1.68937	-5.2661	-4.85778	-4.93137	-5.2686
Q9VM07	FBgn0031918	0	CG6055	CG6055	RE43931p	-0.0480548	0.941412	-0.00126001	0.404099	0.497011	0.122698	0.671533	0.400095	0.267161	1.12369	0.170048	0.864596	0.719588	0.404911	0.282539	1.65552	3.21723	3.01692	2.05587	3.34666	2.73609	3.22005	2.45134	3.36404	2.92899	2.76047	1.08426	2.39306	0.102001	1.75803	3.00631
Q9NF74	FBgn0040348	0	CG3703	CG3703	EG:BACR7A4.15 protein	2.85411	0.00151397	8.04825	-0.215731	0.742743	-0.027864	4.03585	0.000467136	13.4416	0.966007	0.142076	0.818671	1.18174	0.0504294	1.53309	-1.77623	-0.216906	-1.32252	-0.89213	-5.09321	-4.76265	-2.97061	-3.66067	-3.65641	-3.36349	-5.0571	-3.54723	-5.39764	-4.83084	-5.00936	-5.11333
Q8MQL9	FBgn0030648	1	CG6340	CG6340	RH70372p	-1.5865	0.00107407	-4.71027	-1.14051	0.00432589	-2.69608	2.63963	0.00228688	6.97063	3.08562	0.00108152	9.15185	4.22613	0.000134759	16.357	-2.33522	-1.76479	-2.00084	-2.07971	-1.28653	-1.85138	-1.46107	-1.79762	-0.336685	-0.207765	-0.244184	-1.04593	-5.27727	-4.74031	-4.98545	-3.73607
Q7K0S6	FBgn0033874	0	CG6347	CG6347	LD36817p	0.948845	0.671387	0.164176	2.14109	0.294266	1.13747	1.17136	0.649628	0.219437	2.36361	0.334045	1.12554	0.222518	0.926766	0.00734976	-4.69239	-0.484306	-4.58527	1.83862	0.888669	0.497295	-4.43781	-0.102527	-3.90705	1.22248	-4.34623	-4.68793	-5.48747	-4.75497	-4.73337	2.36701
Q9VTC1	FBgn0036104	0	CG6418	CG6418	LD32732p	-1.48675	0.0147538	-2.72238	0.0677165	0.860483	0.00441902	1.82457	0.011633	3.52927	3.37903	0.000897525	10.2958	3.31132	0.000528572	10.8508	-2.84528	-3.22199	-2.73482	-3.07946	-1.66585	-0.947204	-1.44649	-1.60414	-1.05291	-0.954274	-2.37653	-1.55084	-5.2796	-3.73187	-4.91429	-5.25405
Q7JYZ0	FBgn0034162	0	CG6426	CG6426	GEO08206p1	-0.305728	0.594428	-0.069064	0.353363	0.28542	0.192412	-0.362008	0.687572	-0.0588922	0.297083	0.707727	0.0446023	-0.0562806	0.943675	-0.00141701	2.10276	3.0247	0.868662	1.27632	2.72958	2.20763	2.12677	2.84482	2.77914	1.81841	1.72904	2.16876	0.0692277	2.98125	2.74719	2.9228
A0A0B4JDC3	FBgn0037855	0	CG6621	CG6621	Uncharacterized protein, isoform B	-0.380879	0.695852	-0.0599821	-0.18906	0.850032	-0.0133409	3.09689	0.00384916	7.47785	3.28871	0.00566024	7.39027	3.47777	0.0228293	5.70878	-0.929674	-2.94353	-1.87489	-1.78862	-0.567601	-1.20042	-2.37959	-2.62183	-0.594719	-0.43823	-1.06749	-3.91277	-5.22985	-4.84727	-4.85977	-4.98738
Q9VKD8	FBgn0032388	1	CG6686	CG6686	RE11167p	-1.97234	0.0874761	-2.08695	-1.06403	0.154769	-0.862199	2.08763	0.0762369	2.33363	2.99595	0.00731575	6.39856	4.05997	0.0020703	10.8968	-4.45156	-0.903324	-1.26151	-2.14643	-2.87076	-1.27616	-0.655019	-0.327641	0.138118	-0.0891353	-0.327882	-0.594574	-5.27099	-4.96112	-3.40537	-3.47587
Q8SYV4	FBgn0038989	0	CG6937	CG6937	RE32504p	-2.44161	0.000389617	-8.32432	-2.20289	0.00153407	-6.19927	0.406563	0.0380014	0.577402	0.645281	0.11681	0.601738	2.84817	3.34686e-05	12.7466	-4.69345	-4.84473	-4.5697	-4.63624	-3.60068	-4.83048	-4.4546	-4.90349	-2.32578	-2.00045	-1.92639	-2.72507	-5.42955	-4.85808	-4.96872	-5.11402
Q9VWQ3	FBgn0030959	0	CG6961	CG6961	LD35981p	-4.04602	0.00145017	-11.485	-2.77187	0.000379061	-9.48339	0.400851	0.485226	0.12589	1.675	0.00594117	3.72876	4.44687	2.42193e-05	20.526	-2.93834	-4.98021	-4.66235	-5.05202	-2.90638	-3.94432	-3.1073	-2.57833	-0.0762454	-0.0894256	-0.244229	-1.03894	-4.52785	-4.69428	-4.93379	-5.0804
Q9VSK4	FBgn0035896	0	CG6983	CG6983	GM13032p	0.830625	0.252385	0.496661	0.562678	0.425066	0.209059	0.0421497	0.904858	0.00183012	-0.225797	0.55685	-0.0574116	-0.788475	0.257883	-0.464078	-1.9423	-1.56798	-0.610063	-1.71595	-2.6226	-1.67943	-1.14873	-1.45734	-1.63522	-1.60155	-1.96601	-3.95601	-1.78493	-1.25367	-1.19686	-1.76944
Q7YZA2	FBgn0030091	0	CG7065	CG7065	Uncharacterized protein CG7065	-0.816659	0.416728	-0.31045	-1.39065	0.169945	-1.07037	-0.659829	0.566202	-0.162997	-1.23382	0.281324	-0.679577	0.15683	0.901931	0.00703016	-4.56763	-4.94362	-4.45144	-2.66881	-4.9292	-4.71642	-4.4815	-4.80032	-1.56866	-2.5173	-4.66673	-4.61216	-5.45388	-1.59691	-4.73114	-2.21024
Q9VD35	FBgn0038941	0	CG7080	CG7080	LD18835p	0.953247	0.696149	0.149944	2.14922	0.355462	0.965442	1.03345	0.676246	0.175578	2.22942	0.346215	1.02699	0.0802017	0.974172	0.000911444	-4.43443	-0.676765	-4.45811	2.27454	1.60304	0.643933	-4.51992	-0.237939	-4.3026	2.19879	-4.43464	-4.5693	-4.11563	-4.73225	-4.80521	2.22454
Q9VJY7	FBgn0032517	0	CG7099	CG7099	B-block_TFIIIC domain-containing protein	0.390221	0.354424	0.175785	0.313738	0.439445	0.112034	0.0535302	0.972487	0.000648579	-0.0229528	0.988183	-0.000118493	-0.336691	0.832013	-0.0268914	-1.35989	-1.24274	-1.21545	-0.854374	-1.13378	-1.4126	-1.2271	-1.20492	-2.10032	-0.570168	-1.55143	-2.01143	-5.43487	0.338855	0.708633	-0.499201
Q9VNW1	FBgn0037150	0	CG7133	CG7133	LD30543p	-0.192713	0.834903	-0.0151017	0.606552	0.583784	0.14178	0.219611	0.836434	0.0170348	1.01888	0.412104	0.39226	0.412324	0.685243	0.067685	-4.59203	-5.00055	-4.63768	-2.10565	-4.87594	-1.27113	-4.55133	-2.44045	-4.28394	-2.15511	-4.59938	-4.52663	-5.24289	-2.00694	-4.85868	-5.10584
Q7K2B0	FBgn0034422	1	CG7137	CG7137	Ribosomal RNA-processing protein 8	-3.0332	3.07512e-06	-16.7194	-2.62187	0.00903431	-5.35938	0.307469	0.140717	0.261857	0.718803	0.222253	0.469488	3.34067	1.03413e-06	19.9954	-4.55098	-5.04778	-4.66505	-4.42985	-5.10934	-4.70034	-4.28133	-2.95732	-1.63947	-1.58632	-1.39847	-1.93659	-5.28639	-4.79101	-4.77719	-5.06895
Q9VLX9	FBgn0031942	0	CG7203	CG7203	Uncharacterized protein, isoform B	0.734322	0.561206	0.184225	3.00066	0.0505607	3.88942	-1.15321	0.415552	-0.439806	1.11313	0.407947	0.433447	-1.88754	0.0785185	-2.08578	2.185	6.36522	2.61461	1.58832	6.21559	7.19587	2.57288	5.83418	2.16379	1.52481	2.62535	3.50191	6.33555	3.78967	2.85969	4.38109
Q9VLY1	FBgn0031940	0	CG7214	CG7214	HL02931p	0.370124	0.512111	0.107571	1.88914	0.00886857	3.87679	-0.307123	0.559316	-0.0775004	1.21189	0.0424085	1.66338	-0.677247	0.110009	-0.649191	4.56868	5.85767	4.44058	3.74954	6.34938	7.05842	5.2035	6.08123	4.55899	3.70801	3.91016	4.9588	5.41104	5.02496	4.41392	4.99503
Q9VVN9	FBgn0036780	0	CG7330	CG7330	RE22290p	0.376876	0.631777	0.0751628	0.320783	0.763929	0.0375148	1.7993	0.0338329	2.64616	1.74321	0.131523	1.53576	1.42242	0.0794632	1.56443	-3.40148	-2.42985	-4.43842	-2.2662	-1.88743	-1.57401	-4.4453	-4.85358	-2.33216	-2.80781	-4.38375	-4.51973	-5.20852	-4.74894	-4.73636	-5.03933
Q7KTU3	FBgn0037188	0	CG7369	CG7369	FI23912p1	-0.2268	0.493361	-0.0695901	0.243841	0.419913	0.0918891	-0.615542	0.293508	-0.327702	-0.144901	0.787496	-0.0150337	-0.388742	0.468313	-0.128076	4.43574	3.63073	4.12465	4.85556	4.0725	4.87568	5.07704	4.90404	4.15951	4.6736	4.86356	4.25722	3.93372	4.27756	5.75863	5.53894
Q9VEF5	FBgn0038546	1	CG7379	CG7379	Inhibitor of growth protein	-0.29983	0.633583	-0.0594253	-0.658229	0.326543	-0.319938	0.0442553	0.841595	0.00331459	-0.314143	0.206018	-0.215532	0.344086	0.586728	0.0796776	1.33812	0.660713	1.18515	1.19348	0.793766	0.766022	1.08333	0.300747	0.255827	1.12385	1.28208	2.91503	0.630063	1.02983	1.28259	1.25796
Q9VSA9	FBgn0035817	0	CG7409	CG7409	CG7409	-2.01938	0.00971119	-4.06446	-1.03753	0.441278	-0.368623	-2.78729	0.000472673	-9.26897	-1.80544	0.209333	-1.22619	-0.767912	0.171003	-0.588986	-3.40073	-3.69662	-2.95501	-2.3094	-1.21106	0.379264	-2.64425	-4.95833	0.175892	-1.29942	-1.61981	-1.54091	-0.807473	-0.37563	-0.221324	0.191827
Q9VVL7	FBgn0036762	0	CG7430	CG7430	Dihydrolipoyl dehydrogenase	-0.240905	0.652054	-0.0447401	-0.246106	0.696783	-0.0386145	1.28261	0.377234	0.543043	1.27741	0.385813	0.528367	1.52352	0.313131	0.768269	-1.27022	-2.27169	-1.51382	-1.31237	-2.09408	-0.913408	-0.895394	-2.48601	-0.577295	-2.61619	-1.22101	-0.989983	-1.39405	-0.184427	-4.73257	-5.18749
Q9VHS8	FBgn0037573	1	CG7483	eIF4AIII	Eukaryotic initiation factor 4A-III	-1.97908	0.194479	-1.40737	-2.50386	0.0653397	-2.96664	-1.1422	0.403086	-0.450714	-1.66698	0.156975	-1.34054	0.836881	0.32828	0.404846	0.212434	-5.0547	-2.26997	-0.868501	-2.6412	-1.27177	-1.20784	-4.95908	-0.348712	-1.30248	-0.201431	1.7882	-2.08846	-0.644711	-0.160415	-0.518358
Q9VP50	FBgn0037071	0	CG7632	CG7632	SD17025p	-0.61534	0.548572	-0.16046	1.03323	0.258361	0.607303	1.11829	0.172982	0.852133	2.76685	0.000183349	10.339	1.73363	0.0970789	1.75595	-4.68562	-2.07088	-4.43913	-4.61523	-2.44329	-1.73249	-2.17881	-2.86201	-2.25488	-1.894	-4.49578	-4.70484	-5.47959	-4.87318	-4.86821	-5.06302
Q9V5P6	FBgn0033548	1	CG7637	CG7637	H/ACA ribonucleoprotein complex subunit 3	-1.34097	0.0810946	-1.46301	-1.22449	0.00207091	-3.28633	0.80221	0.246189	0.48833	0.918693	0.0495693	1.1987	2.14318	0.00317747	5.35349	0.072804	-1.07155	-1.21002	1.02579	0.169744	-0.409386	-0.557577	0.0801758	1.09106	1.32393	0.769027	0.996885	-1.22336	-0.784502	-0.491893	-1.89206
Q9W410	FBgn0029861	1	CG3815/PF1	CG3815	GH06635p	4.94797	0.0030044	12.48	4.83026	0.00444409	11.3618	6.3717	1.23776e-05	31.2683	6.254	8.37691e-08	44.259	1.42373	0.120168	1.31013	0.742718	1.58374	1.70038	1.42206	1.10013	1.37615	1.52601	0.975806	-1.65535	-4.42689	-4.483	-3.77772	-5.24133	-4.92144	-4.85422	-5.02089
Q9VAC1	FBgn0039737	0	CG7920	CG7920	GM14349p	0.303237	0.29147	0.162355	0.448107	0.140848	0.381451	-0.300182	0.263395	-0.173923	-0.155311	0.545367	-0.0408952	-0.603419	0.0820684	-0.655206	1.62841	1.70437	2.27452	1.91382	1.89017	2.20332	2.31959	1.68752	1.77689	1.96283	1.59399	0.974461	1.80397	2.65616	2.32434	1.93738
Q9W0A9	FBgn0035254	1	CG7974	CG7974	GM02612p	-1.095	0.41624	-0.416817	0.0917171	0.937318	0.00257847	0.0776385	0.947094	0.0018328	1.26435	0.248403	0.764736	1.17264	0.408228	0.456269	-1.892	-3.18975	-4.53411	-1.21537	-1.66407	-2.60867	-1.30942	-0.502216	-0.636965	-0.275213	-0.933186	-4.60589	-5.32382	-1.94109	-2.07311	-1.80377
Q9VHN7	FBgn0037607	0	CG8036	CG8036	LP07963p	0.479727	0.189901	0.346111	0.511154	0.11395	0.482165	-0.081966	0.800072	-0.00794012	-0.0505393	0.847383	-0.0036348	-0.561693	0.113599	-0.53059	6.13837	6.01695	6.46457	5.35139	5.8759	5.97692	6.4515	5.79268	6.06289	5.63999	5.3491	5.00039	5.77109	6.16638	6.61061	5.75107
Q8T0F0	FBgn0034030	0	CG8192	CG8192	LD06965p	2.33865	0.299383	1.22492	5.70316	0.00890267	11.6942	0.0453903	0.986104	0.00027585	3.4099	0.158475	2.72806	-2.29326	0.285973	-1.24678	-2.10022	4.01561	-1.54585	-4.59843	3.81525	3.56969	-1.16448	3.00871	-1.50179	-2.95855	-4.63394	-4.48919	3.18641	-4.96021	-2.32352	-0.313129
X2JFW6	FBgn0030854	0	CG8289	CG8289	Uncharacterized protein, isoform B	0.576792	0.293966	0.306682	-0.175267	0.758112	-0.0210788	1.06918	0.0266537	1.68315	0.317123	0.463462	0.105914	0.492389	0.316414	0.246069	-0.285067	-1.27361	0.0261266	-0.870804	-1.40314	-2.159	-0.38635	-1.46309	-0.500752	-0.997019	-0.869167	-2.34358	-1.50763	-1.49055	-1.60928	-2.07261
Q9VT23	FBgn0036022	0	CG8329	CG8329	Peptidase S1 domain-containing protein	-1.17428	0.366033	-0.512549	-1.8447	0.168248	-1.42789	0.180222	0.870159	0.0108857	-0.490195	0.614984	-0.103498	1.3545	0.35306	0.61244	-2.39997	-5.03889	-4.50676	-4.49648	-4.93899	-4.93208	-4.48079	-4.77191	-2.11311	-0.428871	-4.61773	-4.58527	-5.29017	-1.68232	-4.95388	-5.23661
A1ZA92	FBgn0034073	0	CG8414	CG8414	Polynucleotide 5'-hydroxyl-kinase NOL9	0.122174	0.709732	0.0181924	-0.977935	0.104364	-0.959793	3.76872	0.0172603	6.64407	2.66861	0.0452963	3.58644	3.64655	0.0232539	5.95664	-0.725492	-0.387785	0.455125	-0.778545	-1.7656	-1.95338	-0.176668	-1.94148	-0.397145	-0.265861	-0.775854	-0.486534	-5.34769	-4.58825	-1.58219	-4.99345
Q9VSA5	FBgn0035813	0	CG8492	CG8492	Uncharacterized protein	0.587637	0.509221	0.172233	0.950534	0.364901	0.416167	0.287519	0.767062	0.0331135	0.650417	0.550915	0.168403	-0.300118	0.579722	-0.0710619	-4.63936	-1.477	-4.6087	-4.58726	-3.59649	-4.90338	-4.44162	-0.919234	-4.39711	-4.58328	-4.16093	-4.52154	-5.27944	-4.52531	-3.34705	-3.3106
A1Z909	FBgn0033741	0	CG8545	CG8545	LD11307p	-4.30319	0.00763985	-9.10949	-4.16889	0.00384356	-10.069	0.878935	0.360053	0.389925	1.01324	0.232942	0.641129	5.18212	2.19729e-05	24.1389	-1.32097	-4.89139	-4.38714	-3.62012	-1.94118	-4.87367	-2.75529	-4.11228	0.302584	0.538413	0.498092	1.65404	-4.57346	-4.87194	-4.77483	-3.51514
Q0E980	FBgn0033919	0	CG8547	CG8547	Uncharacterized protein, isoform C	-0.079152	0.836556	-0.00613467	-0.636366	0.117695	-0.591338	0.468141	0.167373	0.363425	-0.0890731	0.743237	-0.0114791	0.547293	0.169468	0.421915	-0.23623	0.425952	0.562074	0.842818	0.235338	-0.244865	-0.0203796	-0.604336	0.264227	-0.134096	0.555676	1.22541	0.0893243	-0.550564	0.336188	-0.152898
Q9VID9	FBgn0026577	1	CG8677	CG8677	Uncharacterized protein, isoform B	-0.283011	0.63768	-0.0552994	0.468936	0.465237	0.155839	1.06207	0.361225	0.469672	1.81402	0.157094	1.45818	1.34508	0.27273	0.758986	-1.39795	-2.12695	-0.783017	-2.16734	-1.61921	-1.22932	0.160214	-0.779139	-0.677742	-0.695395	-1.3235	-2.64657	-0.592186	-1.82471	-3.21676	-5.08988
Q8MYV9	FBgn0033308	0	CG8736	CG8736	GEO12865p1	-0.0388247	0.97312	-0.000459431	2.00773	0.108367	1.93767	0.259433	0.840308	0.0196032	2.30599	0.0823334	2.50067	0.298258	0.661121	0.0536026	0.666464	3.98272	0.0467834	-0.870495	4.25055	3.38117	0.389085	3.99089	1.22609	0.668918	1.03873	1.04704	-0.60348	1.23581	0.0354774	2.11994
Q9VXL5	FBgn0030710	0	CG8924	CG8924	LD19131p	-2.57273	0.0478605	-3.39607	-1.72326	0.23111	-1.0963	0.357607	0.145844	0.298999	1.20708	0.315451	0.60483	2.93034	0.0337996	4.31079	-4.61461	-5.088	-4.41374	-4.55464	-5.05891	-4.67207	-0.827211	-4.7149	-4.51111	-1.48774	-1.09755	-1.28367	-5.44381	-4.69618	-4.93071	-5.03072
Q9VEY0	FBgn0038405	0	CG8927	CG8927	Uncharacterized protein, isoform C	1.67139	0.158449	1.3373	1.57074	0.0437751	2.13427	1.40605	0.316065	0.703339	1.30539	0.271727	0.738677	-0.265346	0.794968	-0.0264418	2.09785	0.339453	-1.29981	-1.90055	0.11817	0.666859	-1.66757	-0.283162	-2.27397	-1.74581	-1.35674	-2.07212	0.697546	-3.75742	-1.99491	-1.33247
Q9VXK5	FBgn0030720	0	CG8939	CG8939	Putative rRNA methyltransferase	-0.514709	0.454221	-0.176408	0.357057	0.492459	0.109841	0.306294	0.766976	0.0352907	1.17806	0.25767	0.693803	0.821003	0.414904	0.313666	1.63701	0.858052	1.8522	3.35334	2.97498	2.90476	1.89607	3.41185	1.65302	3.41232	2.49354	2.20055	1.43141	4.0031	0.284211	0.756699
Q9VXB0	FBgn0030791	0	CG9132	CG9132	NECAP-like protein CG9132	-0.0388437	0.842743	-0.00288628	-0.128144	0.669709	-0.0223116	0.94176	0.374982	0.40118	0.85246	0.421567	0.319786	0.980603	0.357327	0.438265	-1.74632	-1.87183	-1.2283	-1.39933	-1.93422	-1.26838	-1.17381	-2.22657	-1.29509	-1.4003	-1.58921	-1.8058	-2.00081	-1.19585	-1.65387	-5.16228
Q9VIF0	FBgn0032925	1	CG9246	CG9246	Nucleolar complex protein 2 homolog	-4.07636	1.50455e-05	-19.6586	-4.15432	1.15228e-06	-24.6702	0.368719	0.102537	0.364707	0.290764	0.241403	0.179476	4.44508	1.00199e-06	26.6666	-4.5943	-4.82084	-4.65133	-4.64673	-5.12125	-4.7832	-4.36332	-4.75725	-0.823781	-0.318362	-0.423975	-0.841647	-5.472	-4.88793	-4.72595	-5.10221
Q9VIJ0	FBgn0032889	0	CG9331	CG9331	Uncharacterized protein, isoform A	0.77045	0.463622	0.257204	2.2301	0.200747	1.55517	-1.05082	0.585401	-0.244364	0.408834	0.851154	0.028615	-1.82127	0.340707	-0.85166	-1.53083	-1.87004	-4.53355	-4.63588	1.97092	-2.38738	-4.54057	-1.77465	-4.36342	-4.41094	-4.43397	-2.44378	-0.456505	-4.73905	-4.74329	1.57182
Q7K0X5	FBgn0034572	1	CG9346	CG9346	LD23810p (Fragment)	-1.07057	0.116117	-1.00109	-1.5506	0.0023683	-4.0712	1.08224	0.255734	0.640916	0.602208	0.453694	0.2067	2.15281	0.04736	2.85159	-1.35976	-2.33655	-0.515397	-0.113803	-1.46018	-1.53139	-1.29757	-1.9565	0.154976	0.539763	-0.199807	-0.538174	-0.733798	-1.82341	-2.03206	-4.06521
Q9VVU1	FBgn0036824	0	CG3902	CG3902	FI09602p	0.75456	0.0152887	1.37	0.193341	0.587008	0.0447307	0.841685	0.224702	0.545743	0.280466	0.671845	0.048445	0.0871245	0.887976	0.0044955	1.12233	0.76071	0.707398	0.441158	-0.347422	0.00881938	0.997179	0.12814	0.390963	0.043128	-0.444953	0.0242136	-0.0552479	0.187428	1.09177	-1.55909
Q9VY31	FBgn0030569	0	CG9411	CG9411	LD45449p	-0.119475	0.930868	-0.00371708	1.67151	0.265761	0.96197	-0.353342	0.657983	-0.0642324	1.43765	0.11074	1.37395	-0.233868	0.873011	-0.0137936	-2.19167	-0.29784	-1.15924	-1.35124	0.379687	0.597636	0.556495	0.630142	0.815776	-0.20232	-0.420307	-4.71525	-0.481379	-2.78232	-0.429577	0.10665
Q7YU28	FBgn0030598	0	CG9503	CG9503	RE09982p	-0.67353	0.190221	-0.485441	-0.167367	0.663707	-0.0297954	0.681348	0.210504	0.461096	1.18751	0.0303593	1.80229	1.35488	0.0223998	2.23522	-1.59474	-2.94089	-1.34131	-2.07731	-1.87862	-1.43873	-0.859554	-1.7527	-1.16115	-2.15656	-0.891559	-1.05087	-2.67434	-3.43054	-2.77358	-1.80119
Q9VHU1	FBgn0037561	0	CG9630	CG9630	Probable ATP-dependent RNA helicase DDX55 homolog	-0.76207	0.142931	-0.643852	-0.723347	0.169899	-0.55684	-0.0677027	0.798425	-0.006619	-0.0289793	0.929617	-0.000918522	0.694368	0.18452	0.509635	-1.22325	-1.24891	-0.763594	-1.00827	-1.18304	-1.01243	-0.419871	-1.47378	-0.214672	-0.585079	-1.12096	0.724968	-1.62649	-0.588965	-0.829979	-0.927775
Q9VFM0	FBgn0038211	0	CG9649	CG9649	GH19262p	0.732536	0.544397	0.193451	-0.20082	0.877033	-0.0114435	-0.040039	0.927141	-0.00131545	-0.973395	0.232675	-0.616403	-0.772575	0.536833	-0.20872	-2.36661	-1.74601	-2.00425	-2.10653	-2.82057	-2.04353	-2.35182	-4.74092	-4.34239	-4.62197	-2.15313	-0.0360598	-0.865285	-2.40956	-2.24637	-2.54204
A0A0B4LGT9	FBgn0037550	1	CG9667	CG9667	Uncharacterized protein, isoform B	-1.04288	0.222913	-0.679814	-0.803385	0.236625	-0.502871	-0.270401	0.84246	-0.0201315	-0.0309104	0.980649	-0.000262319	0.772475	0.573655	0.186436	-0.160095	-1.99525	0.487854	0.202422	0.171375	-0.708892	0.437672	-0.407261	-0.219989	-0.126066	1.07021	1.98228	3.04512	-1.46799	0.171024	-2.13161
Q9W306	FBgn0030160	0	CG9691	CG9691	GEO08256p1	1.91108	0.0790966	2.10571	3.02427	5.37136e-06	15.9376	0.63886	0.615843	0.134499	1.75204	0.164152	1.37492	-1.27223	0.275573	-0.712145	-2.65654	-0.812623	-4.38323	-2.79455	-1.64546	-1.63974	-1.5951	-1.3139	-4.49145	-4.57504	-4.63486	-4.58994	-1.05607	-2.3718	-4.74247	-5.03203
M9PEG1	FBgn0265084	0	CG44195	CG44195; Ank2	Uncharacterized protein	3.60389	0.00184461	9.8534	0.071665	0.949767	0.00160407	4.54452	6.24066e-06	23.6532	1.01229	0.374924	0.431293	0.940624	0.128809	0.837206	-0.706163	-0.162386	-0.0630962	-0.821525	-5.01013	-4.89521	-1.0573	-4.91945	-4.3681	-4.54	-4.57871	-2.68194	-5.24665	-4.7305	-4.87401	-5.08009
Q9VN39	FBgn0037261	0	CG9775	CG9775	RE74585p	-0.176203	0.498045	-0.0533422	-0.490787	0.00123504	-1.42737	0.572632	0.0797142	0.629016	0.258048	0.0227248	0.424101	0.748835	0.000157598	2.84741	1.78111	2.83583	2.39245	2.57855	1.97608	2.20751	1.9986	2.14741	2.53523	2.73018	2.60105	2.42629	1.65299	1.93371	1.90126	1.80945
Q7KVI9	FBgn0034860	0	CG9812	CG9812	Uncharacterized protein, isoform B	-0.586329	0.541089	-0.156392	0.0806213	0.939558	0.00218294	0.346798	0.625783	0.0705999	1.01375	0.281187	0.558581	0.933127	0.281558	0.513624	4.61828	3.10251	5.97099	4.63572	4.87666	5.81589	6.92811	3.37465	6.10052	5.81751	5.62983	3.12496	4.32165	3.50009	4.10578	5.01279
Q9VXY3	FBgn0030612	0	Dbct	CG5599	Dihydrolipoamide acetyltransferase component of pyruvate dehydrogenase complex	2.17922	0.0369211	3.12222	-0.310714	0.724096	-0.0435633	1.0796	0.483316	0.340906	-1.41033	0.373556	-0.603119	-1.09961	0.482288	-0.348241	-0.954506	-2.92788	-0.665875	-0.805983	-5.03314	-2.32401	-4.30221	-3.65462	-1.94954	-4.39582	-4.57773	-3.14802	-5.23978	-3.93796	-0.675828	0.180905
M9PE30	FBgn0035499	0	Chd64	Chd64	Transgelin	1.41919	0.129828	1.2583	0.770132	0.260726	0.449616	0.815333	0.320189	0.403258	0.166271	0.768643	0.0190007	-0.603861	0.248155	-0.365503	3.44468	0.398438	2.97826	2.09591	1.99934	0.190815	2.32504	1.80586	0.161063	1.85617	0.985243	0.238043	1.90348	1.12078	0.907657	1.72404
Q9GQV2	FBgn0014141	0	cher	cher	Filamin isoform A	-0.426488	0.0281214	-0.661468	0.166377	0.239364	0.10331	2.50076	0.0226296	4.11456	3.09362	0.0129864	5.83616	2.92725	0.0147887	5.35706	-1.84528	-2.22199	-1.73482	-2.07946	-1.61455	-1.30873	-1.25272	-1.3341	-1.40055	-1.60437	-1.37653	-1.79415	-5.4068	-2.73187	-4.74878	-4.99714
P25843	FBgn0000308	0	chic	chic	Profilin	0.353197	0.670712	0.0612669	1.17407	0.0648609	1.39482	-0.392778	0.635904	-0.0772235	0.428098	0.413716	0.164089	-0.745975	0.0446563	-1.00715	-2.46453	-0.084932	1.04515	-0.597201	-0.428343	-0.224776	1.48389	0.351223	-1.34707	-1.12611	-0.645589	-0.395524	-0.719733	0.10673	0.101719	-0.0191129
Q9VKI8	FBgn0032350	0	CG6287	CG6287	GH03305p	1.8356	0.000365857	6.30838	2.28321	0.0140812	4.22705	0.996958	0.397774	0.399145	1.44457	0.263527	0.836658	-0.838641	0.470726	-0.27443	-2.7994	-2.66551	-2.37557	-2.60466	-2.92227	-2.49224	-0.713869	-2.52632	-3.9742	-4.45783	-4.58342	-4.77209	-5.41377	-1.43584	-2.33518	-5.24819
A0A0B4KHG5	FBgn0267435	0	chp	chp	Chaoptin, isoform C	0.701389	0.592708	0.159327	1.53832	0.176289	1.15955	-0.534812	0.671684	-0.0924343	0.302118	0.741667	0.0392121	-1.2362	0.341056	-0.577521	-0.988617	-3.98492	-0.522879	-0.0922438	-1.04643	-0.347478	-0.0320124	-0.815016	-2.10466	-0.907075	-0.813005	-4.56947	-0.647069	1.35902	-2.16573	-1.99563
Q8T9D1	FBgn0044324	2	Chro	Chro	SD06626p	-3.72676	0.00744554	-7.93094	-1.42814	0.0469564	-1.89701	1.06484	0.17022	0.818854	3.36347	0.00262013	8.68338	4.79161	3.60565e-06	26.0808	-4.61082	-2.21949	-4.61055	-4.56375	-2.00424	-2.18822	-0.370602	-2.24706	-0.205937	-0.248472	-0.121801	-0.52134	-5.47518	-4.73093	-4.90497	-5.1529
Q86BS3	FBgn0044324	2	Chro	Chro	Chromator, isoform A	-1.78686	0.0779113	-1.98055	0.067591	0.928015	0.00219299	4.68755	0.000101692	18.7161	6.54201	0.000126762	25.4943	6.47441	0.000903917	19.7073	-0.379181	0.153065	0.104776	-0.265339	1.71824	1.7126	1.93262	1.66765	1.31496	0.767138	0.955807	3.72285	-5.44842	-4.89098	-4.78352	-4.01398
Q9V3Y2	FBgn0001977	1	CIAPIN1	l(2)35Bg; CIAPIN1	Anamorsin homolog	2.1487	0.0662959	2.53227	1.78555	0.0795892	1.96258	2.76717	0.0333625	4.0864	2.40402	0.0361337	3.46681	0.618472	0.0220242	1.02487	-4.50673	-1.45689	-1.11124	-2.21844	-2.35092	-4.71581	-1.79943	-1.87975	-4.29487	-4.57856	-4.38601	-4.62866	-5.47334	-4.92925	-4.7465	-5.21291
Q7JR58	FBgn0033879	0	Echs1	CG6543	Enoyl-CoA hydratase, short chain 1, isoform A	3.19227	5.95503e-05	13.4877	3.07091	0.00974247	6.17662	2.63864	0.0333498	3.89702	2.51727	0.0372986	3.59544	-0.553637	0.50777	-0.162954	-1.1528	-1.47489	-1.31074	-0.888737	-3.0718	-0.797547	-0.408563	-1.03471	-3.78802	-4.49151	-4.54917	-4.76757	-3.21505	-2.10525	-4.94911	-5.1123
Q9VT61	FBgn0027567	1	Ciz1	CG8108	LD27033p	-2.37633	0.000160525	-9.01687	-2.89566	0.00370468	-7.04006	3.17521	0.0161681	5.68789	2.65588	0.0210972	4.45066	5.55154	0.00229859	14.6479	-0.230461	0.169603	-0.46721	0.0607603	-1.37058	0.0452007	-1.46179	0.242544	2.45877	2.7328	2.04315	1.80327	-1.97428	-3.15376	-2.85712	-5.18301
A4V2B8	FBgn0264492	1	CkIIα	CkIIalpha	Casein kinase IIalpha, isoform C	-0.391034	0.471317	-0.127746	-1.07265	0.173021	-0.817256	2.96103	0.00253172	7.68857	2.27941	0.0263886	3.59824	3.35207	0.000566984	10.8822	-1.35146	-3.14744	-2.41369	-1.76978	-4.25824	-2.21342	-1.62607	-3.31112	-0.982755	-1.61552	-2.50764	-2.01231	-5.48135	-4.97317	-4.8293	-5.24267
Q9NGY9	FBgn0000259	0	CkIIβ	CkIIβ	Casein kinase II beta subunit (Fragment)	-2.4921	0.170154	-1.91682	-1.34691	0.451186	-0.465554	1.37281	0.301675	0.714493	2.518	0.127403	2.25315	3.86491	0.0437475	5.25259	-0.376193	-5.03772	-4.58071	-4.67857	-0.403218	-4.90717	-4.29108	-0.490976	-0.0624053	-4.60075	0.460065	-0.501703	-5.35291	-4.8212	-4.91096	-5.07937
P54367	FBgn0015024	1	CkIα	CkIalpha	Casein kinase I isoform alpha	-0.0275858	0.954798	-0.000554162	-0.0295366	0.946187	-0.000709561	-0.048015	0.884998	-0.00254757	-0.0499658	0.835441	-0.00390153	-0.0204292	0.963807	-0.00032707	-1.46916	-1.53052	-0.475036	-1.54057	-1.50655	-0.934066	-1.09903	-1.48344	-0.889586	-1.14231	-0.551936	-2.32111	-1.53903	-1.02514	-0.786405	-1.47265
Q961A1	FBgn0032979	1	Clamp	Clamp	LD26873p	-1.85792	0.0810701	-2.02725	0.924525	0.0282789	1.43166	1.64606	0.106173	1.60324	4.4285	0.000119601	17.3698	3.50398	2.55677e-07	23.0993	-4.61958	-2.62646	-4.54255	-1.70376	-0.800255	-0.908477	-0.819833	0.165977	-1.43238	-1.3381	-1.48617	-1.80404	-5.2137	-4.83198	-4.89786	-5.13305
Q9VBI2	FBgn0028833	0	Cmpk	Dak1	UMP-CMP kinase	-0.48799	0.663738	-0.0868639	0.476318	0.642134	0.0916313	0.0662044	0.957196	0.00125782	1.03051	0.387037	0.424827	0.554195	0.638672	0.107914	-3.63723	-4.9907	-2.74044	-1.16911	-2.12465	-1.89394	-0.701961	-3.9597	-1.82071	-2.1202	-1.89579	-4.74882	-4.24893	-1.22	-2.32161	-5.01176
Q95TT5	FBgn0259212	0	cno	cno	LD24616p	1.67415	0.248831	1.01135	1.99313	0.0507325	2.58054	2.23737	0.151847	1.8315	2.55636	0.0242598	4.1288	0.563223	0.0286492	0.868989	-4.64973	-5.1054	-0.439373	-1.30945	-1.50915	-2.0394	-4.40513	-2.27434	-4.32432	-4.57428	-4.57128	-4.73068	-5.48883	-4.85193	-4.85276	-5.25993
P08120	FBgn0000299	0	Col4a1	Cg25C; Col4a1	Collagen alpha-1(IV) chain	0.364082	0.516628	0.104427	2.4155	0.00265966	6.22033	0.250916	0.630987	0.0501782	2.30234	0.00253927	5.97523	-0.113165	0.809488	-0.0103874	0.896036	2.11491	2.31914	0.783128	3.99411	3.95568	2.53289	3.83621	2.09534	1.26766	0.696395	0.597487	1.68379	0.506628	1.75208	1.16705
Q9VE80	FBgn0038610	0	CG7675	CG7675	Uncharacterized protein, isoform B	2.51007	0.0213289	4.1944	0.850741	0.514693	0.245398	2.79656	0.0459733	3.74038	1.13723	0.436832	0.409044	0.286488	0.801596	0.0275156	-0.87293	-1.74145	-1.14796	-1.95687	-5.04481	-4.70295	-1.074	-1.53476	-2.0661	-4.50958	-4.41394	-4.76986	-5.23729	-1.58418	-4.872	-5.21195
Q7KTW5	FBgn0037063	0	CG9391	CG9391	Inositol-1-monophosphatase	3.42568	3.30568e-06	18.7752	0.85558	0.508401	0.251364	3.9471	7.45485e-06	20.239	1.377	0.315574	0.689738	0.521422	0.0522641	0.668356	-1.17171	-1.1366	-1.37121	-0.861989	-4.99604	-4.66912	-0.284854	-4.87188	-4.40527	-4.60606	-4.61297	-4.61992	-5.47292	-4.75434	-4.82856	-5.27408
Q9VIQ8	FBgn0032833	0	COX4	CG10664; CoIV; COX4	Cytochrome c oxidase subunit 4, isoform A	2.95935	0.126325	2.65901	1.56287	0.48634	0.489271	2.53964	0.186171	1.85416	1.14315	0.613292	0.242729	-0.419712	0.84454	-0.0307983	1.64992	-0.746785	1.54378	1.20805	-5.0168	0.182751	0.933886	1.96919	0.862238	-4.41644	-4.5503	-0.0779396	-0.462365	1.75443	-2.65399	-5.14167
Q94514	FBgn0019624	0	COX5A	CoVa; COX5A	Cytochrome c oxidase subunit 5A, mitochondrial	3.09377	0.137588	2.66503	0.549582	0.519828	0.156158	1.6164	0.439348	0.577362	-0.927788	0.538889	-0.249112	-1.47737	0.302481	-0.7672	2.51091	-4.9749	-1.29251	-1.91726	-4.96157	-1.73421	-4.32416	-4.83055	-4.53415	-4.39129	-4.54952	-4.57386	-1.83857	-0.264289	-5.00931	-5.02716
Q86NN8	FBgn0031830	0	COX5B	COX5B	RH49324p (Fragment)	1.99858	0.194324	1.42193	-0.846196	0.703114	-0.129446	0.00877106	0.984968	5.7694e-05	-2.836	0.199411	-1.98591	-1.98981	0.195237	-1.41165	0.0730151	1.40163	1.65124	1.15946	-5.12211	1.3648	-4.38911	1.05266	0.601803	0.149182	0.0424938	-4.50245	0.612254	1.50734	1.58207	0.548597
A0A0B4JD48	FBgn0013770	0	Cp1	Cp1	Cysteine proteinase-1, isoform D	-0.249941	0.777916	-0.0272604	0.086486	0.928661	0.0027799	0.847126	0.424167	0.315523	1.18355	0.303831	0.612332	1.09707	0.302678	0.569399	-2.77221	-2.99943	-1.65705	-4.63102	-4.00563	-3.81313	-1.23603	-1.6592	-2.14621	-2.15184	-2.24553	-4.51636	-5.26672	-3.10532	-2.06146	-5.0147
Q24478	FBgn0000283	1	Cp190	Cp190	Centrosome-associated zinc finger protein CP190	-0.58203	0.0579293	-0.72003	0.0326676	0.870572	0.00196643	4.2816	0.00935714	8.68676	4.8963	0.00689892	10.582	4.86363	0.00756699	10.3161	0.629665	1.60769	1.24176	1.04745	1.2974	1.81276	1.89346	1.98174	2.03395	1.71005	1.50997	1.60071	-5.32976	-2.09097	-1.9584	-3.22071
Q9VA32	FBgn0039805	0	Cpr100A	Cpr100A	Cuticular protein 100A	0.669684	0.768467	0.0765948	3.75959	0.11401	3.54552	-0.592829	0.781064	-0.0636186	2.49708	0.2358	1.56681	-1.26251	0.4744	-0.408871	-4.21645	2.56087	-4.4482	-4.50003	1.50616	2.59678	-4.17758	1.83048	-4.54399	-4.62373	-4.6692	0.554381	0.796755	-2.03043	-3.88661	-3.11221
Q9VYM5	FBgn0030394	0	Cpr11A	Cpr11A	Cuticular protein 11A	1.81969	0.190642	1.30978	1.9926	0.219283	1.31311	2.29433	0.123073	2.08747	2.46724	0.150718	2.02766	0.474641	0.0256742	0.754918	-1.66001	-0.171486	-4.60276	-4.40484	-5.05246	-1.24092	-4.28515	0.431052	-4.55629	-4.4609	-4.53801	-4.56266	-5.20853	-4.88586	-4.72699	-5.19505
Q9VLB1	FBgn0032125	0	Cpr30B	Cpr30B	Cuticular protein 30B	1.40313	0.356261	0.628929	3.35023	0.0436983	4.55475	1.24108	0.424594	0.461714	3.18817	0.0412137	4.41549	-0.162054	0.784608	-0.017072	-4.53947	0.687164	-4.31046	-4.54791	-0.464161	-0.72646	-4.13873	0.407057	-4.46666	-4.54431	-4.56505	-4.74719	-2.81714	-4.74748	-4.95726	-5.1531
Q8IPD8	FBgn0051876	0	Cpr30F	Cpr30F	Cuticular protein 30F	1.76091	0.482245	0.557737	6.85186	0.00571763	15.3672	-1.23733	0.640306	-0.239562	3.85362	0.0688637	4.47794	-2.99824	0.0893956	-3.14421	-4.52024	4.55364	-2.07619	-4.61315	5.03617	4.4536	-0.234967	4.45303	-4.3176	-4.38774	-1.68613	-3.30812	3.24228	-1.50575	-2.11147	-1.33169
A1Z8H6	FBgn0033602	0	Cpr47Ee	Cpr47Ee	Cuticular protein 47Ee	2.07375	0.248013	1.25571	6.2508	3.98445e-05	27.5012	-0.00671225	0.997361	-7.7024e-06	4.17033	0.0463324	5.5637	-2.08046	0.207364	-1.42151	-3.96333	1.7706	-3.24193	-4.57162	1.38143	2.28377	1.16669	1.87002	-4.42884	-4.65103	-4.44906	-4.77235	0.0776839	-4.6965	-4.76535	-0.595259
A0A0B4JCR2	FBgn0033603	0	Cpr47Ef	Cpr47Ef	Cuticular protein 47Ef, isoform D	1.22178	0.610261	0.262054	3.58707	0.0326122	5.33261	-0.114868	0.961417	-0.0019629	2.25042	0.141033	1.91438	-1.33665	0.307879	-0.683858	0.437899	5.45755	-4.53514	1.40012	4.6193	4.16943	0.214039	3.21879	-1.00475	-1.50134	1.88858	-1.50919	2.0352	-0.233309	-1.11706	2.53507
A1Z8H7	FBgn0033603	0	Cpr47Ef	Cpr47Ef	Cuticular protein 47Ef, isoform C	0.874555	0.713107	0.128424	3.33291	0.0372176	4.76356	0.0405205	0.986494	0.000239294	2.49887	0.102649	2.4705	-0.834034	0.464013	-0.278126	0.797715	5.61641	-4.62382	0.573211	4.50234	4.21138	0.157336	3.32588	-1.06187	-1.15951	1.72182	-0.635139	1.88194	-0.470654	-1.21859	2.00874
A8DRW0	FBgn0050045	0	Cpr49Aa	Cpr49Aa	Cuticular protein 49Aa	1.64312	0.33884	0.772278	3.27817	0.0483612	4.31244	-0.00532945	0.997363	-6.11046e-06	1.62971	0.246244	0.991899	-1.64845	0.0864107	-1.75302	2.28519	3.58119	-1.34228	-2.24646	2.99336	2.93852	-0.980607	3.86654	-0.528203	-2.61888	-1.13004	-0.0177316	1.23774	0.0388583	-0.75976	1.78212
Q7JR69	FBgn0033725	0	Cpr49Ac	Cpr49Ac	Cuticular protein 49Ac, isoform C	1.31204	0.470884	0.429148	3.19908	0.0926532	3.3051	-0.105599	0.960133	-0.00186577	1.78144	0.366567	0.776437	-1.41763	0.342747	-0.659237	-4.59622	1.77702	-4.40421	-4.68978	0.13225	-1.94526	-4.33867	1.78666	-4.44086	-4.48861	-4.6378	-3.59407	0.447494	-4.72711	-4.89669	-2.31448
Q95RB2	FBgn0033728	0	Cpr49Ae	Cpr49Ae	Cuticular protein 49Ae	2.10413	0.227948	1.3512	3.43616	0.0642355	4.09668	0.98422	0.710287	0.146222	2.31625	0.384301	0.962005	-1.11991	0.631127	-0.223851	4.51502	6.58387	0.360834	1.79389	6.37765	3.64377	1.6467	6.9136	0.60645	1.25329	0.924046	2.0533	6.13585	2.34512	-3.48963	4.3254
A1Z8Z3	FBgn0033730	0	Cpr49Ag	Cpr49Ag	Cuticular protein 49Ag	0.015577	0.992194	5.30137e-05	2.39943	0.127429	2.14685	-1.65637	0.363961	-0.727056	0.727486	0.627293	0.147337	-1.67195	0.129799	-1.48256	0.102157	5.60194	-0.325214	-0.18385	4.98906	5.0982	0.238263	4.40494	1.97822	1.19965	0.344282	1.61057	5.32549	1.825	2.004	2.66602
A1Z8Z7	FBgn0033731	0	Cpr49Ah	Cpr49Ah	Cuticular protein 49Ah	0.914728	0.366096	0.399192	1.63959	0.00908038	3.34787	1.9685	0.168555	1.52216	2.69336	0.0620912	3.2508	1.05377	0.353205	0.476277	-1.76111	2.06632	-0.98437	-0.665607	0.621752	0.38162	-0.0580106	0.609307	-1.33159	-1.69566	-1.67901	-0.297417	-0.827925	-3.25478	-4.48544	-0.650628
Q7K2P1	FBgn0033869	0	Cpr50Cb	Cpr50Cb	Cuticular protein 50Cb	1.99059	0.164203	1.56185	3.30336	0.0170247	5.84337	0.317271	0.823744	0.0267166	1.63004	0.204445	1.12379	-1.67332	0.230426	-1.06669	-1.83587	2.43644	-1.38511	-0.715945	1.85235	1.6526	-0.569293	0.814932	-2.00572	-0.979726	-4.65304	-1.82434	1.05878	-1.50786	-3.02665	0.706174
Q7JZW0	FBgn0033942	0	Cpr51A	Cpr51A	Cuticular protein 51A	1.12608	0.0910444	1.17197	1.7566	0.0825843	1.90257	2.53049	0.0508851	3.27296	3.16101	0.0294359	4.83989	1.40441	0.196539	0.992289	-1.68247	-0.368611	-2.56895	-2.04632	-0.629973	-0.568983	-3.07115	0.125815	-2.22162	-2.8212	-2.9543	-3.17355	-1.65648	-4.97489	-4.96125	-5.19571
Q7JZJ3	FBgn0034499	0	Cpr56F	Cpr56F	Cuticular protein 56F	1.8999	0.34874	0.869201	3.82966	0.0279879	5.94757	0.934787	0.667101	0.164344	2.86455	0.135074	2.49052	-0.965111	0.603688	-0.21154	-2.19982	2.24777	-4.40368	1.06332	2.53693	1.01359	-0.801227	1.67732	-4.33051	0.00539662	-4.45285	-2.11405	-3.6825	-2.18103	-3.49364	2.3256
Q7K5J8	FBgn0034517	0	Cpr57A	Cpr57A	Cuticular protein 57A, isoform A	2.65665	0.201351	1.84915	4.04464	0.0543347	5.11616	2.08129	0.335114	0.988209	3.46928	0.090549	3.61886	-0.575364	0.635395	-0.113322	-0.0171066	1.88541	-4.52008	-4.56993	1.09266	1.3388	-4.29543	0.194253	-4.51922	-4.39192	-4.39951	-4.53765	-0.606947	-4.88841	-4.99856	-5.05293
Q9W078	FBgn0035280	0	Cpr62Bb	Cpr62Bb	Cuticular protein 62Bb, isoform A	0.51154	0.582492	0.120063	1.81651	0.026956	2.85073	-0.256354	0.798233	-0.0250895	1.04861	0.208307	0.714417	-0.767894	0.377436	-0.324939	1.63308	4.55299	2.42264	1.37466	4.13556	4.58909	3.15478	3.32381	3.06304	2.26496	1.92468	0.684527	4.35991	1.35152	2.31795	2.97941
Q9W077	FBgn0035281	0	Cpr62Bc	Cpr62Bc	Cuticular protein 62Bc, isoform A	2.30219	0.183895	1.6931	4.55866	0.0115538	8.83138	0.0034526	0.998436	2.34704e-06	2.25993	0.147549	1.87814	-2.29874	0.107198	-2.22934	3.18212	7.25225	2.00744	1.22614	6.72651	6.83094	3.04158	6.09483	1.02902	1.17754	0.544139	1.7085	6.2076	2.20046	1.62655	3.61953
Q9VZG2	FBgn0035510	0	Cpr64Aa	Cpr64Aa	Cuticular protein 64Aa	-1.54652	0.554602	-0.395938	2.44499	0.238175	1.52348	-2.52319	0.346878	-1.16022	1.46832	0.436912	0.528017	-0.976668	0.348817	-0.44673	-1.94547	5.32454	-3.83122	-4.45942	4.70313	4.33435	-2.03122	4.04821	-0.632107	-1.41055	1.99989	1.31728	2.79358	0.905216	0.796808	0.68559
Q9VZG0	FBgn0035512	0	Cpr64Ac	Cpr64Ac	Cuticular protein 64Ac	-0.938036	0.6126	-0.199636	3.1203	0.0166043	5.55345	-2.96261	0.169071	-2.28693	1.09573	0.323176	0.537522	-2.02457	0.0543819	-2.56016	-2.36642	2.64437	-4.38628	-4.1383	2.97512	2.7799	-0.229234	2.46093	-1.8718	-1.84056	-0.241156	-0.540965	2.48177	0.61248	-0.809186	1.31874
Q9VZF9	FBgn0035513	0	Cpr64Ad	Cpr64Ad	Cuticular protein 64Ad	-0.950267	0.159604	-0.75732	-0.458375	0.399877	-0.182467	-0.303578	0.50685	-0.0895921	0.188313	0.487557	0.0587489	0.646689	0.265841	0.372091	3.39396	4.14349	5.05995	4.75666	5.0498	4.56993	5.10052	4.60139	6.05237	5.6535	5.49043	3.95884	4.53235	4.09782	4.99399	4.94422
Q9I7Q5	FBgn0042119	0	Cpr65Au	Cpr65Au	Cuticular protein 65Au, isoform A	1.20241	0.570806	0.292802	3.07262	0.0917526	3.18748	2.49527	0.265031	1.43903	4.36548	0.0366079	6.27069	1.29286	0.507637	0.380679	-3.87375	1.32556	-3.89514	1.56604	1.28721	1.78982	-1.10678	0.633311	-3.19275	1.32	-4.47866	-3.33552	-5.39933	-4.93113	-4.73805	0.210141
Q9I7C6	FBgn0042118	0	Cpr65Ax2	Cpr65Ax1; Cpr65Ax2	Cuticular protein 65Ax1	1.02849	0.366956	0.447789	2.53602	0.0860467	2.70154	1.50525	0.21841	0.994564	3.01279	0.0565837	3.75788	0.476767	0.0389836	0.671821	-4.57747	-0.598999	-4.44439	-4.40026	-1.90708	-2.00161	-4.50786	0.425584	-4.38269	-4.68129	-4.44641	-4.62468	-5.40874	-4.88184	-4.72305	-5.0285
Q9VSN3	FBgn0052029	0	Cpr66D	Cpr66D	Cuticular protein 66D	1.4983	0.511617	0.436088	5.45837	0.0143857	10.0547	-2.69099	0.302334	-1.398	1.26907	0.50369	0.377976	-4.18929	0.0384018	-5.93057	-1.84717	4.28252	-4.62996	-3.29726	4.30131	3.8276	-1.0907	3.31018	-3.21525	-1.80888	-4.40805	-2.0529	4.94379	0.381333	-1.03783	0.984809
Q9VSY0	FBgn0035985	0	Cpr67B	Cpr67B	Cuticular protein 67B	1.05096	0.402193	0.415723	1.9044	0.111098	1.81736	-0.152018	0.916992	-0.00572112	0.701422	0.604776	0.153194	-1.20298	0.340381	-0.563035	0.409055	3.74803	-0.870485	0.314751	2.91282	2.81464	-0.613066	1.90072	0.224698	0.853035	-1.78012	0.0999066	1.6808	-0.760254	-0.261226	3.55011
Q9VV46	FBgn0036619	0	Cpr72Ec	Cpr72Ec	Cuticular protein 72Ec	1.94612	0.37251	0.834615	5.26018	0.0274398	8.2144	0.0775991	0.975514	0.000835458	3.39166	0.176286	2.55658	-1.86852	0.366631	-0.814245	1.06462	8.7564	2.25917	1.9566	8.50759	8.49475	2.48435	7.80636	0.553098	1.45464	0.285387	3.9592	8.02003	2.63438	0.0850357	2.98694
Q9VVC3	FBgn0036680	0	Cpr73D	Cpr73D	Cuticular protein 73D, isoform B	0.19174	0.796316	0.0189659	1.09199	0.171923	0.835007	-0.588382	0.48905	-0.182779	0.31187	0.69244	0.0497799	-0.780121	0.167546	-0.605269	1.4686	3.46687	0.658744	0.647631	3.38996	3.28804	0.744176	2.42067	1.16266	1.81469	1.48685	1.01068	3.31705	1.64554	1.39307	2.23971
Q9VW03	FBgn0036879	0	Cpr76Bb	Cpr76Bb	Cuticular protein 76Bb	1.50365	0.264	0.869707	2.36905	0.00137539	6.77922	1.66089	0.234016	1.04762	2.52629	0.00552779	5.70297	0.157239	0.749428	0.0196974	-4.50297	0.148847	-2.94916	-4.50622	-2.26921	-1.47173	-2.53508	-2.07188	-4.41068	-4.42226	-4.3968	-4.59436	-5.44265	-4.91371	-4.75124	-3.34547
Q9VW05	FBgn0036881	0	Cpr76Bd	Cpr76Bd	Cuticular protein 76Bd, isoform B	0.82968	0.715519	0.120618	3.66232	0.0973806	3.70454	-0.420318	0.852332	-0.0291665	2.41232	0.234754	1.51828	-1.25	0.345897	-0.576316	-0.305218	4.40525	-4.39225	-3.01959	3.48256	3.55269	-2.63777	3.62126	-2.33777	-3.34964	0.739302	-1.68241	1.83821	-0.979996	-2.26489	-0.223854
Q9VP53	FBgn0037069	0	Cpr78Cc	Cpr78Cc	Cuticular protein 78Cc	2.1584	0.420896	0.81118	5.14428	0.0285815	7.94233	0.155638	0.954816	0.00312526	3.14152	0.16205	2.4829	-2.00276	0.26528	-1.15418	1.92759	4.0735	-4.54341	-4.659	3.3879	2.31394	-1.83274	4.87311	-4.51695	-4.40503	-1.62506	-1.28786	1.18707	-0.433415	-4.86789	0.290368
Q4V480	FBgn0038714	0	Cpr92A	Cpr92A	Cuticular protein 92A	-1.06427	0.352703	-0.481681	0.339141	0.783765	0.0358859	0.430521	0.117981	0.399605	1.83394	0.0674826	2.14719	1.49479	0.219587	0.984163	-4.50622	-5.09709	-4.44476	-4.42477	-4.95907	-2.78786	-1.7524	-3.35985	-4.46573	-4.63276	-4.45767	-0.659593	-5.49211	-4.81416	-4.73861	-5.15005
Q9VDJ8	FBgn0038819	0	Cpr92F	Cpr92F	Cuticular protein 92F	1.93591	0.449668	0.671969	6.00339	0.0273058	9.38777	-1.1203	0.700802	-0.172979	2.94718	0.239353	1.83009	-3.05621	0.159976	-2.43257	1.34118	8.62092	-1.34949	0.0275124	7.94728	7.91978	1.62671	7.41629	0.2763	-0.00725509	-0.436899	1.06435	7.92945	1.92761	0.26162	3.00264
Q9VB82	FBgn0039480	0	Cpr97Ea	Cpr97Ea	Cuticular protein 97Ea, isoform A	1.37739	0.417885	0.521952	3.53594	0.0832057	3.81827	-0.530151	0.777878	-0.0578335	1.6284	0.392269	0.661807	-1.90754	0.166191	-1.48672	-2.69132	1.62365	-4.60828	-4.43243	0.692368	1.40896	-4.57148	0.995969	-3.65292	-4.38765	-4.59394	-2.98343	0.00575309	-2.09161	-4.86632	-1.0356
Q9VB81	FBgn0039481	0	Cpr97Eb	Cpr97Eb	Cuticular protein 97Eb	0.709446	0.416369	0.26996	1.94079	0.0139542	3.60073	0.385616	0.678522	0.0649517	1.61696	0.0524695	2.06985	-0.32383	0.600641	-0.0716911	0.37996	2.09576	-0.488139	-1.28808	1.52758	2.37853	0.219008	1.49974	-0.838668	-0.98016	-0.641342	0.321881	1.0942	-0.553785	-1.28378	-0.0996039
Q0E8G6	FBgn0288470	0	Cpsf5	CG3689	Cleavage and polyadenylation specificity factor subunit 5	-0.433727	0.718266	-0.0623328	0.0998605	0.895827	0.00477092	-0.661116	0.645242	-0.125795	-0.127529	0.909156	-0.00527482	-0.22739	0.82713	-0.0187428	-0.665254	-5.08471	-4.61791	-4.67229	-3.5325	-4.70012	-1.90258	-2.77062	-2.49337	-2.90136	-4.43753	-3.473	-5.45606	-1.30504	-2.33885	-3.29574
M9NF33	FBgn0035872	1	Cpsf6	CG7185	Cleavage and polyadenylation specific factor 6, isoform B	-1.38215	0.308199	-0.706514	-0.653688	0.425219	-0.242772	-0.591947	0.62743	-0.119831	0.136516	0.827136	0.0112521	0.790205	0.357237	0.353256	0.0437992	-0.906375	-1.02014	-4.6603	-0.362912	-2.06754	-0.690301	-0.508405	0.744604	-1.05712	-1.63393	0.932041	-2.26019	-0.381522	-0.336403	-1.19712
A0A1Z1CK36	FBgn0265784	1	CrebB	CrebB-17A; CrebB	Cyclic-AMP response element binding protein B, isoform Q	0.494655	0.560856	0.124232	3.47425	0.000657022	11.0565	1.41555	0.130962	1.24972	4.39514	2.14883e-05	20.5156	0.920892	0.0937146	0.946854	-4.6693	-4.87381	-2.59641	-2.20875	-0.871702	-0.190776	-0.246893	-1.12051	-4.29241	-2.93206	-4.5516	-4.55082	-5.37769	-4.807	-4.83726	-4.98851
O61360	FBgn0020309	1	crol	crol	CROL ALPHA	-0.946502	0.425132	-0.351602	0.0652637	0.95122	0.00141746	1.2526	0.318714	0.62204	2.26437	0.102217	2.2428	2.1991	0.159727	1.75185	-1.71853	-1.75663	-3.67178	-3.42631	-2.00969	-2.09089	-1.66456	-0.76107	-3.72426	0.0158448	-2.89933	-0.179508	-0.931708	-4.84289	-4.80177	-5.0073
Q9V406	FBgn0001994	1	crp	crp	Activator protein 4	0.569074	0.336237	0.269374	3.28339	0.00682778	7.11091	2.13712	7.89906e-05	8.76739	4.85144	6.17046e-06	25.2745	1.56805	0.0472823	2.07814	-2.80931	-2.89706	-2.9605	-3.06046	-0.178317	-0.338472	-0.214739	-0.138528	-4.56019	-3.57443	-3.709	-2.16001	-5.31224	-4.97959	-4.766	-5.218
O96967	FBgn0005664	0	Crys	Crys	Drosocrystallin	2.28807	0.279046	1.26833	5.2375	0.0318893	7.83717	0.0145354	0.995015	3.1548e-05	2.96397	0.19154	2.12736	-2.27354	0.205191	-1.56383	3.9331	10.8308	3.85207	3.97972	10.2761	10.0809	4.28868	9.74773	2.98793	2.89345	3.09284	4.46917	9.75282	4.13594	3.574	5.07478
Q9V345	FBgn0027054	1	CSN4	CSN4	COP9 signalosome complex subunit 4	0.916243	0.565555	0.226793	0.570732	0.725689	0.079474	3.06537	0.0343219	4.48902	2.71986	0.0597755	3.32769	2.14913	0.180643	1.59719	-0.76385	-1.62243	-4.44	-1.07965	-5.00692	-1.90904	-1.60798	-0.764028	-4.52325	-4.5491	0.696245	-3.19478	-5.36852	-4.90275	-4.90439	-4.99175
P10180	FBgn0004198	1	ct	ct	Homeobox protein cut	-3.17648	0.00551431	-7.17412	-1.97553	0.00882488	-4.05831	1.06235	0.161978	0.839834	2.26331	0.00722685	4.84586	4.23883	0.000515061	13.9379	-4.4656	-2.26322	-4.64085	-4.5931	-2.87403	-3.71153	-1.83066	-2.74273	-0.13177	-0.608997	-0.757391	-1.75868	-5.22885	-4.8117	-4.92234	-5.24929
A0A0B4KGG9	FBgn0020496	1	CtBP	CtBP	C-terminal binding protein, isoform F	0.598643	0.604319	0.130943	1.45206	0.254227	0.863653	3.91809	8.45491e-07	23.7941	4.77151	2.53945e-07	31.4693	3.31945	0.0478228	4.38288	-1.37572	-1.19718	-0.738767	-1.22596	-0.477804	-0.235433	-0.282498	-0.128218	-0.0963265	-0.516708	-1.65078	-4.66838	-5.29497	-4.84049	-4.87875	-5.19578
O46036	FBgn0020496	1	CtBP	CtBP	C-terminal-binding protein	0.228319	0.373495	0.0976553	0.76289	0.0107645	1.50137	6.13827	3.36721e-07	39.7313	6.67284	2.123e-06	37.8553	5.90995	4.07573e-07	37.7634	0.566996	1.11045	1.32115	1.26886	1.37926	1.70862	1.78843	1.52944	1.18055	0.865535	0.912416	0.395692	-5.48925	-4.77918	-4.74297	-5.2742
Q9VN58	FBgn0260794	0	ctrip	CG42574; ctrip	Circadian trip, isoform A	0.0253368	0.979983	0.000222492	-0.245398	0.82977	-0.0198877	2.6921	0.0135513	5.02888	2.42136	0.0464566	3.22756	2.66676	0.0415122	3.68499	-1.42098	-3.57713	-1.38553	-2.9186	-3.84892	-2.00259	-0.740625	-3.79305	-1.68085	-2.44902	-4.49524	-0.778494	-5.29767	-4.81229	-4.76287	-5.1978
Q9VY87	FBgn0030521	0	CtsB	CG10992; CtsB1	Cathepsin B1, isoform A	-0.246438	0.58353	-0.057651	-0.226278	0.665102	-0.0400765	0.640229	0.577037	0.152885	0.66039	0.573745	0.15934	0.886668	0.465892	0.29412	-1.47045	-1.58639	-1.13703	-1.32386	-1.97257	-1.72987	-0.679141	-1.05551	-1.53133	-1.77449	-1.23204	0.00589396	-1.84883	-0.607197	-4.96826	-0.654356
Q9VMS1	FBgn0015031	0	cype	cype	Cyclope, isoform A	-0.145765	0.878064	-0.00823191	0.139468	0.884679	0.00742167	-0.633389	0.653691	-0.116941	-0.348157	0.80461	-0.032871	-0.487625	0.728061	-0.0672104	-2.10224	-4.98179	-4.49493	-4.46227	-4.93607	-2.85829	-2.33018	-4.77575	-4.42742	-4.43627	-4.64582	-1.94864	-5.48842	-0.49961	-2.5399	-4.97974
Q9VEJ9	FBgn0038511	0	cysu	CG5873; cysu	Curly Su	0.656577	0.180794	0.487716	1.27562	0.000354944	4.40069	0.696785	0.224833	0.451614	1.31583	0.0259193	2.0874	0.0402077	0.917904	0.00149583	1.61479	2.16222	0.63944	0.633044	1.90772	2.0231	1.50151	2.09336	0.823672	0.649548	0.615428	0.334546	0.144018	0.315669	0.196177	1.6065
P19967	FBgn0000406	0	Cyt-b5-r	Cyt-b5-r	Cytochrome b5-related protein	0.738108	0.45226	0.254361	0.107545	0.940822	0.00284911	2.29338	0.0994231	2.29914	1.66282	0.301207	0.866551	1.55527	0.276339	0.868708	-1.34627	-1.69565	-1.05246	-1.02613	-5.11408	-1.41684	-0.237793	-0.874054	-1.13946	-1.24061	-1.12552	-4.56735	-5.35989	-2.0343	-1.73142	-5.16841
P84029	FBgn0284248	0	Cyt-c-p	Cyt-c-p	Cytochrome c-2	0.00216131	0.998714	1.20829e-06	-0.117614	0.856084	-0.00793697	0.482533	0.776228	0.053084	0.362759	0.777867	0.039575	0.480372	0.711968	0.0708739	0.0718313	-4.9886	-0.973871	-0.242048	-2.48749	-0.556619	-2.10629	-1.4614	-1.67377	-0.340187	-1.57245	-2.55493	-1.74192	0.704559	-4.76636	-2.25911
A4V2K7	FBgn0000412	1	D1	D1	D1 chromosomal protein, isoform C	-1.5425	0.000915736	-4.68647	-1.53848	0.00151612	-4.33738	2.47607	0.188941	1.79187	2.48009	0.188474	1.79744	4.01857	0.0696861	4.64889	-0.350666	-0.408398	-0.478926	0.0732356	-0.542298	-0.205158	-0.224287	-0.176919	1.42217	1.69482	1.03853	0.849722	-5.4908	-0.204397	-0.270833	-5.103
Q9VM80	FBgn0031860	0	Daao2	CG11236	GH12548p	1.44835	0.330119	0.697134	-0.787235	0.575995	-0.188607	-0.184821	0.870028	-0.0111755	-2.4204	0.0867158	-2.57023	-1.63317	0.167709	-1.26643	-0.466301	-0.456572	-4.61207	-0.650755	-4.9077	-4.86547	-4.49093	-0.863931	-4.49733	-4.61994	-1.5244	-1.33742	-1.94654	-0.995256	-1.40588	-1.09874
M9PBF6	FBgn0023388	0	Dap160	Dap160	Dynamin associated protein 160, isoform G	0.407174	0.714121	0.0595402	-1.77014	0.0483365	-2.32902	3.1862	0.0472182	4.22455	1.00889	0.182145	0.746155	2.77902	0.000605092	8.9434	-4.72552	-1.46988	-1.2077	-0.154756	-2.34689	-4.66475	-4.35366	-4.9018	-1.66203	-2.04124	-2.6666	-2.81667	-5.31563	-4.83574	-4.90659	-5.24469
A0A0B4KGM5	FBgn0037445	0	CG9727	CG9727	Uncharacterized protein, isoform B	1.73746	4.90509e-05	7.48733	1.98587	0.113724	1.87496	2.22387	2.39596e-05	10.2754	2.47228	0.0703053	2.85057	0.486409	0.00505986	1.11673	-2.55196	-2.91453	-3.08007	-2.64602	-5.13225	-1.53754	-2.38703	-1.14211	-4.33149	-4.50859	-4.55447	-4.74788	-5.20322	-4.97166	-4.86656	-5.04663
Q07886	FBgn0010220	1	Dbp45A	Dbp45A	Probable ATP-dependent RNA helicase Dbp45A	-0.8505	0.332799	-0.406385	-0.734386	0.413576	-0.281596	0.564788	0.0710457	0.648638	0.680903	0.156391	0.548663	1.41529	0.146491	1.18062	-4.43279	-3.75507	-4.09453	-4.60714	-3.31891	-4.90808	-4.46664	-3.73145	-4.30023	-3.25682	-4.577	-1.35347	-5.26507	-4.70247	-4.75822	-4.42291
Q9VIZ1	FBgn0086446	0	DCTN6-p27	l(2)37Ce; DCTN6-p27	Dynactin 6, p27 subunit	0.0267747	0.989594	0.00012164	-1.54993	0.446599	-0.542604	3.82104	0.1781	2.86324	2.24433	0.379954	0.943224	3.79426	0.224848	2.45911	7.32564	3.37479	5.154	4.61758	4.10846	2.34351	3.84941	3.86379	2.53478	4.04808	3.51789	10.2642	3.24272	3.55011	3.60758	-5.21255
Q9VT41	FBgn0036038	1	defl	defl	Integrator complex subunit 7	0.415286	0.681009	0.0692893	1.17165	0.397749	0.469118	2.32869	0.0249468	3.73286	3.08506	0.0562301	3.85642	1.91341	0.0820101	2.07821	-2.18814	-2.2579	-2.05318	-4.52957	-4.99114	-0.972577	-0.368543	-1.67108	-1.62996	-4.43285	-2.12544	-4.50169	-5.47217	-4.89088	-4.73251	-5.24801
Q7K209	FBgn0033735	0	Dera	CG8525	Deoxyribose-phosphate aldolase, isoform A	0.26163	0.577233	0.0624377	0.640451	0.0022303	1.69824	5.05115	0.000115901	19.8809	5.42997	0.000177573	20.3658	4.78952	0.000156934	18.2207	-1.0425	0.338255	0.651196	0.73609	0.424868	0.721023	0.58181	0.470626	-0.123278	-0.340228	-0.011038	0.111066	-5.3942	-4.8702	-4.0916	-5.16555
A0A0B4LHU7	FBgn0039710	1	dgt1	dgt1	Dim gamma-tubulin 1, isoform C	-0.372276	0.418503	-0.140833	0.198844	0.402226	0.0786487	-0.468999	0.37225	-0.201278	0.102121	0.773258	0.0114044	-0.0967232	0.796405	-0.00956261	-1.28749	-0.493017	0.487749	-0.0411673	-0.0834741	0.429349	0.446687	0.157994	-0.160886	0.207608	0.451402	-0.342944	0.782892	0.260223	0.193034	-0.694077
Q9VSU6	FBgn0035964	0	Dhpr	Dhpr	Dihydropteridine reductase	-0.13676	0.798028	-0.0134	0.0198713	0.940996	0.000524845	3.43732	0.00286511	8.74063	3.59396	3.06871e-06	19.8136	3.57408	1.56767e-05	17.1726	-2.31158	-2.18253	-1.71112	-0.31263	-1.60757	-1.82965	-1.12633	-1.32779	-1.02465	-1.71782	-1.29415	-1.9342	-5.4532	-4.73611	-4.94832	-5.12952
Q9Y166	FBgn0027610	0	Dic1	Dic1	BcDNA.GH02431	0.0457007	0.794161	0.00457425	0.074214	0.651134	0.0138283	-0.188031	0.357336	-0.0840355	-0.159518	0.406914	-0.0622913	-0.233732	0.203668	-0.161527	0.272085	0.0638106	0.55897	0.661294	0.40071	0.705605	0.45428	0.109617	0.333267	0.494677	0.470254	0.0751583	0.306478	0.696974	0.882032	0.422799
A1Z6Z8	FBgn0261397	0	didum	didum	Dilute class unconventional myosin, isoform C	-0.586435	0.540394	-0.156748	-1.8232	0.0963705	-1.85247	3.43745	0.00634202	7.55473	2.20068	0.0382777	3.11849	4.02388	0.00681718	8.71732	-0.0116898	-1.96564	-0.235069	0.182975	-2.68686	-1.89649	-2.07998	-0.313144	-1.30595	-1.0983	1.12415	1.59642	-3.92797	-4.96721	-4.75234	-2.13169
Q9VFQ9	FBgn0000454	0	Dip-B	Dip-B	Dipeptidase B, isoform A	0.158439	0.842998	0.011752	0.940808	0.407136	0.36716	0.615175	0.491628	0.189697	1.39754	0.252204	0.836079	0.456735	0.637479	0.0893073	-4.68292	-3.2838	-2.60145	-2.85988	-4.909	-2.75062	-1.08638	-1.55257	-3.31279	-4.44513	-4.42678	-1.8771	-5.27274	-2.76771	-2.78677	-5.06152
Q94524	FBgn0024432	0	Dlc90F	Dlc90F	Dynein light chain Tctex-type	0.99441	0.424363	0.370182	0.304085	0.834284	0.0239273	0.0261498	0.987291	0.000145255	-0.664176	0.719461	-0.0949722	-0.968261	0.619996	-0.201022	-1.05989	-1.84966	-1.87627	-2.06208	-4.89957	-1.68268	-2.2723	-0.754657	-0.516066	-1.23173	-4.57246	-4.50528	2.19286	-2.20349	-1.83285	-5.10903
X2JC31	FBgn0000319	0	Chc	Chc	Clathrin heavy chain	0.848977	0.0379811	1.20591	0.551618	0.130947	0.487025	1.67007	0.068833	1.94096	1.37271	0.105452	1.34106	0.821096	0.28018	0.453707	1.29324	1.17918	1.44381	1.63942	1.04828	0.644915	1.20651	1.46651	0.270544	1.26509	0.106839	0.517275	-1.14446	1.07013	-1.45605	0.405749
A0A0B4K7A3	FBgn0015371	1	chn	chn	Charlatan, isoform F	2.09111	0.00266376	5.38358	-1.6966	0.14595	-1.41801	6.34136	2.83165e-05	28.8403	2.55365	0.0589572	3.13962	4.25025	4.35735e-06	22.7847	0.474247	1.72865	1.87416	1.07868	-5.01276	-1.19104	-1.44736	-2.34395	-0.243629	-0.928055	-1.18007	-0.856953	-5.42818	-4.70112	-4.87732	-5.20309
O97428	FBgn0026084	0	cib	cib	Ciboulot, isoform A	2.79582	0.00977251	5.61959	1.88913	0.0397443	2.64615	3.55997	0.0224689	5.86832	2.65328	0.0539303	3.3648	0.764147	0.493269	0.234529	0.0198107	0.49187	1.01162	1.02624	-0.63651	0.0172631	-0.219722	-0.23826	-1.78089	-0.972855	-2.23177	-3.64824	-5.40263	-1.93206	-2.83833	-1.51732
Q960W1	FBgn0020306	1	dom	dom	LD32234p	-0.296965	0.80463	-0.0280346	0.692263	0.492804	0.21275	2.74383	0.0332295	4.05669	3.73306	7.97702e-05	15.2987	3.0408	0.0394185	4.27019	-4.45724	-1.51828	-1.71858	-1.29497	-1.14342	-0.942045	-1.05577	-1.89093	-1.16332	-0.893676	-1.17543	-4.56879	-5.23954	-4.8078	-4.9082	-5.00886
Q8MLW2	FBgn0020306	1	dom	dom	Domino, isoform D	-0.499194	0.179225	-0.372698	0.395181	0.253093	0.235813	4.08549	2.44557e-06	22.9262	4.97987	1.11256e-07	34.6284	4.58469	7.92341e-05	18.8022	-1.44742	-0.89066	-1.0938	-0.663221	-0.39279	0.0888007	0.0548806	-0.268491	-0.182363	-0.028955	-0.64517	-1.24184	-5.42504	-4.90951	-4.91801	-5.18451
Q7KPZ3	FBgn0011763	1	Dp	Dp	Transcription factor E2F DP subunit (Fragment)	0.965602	0.272812	0.544731	2.10451	0.0221057	3.48401	2.00879	0.0378478	2.85642	3.1477	0.00119611	9.1983	1.04319	0.150764	0.857192	-4.44524	-3.46482	-1.80607	-2.39725	-2.34175	-1.91019	-0.906664	-2.39915	-2.36277	-4.68058	-4.42649	-4.50594	-5.27694	-4.71526	-4.91836	-5.238
M9PB30	FBgn0053196	1	dpy	dp; dpy	Dumpy, isoform Q	0.505852	0.396129	0.203435	-0.482907	0.437011	-0.173609	0.422988	0.530353	0.116506	-0.56577	0.422465	-0.211716	-0.0828635	0.882445	-0.00450053	5.43853	3.53364	5.4456	5.12938	4.66312	2.54093	4.53913	3.84894	3.53488	4.42494	4.63098	4.93294	5.60406	3.74212	4.7177	3.79132
Q8IRG6	FBgn0002183	1	dre4	dre4	FACT complex subunit spt16	0.154613	0.905127	0.00669326	0.593702	0.632321	0.118184	2.00879	0.105487	1.96219	2.44788	0.0500749	3.18318	1.85418	0.123384	1.68497	-0.978906	-2.12966	-4.59254	-4.39981	-1.60356	-4.92583	-1.74476	-2.07041	-1.41163	-1.93533	-4.60526	-4.76715	-5.436	-4.68583	-4.99811	-5.01616
Q94883	FBgn0015664	1	Dref	Dref	DNA replication-related element factor, isoform A	0.156148	0.67437	0.0267172	2.99342	0.00367178	7.28933	0.694643	0.129226	0.617294	3.53191	0.00184139	9.65926	0.538495	0.00253295	1.39813	-4.6778	-4.82287	-3.39159	-4.69113	-2.52847	-1.58142	-1.33282	-0.791618	-4.52075	-4.53388	-4.60606	-4.54729	-5.26108	-4.98411	-4.98623	-5.13054
A8DY77	FBgn0028408	0	Drep2	Drep-2; Drep2	DNAation factor-related protein 2, isoform B	-0.265457	0.473338	-0.0862282	-3.12267	0.000465625	-10.4046	6.17977	0.00189724	16.8206	3.32256	0.0127367	6.29606	6.44523	0.00154869	18.1113	3.43731	3.84402	4.49528	4.32037	0.168612	1.35852	1.44163	1.69936	4.05166	5.00659	4.24144	3.85911	-4.24986	-0.873358	-1.70888	-1.79001
Q9VFV9	FBgn0038145	0	Droj2	Droj2	DnaJ-like-2, isoform A	-0.118014	0.819611	-0.0101955	-0.0945553	0.854593	-0.00645253	1.96347	0.100225	1.96156	1.98693	0.097514	2.00865	2.08148	0.0871883	2.20542	-1.37556	-1.8462	-0.483868	-1.17392	-1.93348	-1.06042	-0.575803	-1.21601	-1.34901	-1.5942	-1.56198	0.0977095	-5.40831	-1.26057	-3.06176	-3.00278
Q9VQE0	FBgn0026479	0	Drp1	Drp1	Dynamin related protein 1, isoform A	0.329177	0.510255	0.0961896	-0.9342	0.133782	-0.816119	2.32305	0.00160286	6.49316	1.05967	0.0434844	1.44292	1.99387	0.0112505	3.88571	-0.560373	0.00140448	-0.19658	-0.307205	-2.14273	-1.90893	-0.813956	-1.25064	0.314393	-0.422063	-1.77294	-0.498853	-2.36505	-3.2693	-2.77192	-1.94866
B7Z0Z0	FBgn0278608	1	Dsp1	Dsp1	Dorsal switch protein 1, isoform F	-0.405128	0.0935373	-0.416883	0.23426	0.379888	0.0984702	6.01261	3.76622e-06	32.613	6.652	1.68255e-07	45.0609	6.41774	1.60654e-07	43.6028	0.856609	0.997147	1.11573	0.837124	1.12422	1.62538	1.99483	1.61973	1.72892	1.516	1.24119	0.941007	-5.4501	-4.7723	-4.8429	-5.17855
Q24328	FBgn0004511	0	dy	dy	Transmembrane protein	-0.216707	0.527231	-0.0602442	-0.0615587	0.847972	-0.00440873	-0.343636	0.252922	-0.205155	-0.188488	0.482805	-0.059605	-0.126929	0.696313	-0.0199527	2.56049	2.49296	3.3375	3.0638	2.69192	3.02938	3.50532	2.84872	3.63872	3.16683	3.09303	2.423	3.11084	2.7391	3.46134	3.51801
Q9VZE0	FBgn0066365	0	dyl	dyl	Dusky-like, isoform A	0.464875	0.514949	0.133994	0.682701	0.267726	0.390716	0.700068	0.466094	0.232091	0.917893	0.316542	0.45855	0.235192	0.807106	0.0218892	-2.13188	-0.727311	-0.612382	-0.0332997	-0.749432	-0.507787	-0.703854	-0.672494	-0.375388	-1.70724	-0.696349	-2.58539	-0.993864	-3.2563	-2.304	0.249027
O76879	FBgn0000092	0	dyw	CG2650	Circadian clock-controlled protein	0.832299	0.362276	0.367011	2.04275	0.104395	2.00459	1.26048	0.202511	0.874208	2.47093	0.0675459	2.89198	0.428181	0.0205063	0.722819	-4.4338	-1.39557	-4.52132	-4.53581	-2.57195	-2.95812	-4.39114	-0.1235	-4.45031	-4.53708	-4.50792	-4.72038	-5.25201	-4.97578	-4.71913	-4.98149
M9PE12	FBgn0000541	1	E(bx)	E(bx)	Enhancer of bithorax, isoform I	-0.854377	0.0609595	-1.03803	1.01836	0.000167836	3.84442	5.65086	3.69486e-05	25.0469	7.5236	1.09585e-06	44.8425	6.50524	3.23941e-07	42.216	-0.281917	0.920318	0.811427	1.00881	2.42397	2.67417	2.38291	2.46853	1.46117	1.57254	1.21747	1.62497	-5.44365	-4.76674	-4.8597	-5.07471
O96542	FBgn0000581	1	E(Pc)	E(Pc)	Enhancer of polycomb-like protein	0.627748	0.290581	0.336933	0.301784	0.751289	0.0374795	1.81611	0.0918665	1.88302	1.49014	0.21894	0.98301	1.18836	0.238365	0.74006	-3.24789	-2.1734	-2.04708	-2.57035	-5.11069	-2.17219	-2.4196	-1.64011	-2.62454	-2.42979	-4.44909	-3.04629	-5.20327	-4.82947	-2.06299	-5.20741
M9PHZ0	FBgn0087008	1	e(y)3	e(y)3	Enhancer of yellow 3, isoform D	-1.23373	0.192263	-0.883481	-0.299864	0.393437	-0.121482	2.65516	0.0352037	3.85905	3.58903	1.65516e-06	20.7488	3.8889	0.000676871	12.3258	-4.57025	-1.62487	-1.8877	-1.50727	-1.39628	-1.50813	-1.22678	-1.72342	-0.395784	-1.01578	-1.59354	-1.65006	-5.22039	-4.9818	-4.98448	-5.02408
O46048	FBgn0261954	1	east	east	EG:133E12.4 protein	-1.15318	0.158285	-0.92319	0.222014	0.496804	0.0674511	2.16263	0.0350012	3.14861	3.53782	2.94348e-06	19.5682	3.31581	0.000145941	12.7189	-4.55026	-1.58469	-2.67591	-2.75928	-1.79562	-1.69671	-1.41667	-1.16038	-1.21866	-1.41767	-1.9235	-2.3976	-5.45126	-4.71248	-4.9657	-5.09124
Q9U6L5	FBgn0004181	0	Ebp	Peb; Ebp	Ejaculatory bulb-specific protein 1	0.465298	0.531445	0.127744	-0.0659994	0.908266	-0.00275792	-0.368486	0.691528	-0.0590278	-0.899783	0.297982	-0.473115	-0.833784	0.305147	-0.429807	1.57231	-0.438104	2.187	2.04416	1.53699	-0.373845	1.43171	0.645315	0.0365897	0.898295	1.60751	0.96178	3.47286	0.596363	1.83313	0.93695
Q9W1C9	FBgn0011695	0	EbpIII	PebIII; EbpIII	Ejaculatory bulb-specific protein 3	2.60319	0.0818706	2.82934	3.44529	0.0321839	5.14161	-0.447971	0.738259	-0.0590387	0.394123	0.765112	0.0458267	-3.05116	0.0238917	-4.94823	-0.439621	2.79519	-1.02463	-1.83896	1.51855	1.59531	-2.24522	1.99171	-1.6628	-4.3837	-1.75113	-3.12317	2.11379	1.06793	-1.22363	-0.67424
P46461	FBgn0000346	0	comt	comt	Vesicle-fusing ATPase 1	0.808172	0.0056065	1.81944	-0.684717	0.175154	-0.518044	1.34146	0.000824891	4.13652	-0.151432	0.736001	-0.0201589	0.533285	0.0362219	0.768479	0.864125	0.618253	0.921513	0.27059	-1.61291	-1.03102	0.240958	-0.8941	0.0503588	-0.0679554	-0.452801	-0.0878089	-0.556648	-0.348124	-0.689941	-1.09664
P08736	FBgn0284245	0	eEF1α1	Ef1alpha48D	Elongation factor 1-alpha 1	-0.268443	0.796622	-0.0265081	-1.01586	0.267518	-0.581731	0.808567	0.347224	0.371447	0.061146	0.899372	0.00281643	1.07701	0.262809	0.625053	5.12666	2.19811	2.72172	2.59948	2.2605	2.17198	3.03542	2.18839	2.30899	2.60465	3.22649	5.5796	1.29913	3.13433	2.82719	2.15105
Q9NJH0	FBgn0029176	1	eEF1γ	Ef1gamma	Elongation factor 1-gamma	0.350207	0.142319	0.296534	0.620901	0.11085	0.593124	0.634734	0.194585	0.451227	0.905428	0.104723	0.887282	0.284527	0.507896	0.0837149	-1.42717	-1.25697	-0.62954	-1.24231	-1.29009	-0.737716	-0.126017	-1.31938	-1.28288	-1.61535	-1.6684	-1.39017	-2.62248	-0.922294	-1.43561	-2.11452
P13060	FBgn0000559	0	eEF2	Ef2b; EF2	Elongation factor 2	0.739909	0.502822	0.220927	2.49191	0.149603	2.05597	0.939686	0.657481	0.171132	2.69168	0.265579	1.54989	0.199777	0.916803	0.00753637	1.53576	2.61763	-1.20078	-1.04684	0.19373	-0.0697005	5.24697	3.54277	-0.322253	0.0261548	-1.05162	0.293855	-5.3987	0.125583	0.631891	2.78825
P25867	FBgn0011217	0	eff	eff	Ubiquitin-conjugating enzyme E2-17 kDa	-0.0599642	0.951521	-0.00129413	-1.60224	0.252334	-0.958176	1.11076	0.107423	1.07622	-0.431508	0.691324	-0.0691787	1.17073	0.238982	0.727765	0.74375	-1.67895	-0.536347	-0.65675	-2.17092	-4.76474	-0.29084	-1.07088	-1.77642	-1.40842	-0.475137	1.77153	-2.05967	-1.20126	-1.58835	-1.72207
P41374	FBgn0261609	0	eIF2α	eIF-2alpha	Eukaryotic translation initiation factor 2 subunit 1	-0.106954	0.628406	-0.021579	-0.113552	0.446918	-0.0397174	-0.882034	0.0214208	-1.47226	-0.888632	0.0183639	-1.5427	-0.77508	0.0290991	-1.19062	0.194802	0.832187	1.0481	0.7752	0.728014	0.940768	0.705795	0.449321	0.902976	0.573993	1.02665	0.774491	0.967997	1.85841	1.90513	1.64689
A0A0B4KGP8	FBgn0263740	0	eIF2γ	eIF-2gamma; Su(var)3-9	Eukaryotic translation initiation factor 2 subunit gamma, isoform D	-0.00533519	0.988516	-2.67633e-05	-0.0792267	0.779185	-0.00858498	1.4037	0.264926	0.809761	1.32981	0.283721	0.72755	1.40904	0.263222	0.816785	-1.26164	-1.52298	-1.09018	-0.331731	-1.393	-1.02571	-0.991044	-1.09234	-0.963487	-0.88993	-0.58654	-1.74523	-5.44445	-0.878264	-1.55879	-1.93983
Q9VN25	FBgn0037249	0	eIF3a	eIF3-S10	Eukaryotic translation initiation factor 3 subunit A	0.939847	0.0778631	1.04198	-0.0588852	0.757165	-0.00711388	2.90653	0.0018447	7.94667	1.9078	0.000169175	7.19557	1.96668	0.000111101	7.77681	-1.49054	-1.53533	-2.54888	-2.96075	-3.0369	-3.35324	-3.18383	-2.95647	-2.67848	-3.07499	-3.44663	-3.0948	-5.47418	-4.7461	-4.92787	-5.01347
A0A0B4LFL2	FBgn0034258	0	eIF3c	eIF3-S8	Eukaryotic translation initiation factor 3 subunit C	-0.28137	0.5477	-0.0735662	0.131769	0.739436	0.0172749	3.15571	0.00210515	8.44693	3.56884	0.000477127	11.8534	3.43708	0.000175553	12.9082	-2.44976	-0.838025	-2.31549	-1.98701	-1.19282	-2.15016	-0.836833	-1.75792	-1.76158	-0.947467	-1.67451	-2.08125	-5.29065	-4.88183	-4.885	-5.15563
Q9W2D9	FBgn0034654	0	eIF3k	CG10306	Eukaryotic translation initiation factor 3 subunit K	0.479217	0.590043	0.109796	0.884848	0.270161	0.502927	0.764958	0.448432	0.266438	1.17059	0.216718	0.777395	0.285741	0.724667	0.0399641	-4.65357	-5.01896	-2.32786	-2.50181	-2.86727	-4.79021	-2.07979	-3.1424	-4.42127	-2.77054	-4.57676	-4.65049	-5.21764	-2.52667	-4.80654	-5.01118
Q9VTU4	FBgn0036258	0	eIF3l	CG5642	Eukaryotic translation initiation factor 3 subunit L	-0.874418	0.333294	-0.417249	0.73398	0.587231	0.16969	-0.444294	0.672851	-0.0764546	1.1641	0.436774	0.418779	0.430124	0.736278	0.0571886	-4.71602	-4.825	-4.47244	-4.49234	-4.87293	-4.69492	-1.0443	-1.46004	-4.3135	-4.42036	-1.49578	-4.77847	-5.49167	-4.89064	-1.35758	-4.98872
A8DZ29	FBgn0023213	0	eIF4G1	eIF4G	Eukaryotic translation initiation factor 4G1, isoform B	0.762939	0.183995	0.560908	0.0366832	0.955782	0.000720506	2.18482	0.0174514	3.84129	1.45857	0.0830738	1.57604	1.42189	0.0817474	1.54634	-2.59991	-1.81717	-2.82239	-2.03881	-4.35407	-3.08036	-2.4275	-2.32137	-3.32344	-4.19414	-2.4343	-2.37814	-5.36472	-4.89859	-4.76796	-2.9863
Q9VXK6	FBgn0030719	0	eIF5	eIF5	Eukaryotic translation initiation factor 5	-0.254493	0.82784	-0.0208821	-1.01949	0.313968	-0.512921	1.12703	0.483893	0.355296	0.362027	0.801519	0.0347857	1.38152	0.307002	0.708524	0.388728	-1.93735	-4.62762	-1.70133	-5.07305	-2.23252	-1.30771	-2.32429	-2.24407	-1.85678	-2.11216	-0.646606	-5.24115	-4.7666	-1.25483	-1.1231
O44226	FBgn0023212	1	EloB	Elongin-B; EloB	Elongin B	-0.364752	0.794206	-0.0364997	-0.527708	0.694126	-0.0836744	-0.316048	0.745463	-0.0403194	-0.479003	0.584486	-0.111716	0.0487047	0.967939	0.000689263	-4.48112	-1.44882	-1.25313	-1.03706	-1.51003	-1.5225	-4.32591	-1.5135	-1.19883	-0.880046	0.0735824	-4.75582	-2.58392	-1.03931	-0.991842	-2.34086
Q8SYD9	FBgn0034433	0	EndoB	endoB	Endophilin B, isoform A	0.952493	0.0758732	1.06671	0.521164	0.369039	0.225627	2.15321	0.0729091	2.44867	1.72188	0.12186	1.57403	1.20071	0.244532	0.734433	-0.53986	-0.666753	0.127389	-0.232004	-1.74702	-0.598598	0.142105	-0.833032	-0.344977	-1.25347	-1.37574	-2.14701	-2.36878	-1.21704	-4.79232	-1.5459
Q9V8R9	FBgn0010434	0	cora	cora	Protein 4.1 homolog	1.12686	0.000945354	3.40808	-0.603606	0.0416827	-0.833003	3.02366	0.000879187	9.24005	1.29319	0.0165886	2.30212	1.8968	0.00460524	4.43233	1.47058	1.91043	2.04761	1.703	-0.357106	0.0390773	0.534275	-0.00648138	1.00162	0.734189	0.372526	0.515857	-1.67321	-0.877546	-0.558787	-1.85345
E1JHR5	FBgn0000579	0	Eno	Eno	Enolase, isoform F	1.80731	0.144199	1.52001	2.1922	0.0556041	2.75098	-0.536645	0.624729	-0.109641	-0.151753	0.856487	-0.0102098	-2.34395	0.0649973	-2.78252	-0.534714	-3.13301	-0.120106	0.221963	-1.41131	0.170516	-0.0766198	-0.708889	-0.858208	-2.40186	-3.00568	-4.52936	-0.278344	1.40613	-0.491708	-2.05536
Q9W1A9	FBgn0034975	1	enok	enok	Histone acetyltransferase	-1.15505	0.203386	-0.798926	0.0235452	0.898562	0.00109372	2.65187	0.0323405	3.95195	3.83047	2.62444e-07	25.2082	3.80692	1.24614e-06	22.4777	-4.50694	-2.09622	-1.77137	-1.31996	-1.2749	-1.23134	-0.967591	-1.50626	-0.894559	-1.24707	-1.53657	-1.39607	-5.32434	-4.84743	-4.98112	-5.14907
Q8MMD3	FBgn0035060	0	Eps-15	Eps-15	Epidermal growth factor receptor pathway substrate clone 15, isoform C	-0.622444	0.48491	-0.195658	-2.25768	0.105911	-2.20137	3.50039	0.0132411	6.574	1.86516	0.15804	1.49443	4.12284	0.00280074	10.5245	-3.14217	-2.06244	-0.628904	-0.190484	-4.93133	-4.80501	-1.45975	-1.36884	-0.0340583	-0.50951	-0.725367	-2.26528	-5.24354	-4.85088	-4.92844	-5.00269
P31007	FBgn0001624	0	dlg1	dlg1	Disks large 1 tumor suppressor protein	2.39669	0.0195618	4.09497	-1.89261	0.112509	-1.79573	5.18865	0.00784476	10.9243	0.899353	0.477422	0.28878	2.79196	0.0398197	3.90847	0.59704	0.963903	1.26452	0.648331	-4.88423	-1.58828	-2.4743	-4.73659	-1.46591	-2.20969	-2.46433	0.0269426	-5.4119	-1.77258	-4.90356	-5.19276
Q8MR58	FBgn0039697	0	Etfb	Etfb	GH14462p (Fragment)	0.857171	0.285032	0.467249	2.39709	0.0214156	4.00138	-0.248299	0.84106	-0.0186653	1.29162	0.303362	0.669107	-1.10547	0.340015	-0.517915	-4.63008	-4.95166	-2.3818	-2.66734	-3.079	-2.37984	-0.551677	-2.4607	-4.45486	-4.47932	-4.63929	-4.48609	-2.4652	-1.11291	-4.9158	-5.14377
M9PBU9	FBgn0031414	0	eys	eys	Eyes shut, isoform E	0.98065	0.198938	0.687712	0.359337	0.574636	0.0864591	0.309157	0.826036	0.0256603	-0.312156	0.823116	-0.0263894	-0.671494	0.610556	-0.143884	-2.45226	-2.65197	-4.58152	-4.64867	-5.10556	-4.73169	-4.43978	-2.54264	-4.40036	-4.60747	-4.56624	-4.68295	-5.23639	-0.350518	-4.82599	-5.15814
Q8IGA2	FBgn0037913	1	fabp	fabp	SD12036p (Fragment)	1.85619	0.243597	1.13846	1.73713	0.110159	1.66414	0.474867	0.802865	0.0452821	0.355808	0.82175	0.0303362	-1.38133	0.41517	-0.527356	-0.642602	-5.0984	0.024769	-0.337807	-3.12467	-0.322963	-1.55513	-1.52752	-1.44766	-4.43028	-3.09342	-4.50745	-1.49165	1.39849	-2.69131	-5.16904
A1Z9G2	FBgn0033859	1	fand	CG6197; fand	Pre-mRNA-splicing factor syf1 homolog	-1.99618	0.613676	-0.423311	-2.18911	0.581927	-0.514729	2.01073	0.309001	1.02555	1.8178	0.357935	0.811093	4.00691	0.342526	1.86444	-1.98596	-0.779748	-4.47715	0.842205	-5.10043	0.0695084	-0.602149	-1.53931	-4.33885	-4.48428	10.1971	0.210069	-5.45738	-4.77882	-4.8001	0.592737
A0A0B4KH94	FBgn0285925	0	Fas1	Fas1	Fasciclin 1, isoform G	0.239912	0.772756	0.0268599	0.359585	0.531623	0.0986688	-0.207692	0.778405	-0.0225956	-0.0880181	0.816154	-0.00776567	-0.447604	0.471328	-0.146222	0.912791	-1.36607	1.1941	1.23046	0.0906909	0.589775	0.777512	0.992002	0.333788	1.19574	0.589685	-1.10758	-0.168743	1.1096	1.12754	0.733661
M9PHK8	FBgn0001624	0	dlg1	dlg1	Discs large 1, isoform R	1.33799	0.00583529	2.98899	-0.907039	0.0893785	-0.951273	4.46125	0.000209326	16.4137	2.21622	0.0051108	5.0785	3.12326	0.000732348	9.79231	-0.163779	0.623449	0.60307	0.087825	-2.83677	-1.7	-2.16335	-1.12943	-0.466171	-0.943659	-1.64789	-1.14368	-3.51796	-4.80332	-4.81794	-3.55523
Q9VQL7	FBgn0283427	0	FASN1	CG3523; FASN1	Fatty acid synthase 1, isoform A	1.03113	0.469769	0.338329	2.07745	0.15047	1.7088	0.867288	0.578562	0.206111	1.91361	0.226307	1.23486	-0.163838	0.920695	-0.00587922	0.938909	3.24925	-0.325366	-0.396208	3.60083	2.04302	0.26391	1.74412	-1.30084	-1.64288	-0.553065	2.83887	3.49818	-1.07193	-0.565164	-1.86366
Q9VKU1	FBgn0267828	0	Fatp1	Fatp	Fatty acid transport protein 1, isoform A	0.231788	0.596991	0.0519278	0.0556369	0.93473	0.00163094	1.80237	0.0896357	1.88802	1.62622	0.133648	1.42138	1.57059	0.123982	1.42396	-2.91857	-3.12746	-2.18677	-2.26695	-4.21948	-2.52009	-1.5653	-2.89949	-3.79922	-2.25727	-2.8808	-2.48961	-5.36402	-2.20563	-4.99748	-5.14212
C0HK95	FBgn0266451	0	fau	fau	Protein anoxia up-regulated	-0.0245852	0.882964	-0.00132901	0.413169	0.0934861	0.425256	-0.240388	0.299106	-0.126005	0.197367	0.426004	0.0731416	-0.215802	0.256651	-0.127465	1.25528	1.33725	0.96371	0.693267	1.40726	1.05631	1.69075	1.8462	1.1882	1.10653	0.937254	1.11587	0.925638	1.38396	1.65739	1.24407
Q961T2	FBgn0033609	0	Fbl6	Fbl6	SD01170p	-0.974292	0.205346	-0.66984	0.303358	0.653049	0.0561376	1.18867	0.123704	1.07886	2.46632	0.0146504	4.5236	2.16296	0.0358572	3.1264	-3.38832	-4.02878	-2.71687	-2.70985	-2.17236	-2.44947	-1.63175	-1.47965	-1.45607	-1.08346	-3.55479	-2.85235	-5.24185	-4.83983	-4.74409	-2.77274
M9PFK6	FBgn0000639	0	Fbp1	Fbp1	Fat body protein 1, isoform D	1.37848	0.124836	1.24568	1.86976	0.128949	1.6633	1.12648	0.262839	0.653709	1.61776	0.197775	1.13863	-0.251999	0.719457	-0.0360346	-1.5829	-2.76865	-4.6785	-3.58934	-0.557543	-3.82729	-1.81394	-4.4555	-4.44036	-4.39649	-4.54544	-4.75103	-2.38015	-4.83929	-4.86232	-5.04356
Q8MQY2	FBgn0035026	1	Fcp1	Fcp1	RNA polymerase II subunit A C-terminal domain phosphatase (Fragment)	-3.4337	0.00923236	-6.98652	-3.10452	0.00992361	-6.21938	-2.0888	0.0383919	-2.95724	-1.75962	0.02014	-2.98421	1.3449	0.129362	1.19453	-4.63011	-2.8383	-4.43969	-2.0162	-2.5246	-2.51024	-4.40707	-3.16564	-0.7294	-0.835654	-0.52728	1.90286	-1.957	-1.34258	-0.763002	-1.50651
A0A0B4KHF0	FBgn0015221	0	Fer2LCH	Fer2LCH	Ferritin	0.939085	0.279025	0.520589	0.302162	0.576371	0.0723067	0.199266	0.909603	0.00819947	-0.437656	0.795652	-0.0434492	-0.739819	0.654573	-0.136158	-2.70379	-4.80834	-4.67911	-1.96484	-4.86489	-2.76827	-4.33301	-4.7376	-4.55717	-4.38489	-4.44716	-4.52319	-5.49198	0.730731	-4.92481	-5.26707
Q9VN31	FBgn0037255	1	Fip1	Fip1	Factor interacting with poly(A) polymerase 1	-1.93568	0.0478121	-2.556	-0.00656505	0.993359	-1.89983e-05	1.13633	0.166621	0.884369	3.06544	0.0151801	5.5752	3.07201	0.00395097	7.38295	-4.72818	-4.20909	-2.04997	-4.60793	-3.73855	-1.7467	-0.787326	-1.60612	-3.02559	-2.12278	-1.0549	-1.64917	-5.23566	-4.85699	-4.8915	-5.15632
Q9VZI3	FBgn0035498	0	Fit1	Fit1	Unc-112-related protein	-0.315297	0.685067	-0.0517929	-0.647317	0.1982	-0.454996	1.93672	0.0758859	2.16882	1.6047	0.0727962	1.82598	2.25202	0.0259325	3.57205	-4.60287	-2.08595	-1.73425	-2.0315	-3.62113	-2.42084	-3.46775	-2.27294	-1.85738	-2.18827	-3.10181	-2.04594	-5.48048	-2.76494	-4.93756	-5.01849
P54397	FBgn0013269	0	Fkbp39	FK506-bp1	39 kDa FK506-binding nuclear protein	-0.895984	0.173183	-0.682286	-0.817454	0.198575	-0.573914	-0.552103	0.379075	-0.232587	-0.473573	0.436564	-0.170464	0.34388	0.518025	0.0982292	3.08467	1.32186	3.09626	1.76873	3.45178	2.73049	1.95391	1.44946	3.41493	3.98497	3.15684	2.29871	3.65988	3.06095	2.82311	1.93598
Q9W294	FBgn0034693	0	flap	CG11073	Uncharacterized protein, isoform A	1.47583	0.130095	1.3072	2.77335	0.00840986	5.7553	0.458752	0.653455	0.0847702	1.75628	0.0793985	1.93223	-1.01708	0.218805	-0.671215	-2.49112	-1.15435	-4.58327	-3.2468	-1.54913	-1.90646	-2.58713	-0.242729	-3.95401	-4.43899	-4.39893	-4.58694	-2.04514	-4.9328	-2.50361	-3.829
E2QD73	FBgn0000479	1	dnc	dnc	Phosphodiesterase	1.0391	0.0055168	2.34662	-0.730386	0.153616	-0.594216	3.65659	0.00124008	10.6281	1.8871	0.00975118	3.79485	2.61749	0.00123503	7.6125	-0.80719	-0.78709	-0.687357	-0.621866	-1.87339	-2.28594	-3.61474	-2.20739	-2.04688	-2.04027	-1.49946	-1.47331	-4.1003	-3.62873	-4.75927	-5.04157
A4V4F2	FBgn0264078	0	Flo2	Flo-2; Flo2	Flotillin 2, isoform F	0.356512	0.576317	0.0853271	-1.12211	0.129228	-0.997155	2.3539	0.000450691	7.87644	0.87528	0.0359158	1.26453	1.99739	0.026843	3.13823	1.89076	1.39214	1.47589	2.32237	-0.20893	0.221508	0.679674	0.47443	1.06314	1.03247	0.548894	3.01061	-0.110141	-1.30094	-0.401411	-0.521947
Q8SWU9	FBgn0000711	0	flw	flw	Serine/threonine-protein phosphatase	0.805843	0.529779	0.222337	-2.24794	0.204844	-1.54788	4.27859	5.04038e-05	18.3874	1.22481	0.352773	0.554231	3.47274	0.052356	4.4487	-0.143619	-0.470063	-1.29747	-0.979447	-5.03028	-4.78705	-0.438653	-4.84974	-1.59543	-4.59496	0.66339	-0.586972	-5.31757	-4.83318	-4.71838	-5.13582
Q9VIX7	FBgn0032773	0	fon	fon	Fondue, isoform B	-0.100469	0.933165	-0.00301822	1.24031	0.150224	1.0211	-1.1886	0.297258	-0.626232	0.152178	0.566784	0.0375244	-1.08813	0.191967	-0.779943	-3.43608	0.981572	-0.401465	-0.20609	0.993182	0.793373	0.275019	0.239464	0.0693194	0.050993	-0.177281	-2.60322	0.619404	-0.0693852	0.518311	0.623998
A0JL24	FBgn0036134	0	FoxK	FoxK	Fork head transcription factor short isoform	0.918608	0.135553	0.79725	2.02	0.00379221	4.89064	-0.0787555	0.871343	-0.00471045	1.02264	0.000992322	3.07133	-0.997364	0.0325442	-1.4836	-2.55473	-1.32936	-0.909348	-0.56867	-0.247757	-0.239071	-0.0111803	-0.45853	-1.89301	-2.28924	-3.06243	-1.79185	-1.35126	-1.35505	-0.881024	-1.45974
B7Z0B9	FBgn0035612	0	frm	CG10625; frm	Farmer, isoform H	3.32869	0.150603	2.73673	4.89434	0.0198447	8.3319	1.12961	0.579166	0.26794	2.69526	0.104735	2.64112	-2.19908	0.0398091	-3.07875	1.82195	2.59831	-4.63708	-2.60904	1.76921	0.916234	-2.36812	3.11943	-4.30327	-4.44332	-4.47293	-2.92109	-1.25076	-3.17574	-2.71431	-0.203486
P13709	FBgn0004656	1	fs(1)h	fs(1)h	Homeotic protein female sterile	-0.485246	0.402875	-0.19159	0.412239	0.420447	0.155121	3.21005	0.0566009	4.00351	4.10754	0.0327434	6.09919	3.6953	0.0360966	5.3306	-0.914881	0.242335	-0.910948	-1.08581	0.192947	0.392905	-0.0247166	0.359502	0.761718	0.365991	-0.944896	-0.911133	-0.587952	-4.89154	-4.93578	-5.09425
O18388	FBgn0262743	1	Fs(2)Ket	Fs(2)Ket	Importin subunit beta	-0.269641	0.824874	-0.0225454	0.868691	0.37979	0.365247	2.68558	0.0421315	3.69372	3.82391	2.88682e-06	21.1828	2.95522	0.0369951	4.23145	-4.71094	-2.29802	-1.22938	-1.36114	-1.39535	-1.46613	-0.9688	-1.21587	-0.719776	-4.53981	-1.97015	-1.29119	-5.44588	-4.82179	-4.82453	-5.24959
Q9W596	FBgn0259108	0	futsch	futsch	Microtubule-associated protein futsch	1.98726	0.220578	1.30452	-2.73338	0.101226	-2.71892	3.54269	0.24452	2.16702	-1.17795	0.66195	-0.211059	1.55543	0.593118	0.352863	7.24258	5.06504	7.90822	4.62997	0.773056	1.75554	2.08585	1.34878	2.69179	1.87527	7.00507	5.32461	5.59755	-0.555931	7.89993	-2.26652
P54362	FBgn0001087	0	g	g	AP-3 complex subunit delta	0.261571	0.534019	0.0712633	0.160103	0.710671	0.0237483	1.72652	0.00206839	4.63462	1.62505	0.00114817	4.77765	1.46495	0.0197948	2.49547	-0.445677	-0.465456	-0.460153	-0.161244	-0.477955	-0.384305	-0.91887	-0.157273	-0.692771	-0.906575	0.381642	-1.36111	-2.35983	-1.81767	-1.68757	-2.57354
Q8MYV0	FBgn0036927	0	Gabat	Gabat	RH42429p	1.0931	0.0515037	1.40809	0.387742	0.348038	0.17773	0.677295	0.209257	0.460099	-0.0280602	0.953391	-0.000581655	-0.415802	0.285913	-0.226099	0.585017	-1.2	-0.195018	-0.284319	-1.9815	-0.567939	-0.562639	-0.803662	-1.02314	-1.66029	-1.43681	-1.34647	-1.3676	-0.165379	-0.743746	-1.52678
M9PH99	FBgn0004516	0	Gad1	Gad1	Glutamic acid decarboxylase 1, isoform D	0.619031	0.506987	0.182616	-0.0631246	0.947445	-0.00148001	0.743117	0.544743	0.19604	0.0609616	0.960685	0.00106188	0.124086	0.911307	0.00500504	-4.57448	-4.81953	-2.34689	-2.22408	-5.07954	-4.82709	-1.93316	-4.8538	-2.54359	-4.56589	-4.56948	-4.76213	-5.4308	-1.51417	-4.76094	-5.23152
Q9W0P5	FBgn0035147	0	Gale	Gale	UDP-glucose 4-epimerase	1.46375	0.147308	1.21751	0.568839	0.659679	0.102771	1.14646	0.340495	0.536416	0.251551	0.863314	0.0160569	-0.317288	0.81076	-0.0289074	-1.19382	-1.09277	-0.921518	-1.00816	-0.830873	-1.33954	-0.804168	-4.82133	-1.72881	-2.05955	-1.52692	-4.75599	-5.21307	-1.14279	-0.886922	-1.55933
Q9VPI6	FBgn0031213	0	galectin	galectin	Galectin	1.03454	0.182955	0.763133	0.472856	0.424302	0.176056	1.09645	0.195243	0.777846	0.534764	0.444253	0.188434	0.0619083	0.913503	0.00243237	3.69694	1.85443	4.44159	2.43756	3.78499	2.33443	1.55097	2.51341	1.38325	1.82664	2.51571	2.56677	1.67236	3.3692	1.31379	1.68939
P07486	FBgn0001091	0	Gapdh1	Gapdh1	Glyceraldehyde-3-phosphate dehydrogenase 1	0.84118	0.295916	0.444842	0.0869181	0.576533	0.0207887	0.532661	0.496911	0.161781	-0.221601	0.470067	-0.0726498	-0.308519	0.298484	-0.161997	4.33606	1.41587	1.92331	1.77836	1.33374	1.94646	1.71998	1.43636	1.53863	1.53373	1.49474	1.52177	2.1895	2.18604	1.80203	1.14538
M9PJN8	FBgn0001092	0	Gapdh2	Gapdh2	Glyceraldehyde-3-phosphate dehydrogenase	0.0100405	0.982305	7.78504e-05	0.292133	0.548757	0.0761358	0.187409	0.5118	0.0545173	0.469502	0.174543	0.355928	0.177369	0.728512	0.0243994	3.35652	3.28091	3.55937	3.48783	3.49615	4.13863	3.78307	3.39516	2.74076	2.96985	3.33738	4.59648	3.08093	3.92237	3.18814	2.74356
Q9VNL0	FBgn0026077	0	Gasp	Gasp	Gasp, isoform A	-0.783116	0.447678	-0.273334	0.210292	0.65788	0.0382424	0.378442	0.717122	0.0546497	1.37185	0.051448	1.76781	1.16156	0.0621454	1.40153	-1.80206	1.65844	-2.20312	-0.0847936	0.737421	0.756195	-0.756883	0.805372	0.770796	0.17169	-0.370072	0.128522	0.13052	-1.31159	-0.92709	-1.83714
Q8IMC1	FBgn0039915	0	Gat	CG1732; Gat	Transporter	-0.124072	0.843702	-0.00915792	-0.57202	0.387029	-0.235819	1.51076	0.122368	1.37831	1.06281	0.250147	0.639606	1.63483	0.103598	1.60974	-2.82105	-1.5026	-0.852748	-1.71271	-2.52627	-2.17308	-0.996343	-2.98521	-2.01931	-0.662301	-2.61685	-1.09436	-3.11296	-1.64012	-3.13813	-5.04094
Q9VGF7	FBgn0260743	0	GC1	CG18347; GC1	Glutamate carrier 1, isoform A	0.196967	0.506289	0.0582237	-0.130093	0.633084	-0.0258285	-0.0874847	0.780772	-0.0094025	-0.414545	0.195865	-0.293515	-0.284452	0.243509	-0.174507	-1.10567	0.0650565	-0.42281	-0.600365	-1.3028	-0.973845	-0.852044	-0.243345	-0.800734	-0.46237	-0.558886	-1.02967	-0.37345	-0.515299	0.0132403	-0.838344
A0A0C4DHE7	FBgn0001098	0	Gdh	Gdh	Glutamate dehydrogenase	1.89219	0.0576079	2.34541	1.05738	0.391353	0.430811	1.53244	0.298209	0.805267	0.69763	0.662547	0.124724	-0.359752	0.803676	-0.0341473	-0.542337	-2.21919	-1.32724	-2.2375	-5.07648	-1.72084	-2.07343	-0.794762	-2.13211	-2.56557	-4.61969	-4.57767	-5.4238	-0.630913	-4.89602	-1.5053
P54385	FBgn0001098	0	Gdh	Gdh	Glutamate dehydrogenase, mitochondrial	0.411946	0.58651	0.0954579	-0.135114	0.693712	-0.0214588	0.0470032	0.949928	0.00104861	-0.500057	0.200858	-0.348595	-0.364943	0.272704	-0.20594	2.64922	-0.466736	0.758408	0.327519	0.772288	-0.0104706	-0.320165	0.638525	0.364272	-0.0138912	0.339986	0.930264	0.277018	1.34351	0.900452	0.559428
Q9VLB7	FBgn0004868	0	Gdi	Gdi	Rab GDP dissociation inhibitor	1.09223	0.0928764	1.12729	0.251849	0.527061	0.0700492	1.38526	0.13063	1.22451	0.544883	0.466288	0.180545	0.293033	0.702299	0.0449742	-0.0905742	-2.10064	-0.926407	-1.55634	-2.30225	-1.48461	-2.16519	-2.08343	-3.00983	-1.85427	-1.61053	-2.56826	-3.77265	-1.09312	-1.86875	-3.48049
Q07171	FBgn0010225	0	Gel	Gel	Gelsolin	1.08358	0.283577	0.593075	1.24211	0.256038	0.734948	2.62029	0.031078	3.9502	2.77881	0.0239963	4.50127	1.5367	0.212333	1.03418	-1.22164	-0.574942	-1.74959	-0.94318	-0.470645	-1.66256	-1.96256	0.240511	-1.42971	-4.59236	-0.894597	-1.90701	-2.83264	-2.16926	-4.91155	-5.05705
Q6NP69	FBgn0250732	0	gfzf	gfzf	GST-containing FLYWCH zinc-finger protein	-0.32919	0.602069	-0.0725383	0.900474	0.0984005	0.90678	2.76057	0.00480749	6.39923	3.99024	1.65379e-05	19.0794	3.08976	0.00105069	9.20293	-0.797734	0.742898	0.905959	-0.74943	0.759187	0.949169	1.66394	1.64805	1.00573	0.00395469	0.951827	-0.543056	-2.16291	-2.68493	-2.93784	-3.15491
P18173	FBgn0001112	0	Gld	Gld	Glucose dehydrogenase [FAD, quinone]	-0.256901	0.803098	-0.0244651	0.233009	0.538673	0.0626036	0.307897	0.824876	0.0257436	0.797807	0.475562	0.257526	0.564798	0.611384	0.120689	-1.19354	-0.714605	-4.53128	-0.825842	-1.78123	-0.998798	-1.01496	-1.51063	-0.810902	-1.36396	-2.11609	-1.94671	-1.55192	-1.12752	-0.813769	-5.00364
P33438	FBgn0001114	0	Glt	Glt	Glutactin	-0.842095	0.397166	-0.337703	-0.598958	0.419591	-0.225911	-0.185306	0.832092	-0.0147927	0.0578307	0.920219	0.0020882	0.656789	0.378809	0.276889	0.574734	3.16435	3.74087	1.55319	2.44574	2.50764	3.48524	1.56707	4.22405	2.55344	3.82804	1.79599	3.54182	2.06546	2.42	1.74708
E1JIQ1	FBgn0024963	0	GluClα	GluClalpha	GluClalpha, isoform K	-0.379915	0.311563	-0.19241	-1.34944	0.000458903	-4.50481	0.775339	0.07825	0.857925	-0.194187	0.401397	-0.0769807	1.15525	0.00312633	2.89387	3.07452	2.66641	3.94159	3.77058	2.46221	2.62046	2.34514	2.14718	3.94316	3.99845	3.66465	3.36649	2.68203	2.89588	2.72342	2.05041
Q8IRI6	FBgn0264574	0	Glut1	Glut1	Glucose transporter type 1	0.326136	0.761456	0.0385999	-1.69785	0.170689	-1.3036	2.36048	0.00224157	6.25396	0.336491	0.151323	0.275954	2.03434	0.120454	1.86992	-2.67294	-3.59145	-2.13911	-2.57336	-5.03812	-4.81756	-4.29382	-4.9233	-0.755577	-2.28493	-4.54646	-4.69444	-5.35815	-4.9092	-4.90478	-5.24663
A4UZZ4	FBgn0004507	0	GlyP	GlyP	Alpha-1,4 glucan phosphorylase	-0.0489217	0.809791	-0.00448256	-0.269506	0.228519	-0.172774	-0.608524	0.0084435	-1.26176	-0.829108	0.00251746	-2.15488	-0.559602	0.030237	-0.850294	2.55154	2.86465	3.10272	2.88893	2.47614	2.78927	2.88936	2.37073	3.09061	3.20958	2.79284	2.51049	3.24651	3.29583	3.64946	3.65014
Q8IHB4	FBgn0001124	0	Got1	Got1	AT16867p (Fragment)	0.563604	0.526276	0.157125	0.41983	0.63379	0.0831494	-1.65826	0.221315	-1.08614	-1.80204	0.189801	-1.30053	-2.22187	0.0945365	-2.27608	-4.72437	-5.01213	-4.39263	-1.60348	-4.91874	-4.82601	-1.69952	-4.86343	-4.38944	-4.394	-4.52051	-4.68307	-1.78417	-1.08952	-5.00227	-1.22359
Q9VAY2	FBgn0039562	0	Gp93	Gp93	Glycoprotein 93	-1.58721	0.0733566	-1.80079	-0.810032	0.272256	-0.457686	-0.619012	0.308518	-0.316141	0.158168	0.734821	0.0211659	0.9682	0.185262	0.70893	-1.90176	-1.75981	0.167286	-1.30053	0.0507754	-1.37765	-0.542386	0.183172	-1.09201	0.516857	0.533656	1.59553	-1.32225	-0.127152	-0.593271	-0.276095
P13706	FBgn0001128	0	Gpdh1	Gpdh	Glycerol-3-phosphate dehydrogenase [NAD(+)], cytoplasmic	0.472402	0.578435	0.112311	0.897054	0.378076	0.378934	-0.301894	0.780334	-0.0325199	0.122758	0.91657	0.00464449	-0.774296	0.372946	-0.331673	-0.068721	-3.59908	-1.50597	-1.16551	-2.58762	-1.26354	1.27606	-2.06557	-1.81217	-2.75802	-1.74415	-1.91455	-2.63933	0.355412	-2.35955	-0.48823
Q7K569	FBgn0022160	0	Gpo1	Gpo-1	Glycerol-3-phosphate dehydrogenase	0.181845	0.87312	0.0107154	-0.593805	0.559809	-0.149615	1.01186	0.43765	0.363129	0.236207	0.837938	0.018138	0.830012	0.429649	0.30452	-1.19587	-5.07467	-2.35869	-4.6192	-4.97886	-4.85169	-1.77588	-4.7446	-2.21722	-4.40946	-4.48279	-2.86634	-5.46335	-1.98115	-4.85589	-4.99548
A0A0B4LFT7	FBgn0259211	1	grh	grh	Grainy head, isoform P	1.69071	0.0762851	1.88946	3.04931	4.49734e-06	16.3048	1.6507	0.0933613	1.69995	3.00931	0.00969067	6.05968	-0.0400012	0.943769	-0.0010054	-4.72381	-2.36543	-2.13148	-2.08164	-1.35251	-1.50048	-1.64473	-1.37024	-4.55608	-4.47094	-4.48367	-4.55449	-2.92737	-4.82947	-4.95172	-5.19662
M9PD08	FBgn0020443	0	eRF3	Elf	Eukaryotic translation release factor 3, isoform C	3.59368	0.000605375	11.5644	1.04923	0.20624	0.71938	2.35365	0.0378682	3.34625	-0.190796	0.847861	-0.0136753	-1.24003	0.189354	-0.896199	0.286395	-1.27081	-0.0980294	-1.32717	-4.90677	-2.3732	-2.14737	-3.16007	-3.1607	-4.51881	-4.4483	-4.65652	-1.75658	-4.73723	-1.82997	-3.50044
E1JHQ1	FBgn0001142	0	Gs1	Gs1	Glutamine synthetase	-0.289425	0.699201	-0.0449761	-0.00576275	0.992757	-1.81935e-05	-0.181156	0.800908	-0.0174666	0.102507	0.864566	0.00647863	0.108269	0.875269	0.00626432	-1.85072	-2.06858	-1.08269	0.239663	-0.364774	-1.04395	-0.342082	-1.87688	-1.35922	-2.03583	0.0978126	-0.307393	-1.46701	-1.57475	-1.31641	0.320458
X2JDA5	FBgn0001145	0	Gs2	Gs2	Glutamine synthetase	0.174419	0.560678	0.0438291	0.439234	0.436323	0.158209	-0.246089	0.529996	-0.0678535	0.018727	0.974533	0.000209804	-0.420507	0.290957	-0.225464	0.350647	-0.508724	0.379844	0.207888	-0.611265	0.421847	1.62998	0.0483602	0.32732	0.193678	-0.416243	-0.372774	0.475309	0.866939	0.587922	-0.51616
P20432	FBgn0001149	1	GstD1	GstD1	Glutathione S-transferase D1	-0.269065	0.800612	-0.0259856	0.631888	0.376487	0.268079	-0.598572	0.663636	-0.106588	0.30238	0.790029	0.0309508	-0.329507	0.776918	-0.0361222	-2.47765	0.760224	0.858361	1.33263	0.61795	0.441098	2.29847	0.71986	0.0819917	1.74608	0.370879	-0.649128	0.677886	2.50537	-1.98039	1.665
Q9VG96	FBgn0010040	0	GstD4	GstD4	Glutathione S-transferase D4	-2.62416	0.488506	-0.816456	1.54663	0.673227	0.265771	-5.5546	0.169623	-4.27991	-1.38381	0.705137	-0.209961	-2.93044	0.472037	-0.955394	-4.47109	-5.05326	-4.67661	4.46501	3.43656	-4.78369	4.80864	3.48571	5.29835	-4.40467	4.42574	-4.55873	5.49136	4.4112	-4.76684	7.34674
Q86BH2	FBgn0010825	1	Gug	Gug	Grunge, isoform C	-0.312388	0.529636	-0.0862263	0.1591	0.75301	0.0196011	3.5131	0.000249889	12.6551	3.98459	7.1212e-05	16.5259	3.82549	0.000517016	12.5724	-1.5654	-1.11315	-1.04443	-1.67078	-1.46861	-0.453594	-0.726995	-0.858598	-0.403689	-0.37947	-1.18236	-2.17868	-5.22579	-3.97653	-4.99849	-5.24533
Q8SXW3	FBgn0027790	0	GV1	GV1	GV1, isoform B	0.973755	0.250127	0.586044	1.53907	0.101992	1.52588	1.77629	0.126869	1.5927	2.3416	0.0676949	2.73837	0.802533	0.490066	0.248581	-2.36928	-1.34919	-1.18958	-1.67532	-0.901334	-0.754857	-0.951379	-1.71456	-1.90202	-1.88049	-2.06406	-4.63183	-1.83992	-4.79579	-5.00514	-2.04767
P20353	FBgn0001104	0	Gαi	G-ialpha65A; Galphai	G protein alpha i subunit	-1.71765	0.0919027	-1.78064	-2.39426	0.0328397	-3.55213	0.121445	0.907863	0.0050982	-0.55517	0.552912	-0.142869	1.83909	0.134169	1.60433	-4.55246	-4.95196	-4.51078	-2.47902	-4.94136	-4.75505	-4.55718	-4.94709	-4.3189	-2.05856	-1.70208	-1.54407	-5.22064	-1.77989	-4.72557	-5.25389
P16378	FBgn0001122	0	Gαo	G-oalpha47A; Galphao	G protein alpha o subunit	0.529483	0.426911	0.19573	0.226039	0.681377	0.037661	0.983411	0.144811	0.825277	0.679968	0.199358	0.476226	0.453928	0.421362	0.17038	1.16779	-1.04816	-0.460255	-0.288824	-1.07903	-0.517816	0.473012	-0.719382	-1.28086	-1.00418	-0.970111	0.507771	-1.87623	-0.278128	-1.04582	-1.36292
P23625	FBgn0004435	0	Gαq	Galpha49B; Galphaq	G protein alpha q subunit	0.767922	0.701559	0.118211	2.59253	0.143081	2.18919	-0.48282	0.769935	-0.0548223	1.34179	0.238246	0.835901	-1.25074	0.405118	-0.490815	-0.0254765	-4.94082	-1.60615	1.89799	0.758039	-1.77649	2.12382	1.51864	-3.39097	-0.604502	-4.58156	0.830898	-1.62711	-1.41706	-0.264366	0.565371
A0A0B4LGI1	FBgn0001123	0	Gαs	G-salpha60A; Galphas	G protein alpha s subunit, isoform E	0.762743	0.508303	0.224153	0.29832	0.738759	0.0392281	1.23758	0.349723	0.56468	0.773159	0.483827	0.243784	0.474839	0.593201	0.107692	-0.0642569	-4.81598	-2.32958	-2.592	-5.05873	-2.13182	-1.76501	-2.70395	-2.7169	-4.39143	-2.68588	-3.05857	-2.54832	-2.32943	-4.78658	-5.08783
A4V4I0	FBgn0001105	0	Gβ13F	Gbeta13F	G protein beta-subunit 13F, isoform C	-2.46498	0.144524	-2.07073	-2.14302	0.00753861	-4.549	1.51377	0.348807	0.69242	1.83573	0.085712	1.95864	3.97874	0.0128353	7.52617	0.610167	-4.91872	-2.50989	-4.45451	-2.04464	-2.7279	-1.87326	-3.33933	-0.275093	-0.341656	-0.414173	-0.38213	-5.20586	-2.10108	-4.89378	-5.12732
Q9V3V9	FBgn0028515	1	EndoGI	EndoGI	Endonuclease G inhibitor, isoform A	2.68209	6.11786e-05	11.3007	2.42391	0.00026268	8.67899	3.42021	2.06665e-06	19.443	3.16204	1.70233e-05	15.0796	0.738126	0.0144195	1.35893	-1.68177	-1.63895	-1.69657	-1.32061	-1.97663	-1.89543	-1.71567	-1.78285	-4.14501	-3.95315	-4.22935	-4.73874	-5.31337	-4.86752	-4.73027	-5.10758
Q9VXI1	FBgn0286508	0	Had1	CG9914	Beta hydroxy acid dehydrogenase 1, isoform A	0.290056	0.635534	0.0571006	-0.28604	0.59739	-0.0639991	0.668677	0.296519	0.353026	0.0925813	0.859505	0.00608736	0.378621	0.297333	0.199442	-0.364309	-2.68004	-1.18706	-0.674408	-2.00227	-1.45497	-0.836283	-2.91668	-1.83507	-1.3204	-0.915157	-1.99541	-1.79528	-1.31749	-2.14956	-2.3182
Q9VXG1	FBgn0026575	1	hang	hang	Zinc finger protein hangover	0.381211	0.533004	0.104173	0.73318	0.268924	0.418184	3.7061	0.0204839	6.25807	4.05807	0.0145579	7.45427	3.32489	0.0219185	5.51662	-0.791986	-0.787449	-0.0150205	-0.295964	-0.78486	-0.186277	0.181701	0.30689	-0.0925362	-2.34932	-0.177406	-0.796001	-5.3159	-4.84897	-4.94058	-1.60937
Q8INW2	FBgn0032797	0	Hasp	CG10186; Hasp	Hig-anchoring scaffold protein, isoform A	0.225412	0.882529	0.0122333	-2.78704	0.065764	-3.29431	3.33134	0.052463	4.2646	0.318883	0.117555	0.296484	3.10592	0.0500817	4.0387	-1.34855	-4.83255	0.198214	-1.06191	-4.83754	-4.80907	-4.47313	-4.97487	-0.695484	-0.45391	-2.03822	-4.75883	-5.37436	-4.97948	-4.76712	-5.24917
Q9V4C8	FBgn0039904	1	Hcf	Hcf	Host cell factor	-0.105769	0.736105	-0.0140737	0.342819	0.229953	0.218842	6.24345	0.00350367	15.3307	6.69204	0.00362589	16.3325	6.34922	0.00306354	15.9605	2.503	2.10744	2.79296	3.02591	2.89071	2.92214	3.1643	3.24651	2.69957	3.04512	3.02488	2.08282	-2.81224	-1.71965	-4.95494	-5.05766
A0A0B4LGM5	FBgn0037332	0	Hcs	Hcs	Holocarboxylase synthetase, isoform C	-0.0916642	0.876788	-0.00523453	0.22514	0.4143	0.0861576	-0.534215	0.415564	-0.203729	-0.217411	0.542673	-0.0577142	-0.44255	0.17133	-0.339068	-0.649688	1.10893	1.77307	1.41909	0.705382	1.23734	1.82212	1.15378	1.24431	0.992922	0.979658	0.801174	2.14812	1.15109	1.4302	1.05885
X2JAT7	FBgn0000636	0	Fas3	Fas3	Fasciclin 3, isoform G	1.97597	0.0279071	3.07123	-3.17723	0.00690486	-6.8655	5.37011	8.70419e-08	37.9145	0.216911	0.21764	0.143652	3.39414	0.00599686	7.54203	0.050525	0.279474	0.660374	0.347451	-5.08414	-4.74897	-4.52405	-4.91782	-1.6991	-1.91029	-2.71699	-0.239703	-5.20416	-4.84051	-4.88004	-5.21793
A8JR58	FBgn0038842	0	hdly	CG5630; hdly	Hadley, isoform B	0.18228	0.870894	0.0109431	0.721798	0.43289	0.262462	-0.552125	0.634932	-0.108919	-0.0126071	0.989208	-5.94077e-05	-0.734406	0.506645	-0.216867	-4.64992	-1.09245	-2.58405	-1.4259	-2.82535	-0.849482	-1.42106	-2.49835	-1.35839	-1.87589	-2.63987	-4.60729	-3.44082	-2.82808	-1.11719	-0.157726
Q27268	FBgn0014189	1	Hel25E	Hel25E	ATP-dependent RNA helicase WM6	-0.388865	0.47316	-0.126378	-0.677546	0.13306	-0.593498	-0.123202	0.824949	-0.0102963	-0.411883	0.371846	-0.17696	0.265664	0.575336	0.0637801	0.672653	-1.17286	0.197767	-0.600475	-1.25241	-0.426022	-0.0908535	-0.288353	-0.156035	-0.310179	0.116495	1.00226	-0.718719	-0.65437	0.408029	0.554948
Q9GQS3	FBgn0001186	0	Hex-A	Hex-A	Phosphotransferase (Fragment)	0.884474	0.448694	0.307841	-1.07558	0.21369	-0.72087	1.49338	0.355591	0.670599	-0.466676	0.73156	-0.0633513	0.608902	0.673785	0.104414	-0.392075	-2.58564	-4.64963	-2.13995	-4.96033	-3.23106	-4.54039	-4.87572	-4.33848	-4.46255	-2.64421	-1.85996	-5.4948	-4.88074	-4.99243	-0.372836
Q9GNF4	FBgn0001187	0	Hex-C	Hex-C	Phosphotransferase	-0.101274	0.924639	-0.00344612	-1.09812	0.459743	-0.3706	-0.546852	0.382277	-0.228378	-1.5437	0.247635	-0.935773	-0.445579	0.649996	-0.083363	-0.81949	-2.04323	-1.40918	-3.24747	-5.06908	-1.58327	-4.30022	-0.554213	-4.32568	-0.65554	-1.51781	-0.615256	-1.86706	-1.16446	-1.32573	-0.974716
Q8T6B9	FBgn0028577	1	hfp	pUf68; hfp	Poly(U)-binding-splicing factor half pint	-0.35272	0.450043	-0.122305	-0.257332	0.630063	-0.0516249	1.25847	0.648898	0.23637	1.35386	0.626271	0.275154	1.61119	0.563011	0.401964	4.36335	2.64899	3.1623	3.72855	2.87915	3.11345	4.8662	3.42595	3.54736	4.11901	4.28294	3.36477	-5.20343	4.19779	4.83318	5.04177
M9PG82	FBgn0037027	1	HIPP1	CG3680; HIPP1	HP1 and insulator partner protein 1, isoform B	-0.245131	0.633661	-0.0485709	-0.333299	0.522125	-0.0940656	3.30957	0.106023	3.22552	3.2214	0.112448	3.05727	3.5547	0.090598	3.70713	1.19679	1.29799	1.31202	-0.161653	-0.23563	1.11967	1.38619	1.02224	1.70135	0.692424	0.482302	1.74958	-0.975601	-4.77127	-4.89043	1.04415
Q4ABD8	FBgn0053807	1	His1:CG33807	His1:CG33807	Histone H1	-0.913492	0.114874	-0.858479	-0.650792	0.00934866	-1.32062	-0.266403	0.614607	-0.0563183	-0.00370198	0.990443	-1.54389e-05	0.64709	0.0877377	0.683853	2.21249	2.04295	2.79701	3.90236	3.2738	2.87421	2.73898	3.11862	3.34621	3.85779	3.55347	3.85132	2.57968	3.77157	2.93067	2.7385
Q4AB57	FBgn0053853	1	His2A:CG33853	His2A:CG33853; His2A:CG33859; His2A:CG33856	Histone H2A	2.8116	0.351787	1.27568	1.0179	0.718842	0.145933	1.35125	0.0328932	2.00376	-0.44245	0.452324	-0.152446	-1.46035	0.608256	-0.31531	5.92952	4.43288	4.31241	4.98714	1.9282	3.61112	3.95419	2.99365	6.47907	-4.53643	5.69839	0.774528	2.73071	3.43076	3.91909	4.1764
A0A0B4KH25	FBgn0001197	1	His2Av	His2Av	Histone H2A	-0.497104	0.497573	-0.150694	-1.48606	6.68437e-05	-6.2042	0.34788	0.650228	0.0650307	-0.641072	0.129009	-0.570157	0.844984	0.0693114	0.979502	5.20781	2.80575	2.53184	2.59239	2.3426	2.42183	2.44255	1.975	3.98376	3.63964	3.70827	3.79453	2.1414	3.40148	3.46171	2.74168
P02283	FBgn0001198	1	His2B	His2B:CG33874; His2B:CG33884; His2B:CG33890; His2B:CG33904; His2B:CG33888; His2B:CG33872; His2B:CG17949; His2B:CG33898; His2B:CG33882; His2B:CG33880; His2B:CG33868; His2B:CG33902; His2B:CG33900; His2B:CG33892; His2B:CG33896; His2B:CG33910; His2B:CG33886; His2B:CG33870; His2B:CG33894; His2B:CG33878; His2B:CG33908; His2B:CG33906; His2B:CG33876	Histone H2B	-0.172995	0.770526	-0.0195853	-1.01478	0.0009276	-3.07748	0.396363	0.547043	0.103838	-0.445427	0.238177	-0.277545	0.569358	0.150441	0.468373	6.48213	4.32061	4.32331	4.39582	4.01409	4.12973	4.29767	3.71321	5.39027	4.92491	4.97208	4.92658	3.93839	5.32284	4.4227	4.25248
P02299	FBgn0001199	1	His3	His3:CG33827; His3:CG33806; His3:CG33842; His3:CG33836; His3:CG33866; His3:CG33818; His3:CG33821; His3:CG33824; His3:CG33809; His3:CG33857; His3:CG33851; His3:CG33812; His3:CG33854; His3:CG33833; His3:CG33830; His3:CG33839; His3:CG33815; His3:CG33860; His3:CG33848; His3:CG33803; His3:CG33863; His3:CG33845; His3:CG31613	Histone H3	-0.744511	0.0529335	-0.950196	-1.36233	5.55606e-05	-5.79701	0.510404	0.181827	0.377873	-0.107411	0.689352	-0.0173532	1.25491	0.0106376	2.47614	5.76585	4.69756	4.7837	4.94315	4.53287	4.49066	4.52771	4.16775	5.74463	5.71408	5.77049	5.9391	4.07192	5.09988	4.72684	4.25
C0HL66	FBgn0014857	1	His3.3A	His3.3A	Histone H3.3A	-5.55047	0.0855895	-5.92557	-3.96241	0.142791	-3.34943	2.84579	0.329619	1.37164	4.43385	0.127278	3.96939	8.39626	0.00525735	19.137	3.89964	2.44877	-4.47805	-4.53121	-4.97976	1.92107	4.11728	2.63278	4.99108	5.02998	6.14193	3.37804	0.684515	-4.87806	-4.83513	-5.01535
P84040	FBgn0001200	1	His4	His4r; His4:CG33893; His4:CG33887; His4:CG33897; His4:CG33885; His4:CG33901; His4:CG33871; His4:CG33909; His4:CG33891; His4:CG31611; His4:CG33905; His4:CG33907; His4:CG33883; His4:CG33875; His4:CG33889; His4:CG33873; His4:CG33903; His4:CG33899; His4:CG33895; His4:CG33869; His4:CG33881; His4:CG33877; His4:CG33879	Histone H4	-0.00659117	0.984483	-4.47645e-05	-0.612263	0.064841	-0.727461	0.562442	0.339389	0.263955	-0.0432295	0.934342	-0.00127501	0.569033	0.290886	0.305159	7.386	6.12393	6.1174	6.3538	5.29153	6.35021	6.0635	5.85321	6.71573	6.25667	6.52188	6.51323	5.85876	7.19005	5.52179	5.16077
M9NEC7	FBgn0263220	0	Hk	Hk	Hyperkinetic, isoform F	0.412044	0.214529	0.275457	-0.61577	0.0676243	-0.720388	1.49159	0.0213746	2.4911	0.463774	0.315028	0.232652	1.07954	0.0605048	1.31511	-0.379017	0.483796	-0.19519	-0.124987	-0.885386	-0.945134	-1.30287	-1.19326	0.137184	-0.491467	-0.534377	-0.974912	-2.42239	-1.73963	-1.43744	-0.58228
M9PCE5	FBgn0029167	0	Hml	Hml	Hemolectin, isoform B	-0.463782	0.462851	-0.155163	-0.95963	0.0751096	-1.07892	0.152669	0.788853	0.0157255	-0.343179	0.387017	-0.141483	0.616451	0.215058	0.411447	3.48921	1.45997	1.76435	1.64993	1.33361	1.28823	2.36663	1.39161	2.31735	1.71451	2.81148	3.37525	2.50766	2.02844	1.97956	1.23712
D2NUK9	FBgn0286786	0	hoip	hoip	Ribonucloprotein	-2.4507	0.00151847	-6.90753	-2.01447	0.00181326	-5.52276	3.50576	0.00810094	7.33216	3.94198	0.00586719	8.79681	5.95646	0.00260912	15.3885	-1.18678	-0.262756	-0.256412	-0.021382	-0.525635	0.234129	0.51409	-0.205002	2.18326	1.98282	2.06637	1.84302	-5.2863	-2.61562	-4.81619	-3.03224
O01367	FBgn0264491	1	how	how	Protein held out wings	1.81669	0.0873348	1.92353	2.37763	0.0448409	3.20582	3.05015	5.07314e-05	13.0995	3.61109	1.00779e-05	18.0433	1.23346	0.193836	0.878918	-2.30605	-1.71415	-2.27972	-1.48987	-1.7103	-1.70536	-1.09207	-1.0383	-4.26341	-1.55927	-4.57503	-4.65884	-5.34576	-4.76903	-4.83375	-5.04183
Q95SE0	FBgn0030082	1	HP1b	HP1b	GM01918p	0.237483	0.668054	0.0416042	-0.518025	0.516045	-0.148835	3.5904	0.0391447	5.05286	2.83489	0.0631678	3.40046	3.35291	0.0380423	4.76024	-0.470566	-0.377526	-0.300132	-0.299792	-1.37832	-0.28154	-0.217812	-2.59238	-0.523137	-0.627084	0.600136	-1.84786	-0.894275	-4.76738	-4.93292	-5.21502
O61491	FBgn0024754	0	Flo1	Flo; Flo-1; Flo1	Flotillin-1	1.32874	0.00092344	4.0322	-0.735083	0.0790707	-0.81005	2.54136	0.000532681	8.31923	0.477533	0.263527	0.276575	1.21262	0.0106234	2.39338	2.13082	1.97812	2.5453	1.94196	-0.492104	-0.0693501	0.875308	0.02704	1.19503	0.997106	0.573522	0.515565	-0.451063	-0.200165	0.157849	-1.07586
P48810	FBgn0004237	1	Hrb87F	Hrb87F	Heterogeneous nuclear ribonucleoprotein 87F	1.84826	0.142211	1.5656	1.57269	0.0661104	1.85535	1.81376	0.181617	1.34371	1.53819	0.152641	1.25567	-0.0344998	0.967396	-0.000496642	-1.51031	0.068472	-4.46179	-2.16978	-1.09482	-3.73282	-2.6576	-1.69045	-3.06107	-3.8552	-4.55365	-3.99653	-2.09276	-3.15165	-4.99188	-5.09216
P10676	FBal0064376	0	hrg[k07619]	ninaC	Neither inactivation nor afterpotential protein C	-0.0807269	0.86159	-0.00522298	-0.769034	0.0366072	-1.10467	0.631132	0.370507	0.272146	-0.0571757	0.923221	-0.00198366	0.711859	0.276666	0.397249	6.52944	4.77633	5.08829	5.46666	4.25903	5.03698	5.06293	4.74856	6.11496	5.06565	5.47776	5.52527	4.59853	6.31091	4.58181	3.84494
Q8IH88	FBgn0001216	0	Hsc70-1	Hsc70-1	AT28834p (Fragment)	-0.31092	0.875213	-0.017998	-1.37999	0.369774	-0.596245	0.691207	0.691872	0.110575	-0.377866	0.715802	-0.0548688	1.00213	0.540353	0.267891	1.15764	-5.00597	-4.58323	-3.02101	-4.86717	-3.79707	-4.41237	-2.65225	-4.52444	-4.51466	-1.98823	0.818439	-5.29945	-4.73102	-2.12635	-2.06058
P29844	FBgn0001218	0	Hsc70-3	Hsc70-3	Endoplasmic reticulum chaperone BiP	0.139893	0.31636	0.0699212	0.283589	0.120178	0.260951	1.75722	0.0127015	3.33195	1.90092	0.00866153	3.92047	1.61733	0.0176579	2.83528	1.22482	0.758752	1.10763	1.1035	0.848521	1.23462	1.47631	1.21003	1.00657	0.759523	1.07534	0.793699	-1.66693	-0.0936963	-0.242557	-0.831014
P11147	FBgn0266599	1	Hsc70-4	Hsc70-4	Heat shock 70 kDa protein cognate 4	0.18741	0.756589	0.0227029	0.237253	0.681521	0.0395075	-0.761549	0.148697	-0.630332	-0.711707	0.149517	-0.587379	-0.94896	0.180325	-0.705974	6.63515	5.60949	6.52934	6.84607	6.24084	6.05709	6.92025	6.60122	5.0714	5.82256	6.57318	7.40325	8.14821	6.43068	6.88793	7.19941
P29845	FBgn0001220	0	Hsc70-5	Hsc70-5	Heat shock 70 kDa protein cognate 5	-0.26957	0.788449	-0.0278267	-0.00935382	0.991086	-3.63725e-05	0.143962	0.865879	0.00900376	0.404178	0.533471	0.110296	0.413532	0.662148	0.0740408	1.46871	-1.4863	-0.721934	-0.235229	-0.360993	-0.275305	0.912712	-0.2103	-0.462557	-0.876497	-0.749923	2.19251	0.830169	0.123471	-1.11409	-1.39015
Q9XZT5	FBgn0026418	1	Hsp110	Hsp110	Heatshock protein cognate 70Cb	-0.0887988	0.727806	-0.0122529	-0.66528	0.118859	-0.615362	-0.147108	0.566701	-0.0362836	-0.72359	0.0970883	-0.732875	-0.0583093	0.787398	-0.00605284	-1.21659	-0.743036	-0.295738	-0.927538	-2.07829	-0.905268	-0.805465	-1.6998	-0.798553	-0.399811	-0.556502	-1.07284	-0.872748	-0.925907	-0.376986	-0.418826
M9NE68	FBgn0001224	0	Hsp23	Hsp23	Heat shock protein 23, isoform B	0.994781	0.168523	0.769306	1.29082	0.00733112	2.75567	2.68847	0.0101012	5.36518	2.98451	0.0054822	6.7481	1.69369	0.0283723	2.62032	1.93738	0.021624	-0.023035	-0.537279	0.451045	0.378275	1.01542	0.738098	-0.235542	-0.499425	-0.468589	-1.37687	-3.75667	-1.91492	-1.86512	-1.81848
P02517	FBgn0001225	0	Hsp26	Hsp26	Heat shock protein 26	0.935449	0.318114	0.465309	1.45043	0.157386	1.16475	3.54697	0.000182767	13.2589	4.06196	0.000568903	13.1809	2.61152	0.0397752	3.65714	-2.31763	-1.43825	-1.04986	-1.27473	-1.32693	-0.871952	-0.0563817	-1.76527	-1.39269	-2.22311	-1.52092	-4.68556	-5.47434	-4.81944	-4.98861	-4.98596
P02518	FBgn0001226	1	Hsp27	Hsp27	Heat shock protein 27	-0.386727	0.364974	-0.169285	0.46768	0.132853	0.409982	-0.0360882	0.962009	-0.000607036	0.818319	0.290789	0.438965	0.350639	0.622154	0.0722675	-0.166383	0.843904	1.3629	1.24251	1.44384	1.50962	2.31633	1.43076	1.25114	1.47091	1.34815	0.759643	-0.52837	0.862293	0.578413	2.51495
O02649	FBgn0015245	0	Hsp60A	Hsp60; Hsp60A	Heat shock protein 60A	1.08393	0.336433	0.512809	0.400982	0.460574	0.135011	-1.04869	0.36234	-0.462353	-1.73164	0.0281697	-2.68443	-2.13263	0.00634043	-4.68726	-0.85968	-4.9851	-4.53322	-2.69322	-2.72873	-4.88229	-4.27553	-3.91647	-4.38603	-4.61116	-3.80047	-4.60929	-2.74577	-1.1631	-2.10429	-2.8633
O97125	FBgn0001230	0	Hsp68	Hsp68	Heat shock protein 68	0.985144	0.278947	0.546242	-0.672148	0.509827	-0.196655	2.46553	0.0587857	3.0344	0.80824	0.499843	0.243415	1.48039	0.217578	0.980585	1.76473	-0.268413	-0.0974363	-0.647444	-1.24754	-1.21468	0.0356651	-3.45117	-1.10686	-2.02108	-1.01609	0.95488	-1.59832	-1.98437	-4.74286	-0.785151
M9PBL3	FBgn0001233	0	Hsp83	Hsp83	Heat shock protein 83, isoform B	-0.135174	0.890593	-0.00680207	-0.112544	0.911953	-0.00450487	0.869683	0.198228	0.611245	0.892313	0.223447	0.580741	1.00486	0.350656	0.45733	1.22836	-0.115419	-0.0249837	-0.439184	-0.718068	-0.228516	1.42074	0.26514	-0.629657	-0.917091	-0.0461399	2.78236	-1.14341	0.609174	-0.728239	-1.56748
P29829	FBgn0004623	0	Gβ76C	Gbeta76C	Guanine nucleotide-binding protein subunit beta-2	1.62227	0.0120856	3.11107	1.5363	0.0931252	1.58382	0.541391	0.322698	0.265934	0.455423	0.570467	0.111018	-1.08088	0.0774026	-1.20112	-1.74404	-1.32979	-0.346008	-1.65255	-3.02326	-0.990152	0.0694538	-1.4723	-3.09735	-1.92156	-3.32823	-3.21431	-1.97743	-1.0006	-1.46084	-2.79909
Q9V3D8	FBgn0040493	0	grsm	granny-smith; grsm	GH27579p	0.984023	0.0345688	1.43797	0.971931	0.00537461	2.20595	1.79883	0.0696131	2.08181	1.78674	0.0737526	2.02299	0.814811	0.314422	0.409432	-0.0314917	0.544935	1.26038	0.922265	0.400771	0.414781	1.08512	0.747054	-0.343784	-0.3216	-0.132704	-0.441911	0.805649	-2.34601	-1.50027	-1.45861
A0A0B4LGZ6	FBgn0002431	1	hyd	hyd	Hyperplastic discs, isoform B	-0.85223	0.0591896	-1.04633	-0.709283	0.0455607	-0.951439	1.55284	0.336007	0.735505	1.69579	0.298361	0.890726	2.40507	0.172104	1.83798	-0.547698	-1.54061	-1.80083	-0.927579	-1.38819	-0.814284	-0.755151	-1.28732	0.224374	-0.258171	-0.564342	-0.809666	-1.23242	-4.89547	0.266502	-5.16669
X2JEB6	FBgn0026415	0	Idgf4	Idgf4	Imaginal disc growth factor 4, isoform C	-0.37346	0.519868	-0.106103	-0.514726	0.21353	-0.345145	-0.504066	0.496166	-0.153424	-0.645332	0.319714	-0.319593	-0.130606	0.832122	-0.010424	-0.895292	0.868941	-1.20225	-0.0237915	-0.923027	-0.310337	-0.784044	0.19995	0.243538	0.220677	0.499312	-0.722083	0.948838	0.395736	-1.31871	0.738005
A0A0B4LFJ1	FBgn0013763	0	Idgf6	CG5210; Idgf6	Imaginal disc growth factor 6, isoform B	0.362173	0.45755	0.12298	0.621461	0.236026	0.389681	-0.740486	0.502474	-0.221321	-0.481199	0.657393	-0.0876623	-1.10266	0.316303	-0.551216	-4.60954	-2.94328	-4.63143	-4.65921	-2.97858	-4.79927	-4.48508	-3.54338	-4.49056	-4.65918	-4.40379	-4.73863	-2.60706	-1.29262	-4.93859	-5.04324
Q7KUB1	FBgn0001248	0	Idh	Idh	Isocitrate dehydrogenase [NADP]	0.734481	0.264308	0.424449	0.176028	0.659713	0.0317986	1.24497	0.0733866	1.41228	0.68652	0.0706072	0.790288	0.510492	0.292019	0.272904	2.33979	0.250017	0.639274	0.525266	0.224337	0.571635	0.511503	0.213058	-0.143861	-0.395032	0.14221	1.2131	-0.172814	0.156104	-0.161845	-1.04699
Q9VWH4	FBgn0027291	0	Idh3a	l(1)G0156	Probable isocitrate dehydrogenase [NAD] subunit alpha, mitochondrial	0.183219	0.543651	0.0484945	0.108342	0.756383	0.0131373	-0.275123	0.434045	-0.0997223	-0.35	0.385045	-0.145071	-0.458342	0.097445	-0.463494	1.74745	0.509402	1.11826	0.868303	0.313953	0.851165	1.81888	0.959905	0.990111	0.840958	1.02168	0.65779	0.775757	1.69488	1.42594	1.44733
Q9VD58	FBgn0038922	0	Idh3b	CG6439	GH26270p	-0.615794	0.0381777	-0.873313	-0.280191	0.294932	-0.148579	-0.852671	0.136423	-0.737658	-0.517068	0.331193	-0.248151	-0.236877	0.617792	-0.0495447	-0.391204	-0.315025	-0.782162	0.131235	-0.53272	-0.0723194	0.517555	0.072741	0.299777	0.0521889	0.313782	0.440273	1.71227	0.359569	0.250322	-0.26863
A8JRC1	FBgn0039358	0	Idh3g	CG5028	Uncharacterized protein, isoform D	-0.433168	0.181257	-0.321283	0.750356	0.0220186	1.2435	-0.574076	0.297137	-0.302562	0.609448	0.261389	0.355133	-0.140908	0.774657	-0.0156254	-1.64337	-0.952886	-0.517644	-1.10098	-0.21749	-0.137662	0.328836	0.54553	-0.86651	-0.339541	-0.924578	-0.351581	-1.07634	0.712956	-0.415441	-1.13976
Q9VQT8	FBgn0031561	0	IM33	CG16712; IM33	Immune induced molecule 33, isoform A	1.72376	0.205875	1.18318	1.74609	0.099714	1.74827	2.25378	0.125236	2.03352	2.27611	0.0523569	2.91576	0.530019	0.0231734	0.866586	-4.63387	-0.274389	-1.69423	-4.47478	-4.90835	-2.3217	-2.23306	-1.52484	-4.45673	-4.64178	-4.38375	-4.49008	-5.37179	-4.93228	-4.72141	-5.06693
Q8IR99	FBgn0285926	1	Imp	Imp	IGF-II mRNA-binding protein, isoform D	0.288266	0.727634	0.0398058	-1.38687	0.186608	-1.01112	1.03697	0.268785	0.591691	-0.638161	0.51335	-0.184803	0.748705	0.147497	0.622336	1.26356	-2.01754	-1.57909	-1.09545	-4.96314	-1.72441	-1.88724	-1.55426	-1.68971	-1.30388	-0.676034	-0.911972	-1.95834	-1.44761	-1.24768	-2.92277
P13677	FBgn0004784	0	inaC	inaC	Protein kinase C, eye isozyme	-0.135415	0.723331	-0.0190478	-0.169817	0.613363	-0.0360492	0.133011	0.712037	0.0196189	0.0986088	0.747429	0.0124671	0.268426	0.272584	0.151526	-0.473736	0.0818626	0.952323	-0.233774	-0.58463	0.660609	-0.0712208	0.184306	0.048787	0.149609	-0.074427	0.744366	-0.348302	0.022811	-0.11586	0.235982
E1JHM7	FBgn0014859	1	Hr38	Hr38	Hormone receptor-like in 38, isoform D	0.584343	0.0421735	0.803449	-0.391604	0.563865	-0.0974407	1.60929	0.0662621	1.89692	0.63334	0.474121	0.205273	1.02494	0.176413	0.772264	-1.88368	-1.64509	-1.20793	-1.68178	-1.99811	-2.11291	-4.34631	-1.86495	-1.8951	-2.18257	-2.67974	-1.99845	-3.23792	-4.85086	-2.31241	-2.45445
Q9W1C5	FBgn0034964	1	IntS1	IntS1	Integrator complex subunit 1	1.57708	0.139633	1.34843	2.50618	0.0402983	3.4954	3.39714	0.00293173	8.60454	4.32624	0.00148653	12.2338	1.82006	0.100991	1.81227	-2.42709	-0.519302	-2.06121	-1.74525	-1.69055	0.0334579	-0.121624	-1.25776	-1.71277	-4.61273	-4.60288	-2.1328	-5.28172	-4.88727	-5.00247	-5.16996
Q9VX31	FBgn0030858	1	IntS2	IntS2	Integrator complex subunit 2	0.659464	0.368966	0.285557	2.44991	0.0132792	4.59806	1.25254	0.152132	1.0243	3.04298	0.0118839	5.85787	0.593071	0.494112	0.181583	-3.1578	-3.84958	-3.50328	-1.91072	-1.91292	-1.11737	-1.01297	-1.21632	-2.18252	-4.23818	-4.37207	-4.26647	-2.52729	-4.80104	-4.84654	-5.25665
Q7PLS8	FBgn0262117	1	IntS3	IntS3	Integrator complex subunit 3	0.0477019	0.71126	0.00705854	0.111567	0.674953	0.0190475	-0.341847	0.147423	-0.284224	-0.277982	0.377164	-0.117717	-0.389549	0.106394	-0.379063	-0.165208	-0.22675	0.0853436	-0.363036	-0.742172	-0.0748065	0.36493	0.0378585	-0.00652193	-0.292781	-0.37248	-0.188675	0.108504	-0.163942	0.657649	0.0955254
O76994	FBgn0025366	0	Ip259	Ip259	GM13959p	-1.22064	0.262853	-0.708325	0.138138	0.765361	0.0160425	1.80563	0.129318	1.60402	3.16442	0.000779955	9.83479	3.02628	0.00141694	8.6208	-4.46255	-3.13411	-4.56982	-0.823025	-2.04098	-1.43969	-2.6686	-1.40512	-3.00572	-1.72392	-1.68522	-1.69207	-5.32733	-4.94063	-4.84373	-5.10036
Q24368	FBgn0011604	1	Iswi	Iswi	Chromatin-remodeling complex ATPase chain Iswi	-0.299595	0.518061	-0.08557	0.788542	0.0145708	1.44817	0.742604	0.158647	0.593763	1.83074	0.00143306	5.20614	1.0422	0.0124708	1.98446	1.90072	0.0752428	0.590052	0.792229	2.05778	1.75109	2.15901	1.7429	1.22886	1.58268	1.03817	0.706911	-0.575943	0.40184	0.280812	0.281116
B7YZK4	FBgn0259682	0	Jabba	CG42351; Jabba	Jabba, isoform E	-0.673746	0.699865	-0.104421	-0.956547	0.566104	-0.236366	-0.681649	0.666388	-0.120156	-0.96445	0.516307	-0.276886	-0.00790274	0.996254	-1.28796e-05	-4.63621	-5.02968	-1.80848	-0.474991	-4.84481	-1.39093	-1.86336	-4.98148	-4.37055	-4.54267	-0.535566	0.194408	-0.830529	-0.758107	-2.51128	-5.12286
Q9VT00	FBgn0036004	1	Jarid2	Jarid2	Jumonji, AT rich interactive domain 2	0.624496	0.14385	0.525882	-0.29929	0.290738	-0.160569	0.509176	0.237434	0.317958	-0.414611	0.222304	-0.270762	-0.115321	0.650938	-0.0215027	2.25734	1.74345	1.46866	0.727123	0.666741	0.855049	0.989141	-0.00950811	1.1665	0.683198	1.07597	0.772922	0.70176	1.16102	1.57845	0.718637
Q9VAA9	FBgn0039743	0	Jasper	CG7946	LD23804p	0.360754	0.463367	0.120519	0.091267	0.83342	0.00722253	0.1103	0.805357	0.0103695	-0.159188	0.689765	-0.0256767	-0.250455	0.632285	-0.0498623	-0.217163	0.337732	0.629204	1.06966	0.652803	-0.0152172	0.230298	-0.126404	0.543936	0.47217	0.370621	-1.01032	-0.324089	1.04554	0.764394	-0.10761
A0A0B4KEX6	FBgn0028371	0	jbug	jbug	Jitterbug, isoform M	0.385312	0.39546	0.155241	-0.0137594	0.972278	-0.000167997	0.153821	0.734494	0.0206138	-0.245251	0.556692	-0.0623882	-0.231492	0.564664	-0.0574584	-1.26934	-0.129668	-0.717316	-1.64399	-2.10633	-0.880744	-0.977983	-1.39154	-0.809079	-1.24616	-1.20584	-2.04048	-1.02261	-1.90318	-0.717063	-0.732752
Q9VK12	FBgn0032494	0	Jhbp13	CG5945	GH20621p	0.0345519	0.979053	0.000317656	1.66771	0.144001	1.4036	-0.882708	0.415594	-0.336604	0.750451	0.127515	0.671232	-0.91726	0.360198	-0.406766	-2.06281	-0.096888	-4.62885	-1.83379	-0.675803	-0.10856	-1.47343	0.168075	-1.24313	-1.98844	-0.88738	-4.6416	-1.32357	-1.16819	-1.02947	-1.57029
Q9Y143	FBgn0027586	0	Jhbp14	CG5867	BcDNA.GH05536	-0.0048834	0.995403	-9.77153e-06	0.751787	0.333848	0.35819	0.419925	0.706584	0.0633399	1.1766	0.276205	0.657446	0.424809	0.612068	0.0905695	-0.168111	2.07149	-0.837858	-1.42524	0.957451	1.02965	-1.17023	1.8501	-0.0516625	-0.392497	-0.329731	0.433708	1.27851	-1.64204	-1.80049	0.124603
Q7KAH0	FBgn0027339	0	jim	jim	FI01201p	-0.362965	0.333352	-0.17317	1.18465	0.0209414	1.98902	2.6975	1.29986e-05	13.1802	4.24511	9.17293e-07	25.6298	3.06046	0.000508398	10.0805	-2.64361	-2.46246	-2.41476	-1.96623	-1.21033	-0.869503	-0.666498	-0.55028	-1.25668	-2.22189	-2.68359	-1.87304	-5.44988	-4.91216	-4.76413	-5.15088
O76522	FBgn0027338	0	Kap-α3	Kap-α3	Karyopherin alpha 3 (Fragment)	-0.435047	0.307793	-0.222632	-0.574747	0.295619	-0.304195	2.43255	0.00157302	6.81907	2.29285	0.00854903	4.7418	2.86759	7.12676e-05	11.8922	-1.94187	-3.4334	-2.76063	-2.35467	-3.41771	-3.12782	-1.48881	-3.01503	-1.7505	-2.76683	-1.9777	-2.25535	-5.40824	-4.70912	-4.84922	-5.25417
O76767	FBgn0267330	0	KdelR	KdelR	ER lumen protein-retaining receptor	-1.04054	0.0535956	-1.3224	-0.534869	0.249924	-0.322093	-0.213315	0.603051	-0.0468539	0.292359	0.518287	0.0834479	0.827228	0.017034	1.4631	-1.26663	-0.671369	-0.0756589	0.269224	1.02745	0.153347	-0.114082	-0.788458	0.516075	0.641135	0.599517	0.661007	0.0533112	0.00752321	-0.229093	-0.722917
Q9VHH9	FBgn0037659	1	Kdm2	Kdm2	JmjC domain-containing histone demethylation protein 1	1.684	0.064252	2.00752	0.604126	0.422564	0.226008	2.14479	0.0324842	3.19215	1.06491	0.20067	0.742797	0.460788	0.035953	0.6655	-4.55479	-2.15444	-2.0274	-2.53374	-4.98887	-3.24456	-2.37794	-4.9785	-4.45295	-4.42336	-4.52339	-4.60667	-5.31023	-4.71688	-4.79142	-5.03099
A0A0B4KFJ8	FBgn0053182	1	Kdm4B	Kdm4B	Lysine (K)-specific demethylase 4B, isoform E	-2.29841	0.0452195	-3.09062	-0.369426	0.700522	-0.0571052	0.39771	0.0578776	0.492162	2.3267	0.0253352	3.71405	2.69612	0.02906	4.14314	-4.55715	-4.98626	-4.5268	-4.67873	-2.48774	-1.69104	-4.42315	-2.43105	-1.81718	-1.56418	-1.68156	-4.49237	-5.38215	-4.76415	-5.00888	-5.1846
A0A0B4K849	FBgn0263391	0	hts	hts	Hu li tai shao, isoform O	0.953707	0.0316328	1.43043	0.737867	0.355642	0.331293	0.391279	0.667694	0.0686391	0.17544	0.871664	0.0104651	-0.562428	0.545522	-0.148024	-0.860021	-0.717113	0.143768	-0.280731	1.28797	-0.952273	-1.57829	-1.33486	-0.757482	-1.33528	-1.43834	-1.99782	-1.56794	0.840248	-2.69754	0.146017
M9NEL3	FBgn0266557	1	kis	kis	Kismet, isoform F	-0.955247	0.346235	-0.440015	-0.889589	0.00397412	-2.13569	3.70741	0.0408214	5.15001	3.77307	0.0422419	5.18516	4.66266	0.0236872	7.57909	2.90873	-0.624272	-0.347897	-0.512015	0.326205	0.704296	0.285091	0.371582	1.29289	1.37358	0.92405	1.65501	-0.198738	-4.73929	-3.38286	-5.08422
P13054	FBgn0001323	0	knrl	knrl	Knirps-related protein	0.390221	0.354424	0.175785	0.313738	0.439445	0.112034	0.049401	0.974536	0.000553395	-0.027082	0.986018	-0.000165609	-0.34082	0.829545	-0.0276609	-1.35989	-1.24274	-1.21545	-0.854374	-1.13378	-1.4126	-1.2271	-1.20492	-2.10032	-0.570168	-1.55143	-2.01143	-5.41835	0.338855	0.708633	-0.499201
A1Z6Q0	FBgn0265003	1	koi	CG3287; koi	Klaroid, isoform D	-0.918717	0.0298796	-1.4007	-0.962734	0.205697	-0.661178	2.81686	0.0718725	3.2209	2.77284	0.0712377	3.18126	3.73558	0.0334311	5.51315	-1.01924	-1.19707	-0.961879	-1.69864	-1.96684	-2.03667	0.462486	-1.51186	-0.407141	-0.634013	-0.621744	0.460943	-5.39094	-4.76396	-0.932334	-5.05703
X2J4W8	FBgn0266449	0	Kr-h2	Kr-h2	Kruppel homolog 2, isoform C	0.460097	0.453486	0.158014	-0.22103	0.485119	-0.069437	-0.417495	0.495866	-0.127184	-1.09862	0.0276419	-1.71213	-0.877592	0.0677211	-1.02615	-0.812657	-2.19927	-2.33516	-0.377668	-2.25586	-2.04708	-2.14108	-2.00525	-2.53145	-1.25273	-1.67417	-2.10679	-1.62132	-0.354139	-0.766227	-1.31309
A8JNJ6	FBgn0004167	0	kst	kst	Karst, isoform E	0.448631	0.412519	0.172524	0.243655	0.437871	0.0873878	0.802084	0.204396	0.55306	0.597108	0.183756	0.439327	0.353453	0.383144	0.147262	1.38558	0.34469	-0.781146	-0.102481	0.637636	-0.0866003	-0.448887	-0.0754086	-0.131539	-0.651644	-0.376999	0.212301	-0.813032	-0.932925	0.361768	-0.977504
X2JD07	FBgn0027330	0	l(1)G0020	l(1)G0020	RNA cytidine acetyltransferase	-1.61352	0.0810458	-1.76078	-2.9072	0.00574332	-6.51457	1.35724	0.297869	0.713872	0.0635513	0.95723	0.00120643	2.97075	0.0501577	3.86098	-1.11128	-3.80966	-1.15592	-2.16854	-2.78174	-3.65175	-2.26744	-4.71921	-1.05945	-0.808429	-0.570897	0.647439	-1.26584	-4.89947	-2.2345	-5.27455
X2J8E8	FBgn0261534	0	l(2)34Fc	l(2)34Fc	Lethal (2) 34Fc, isoform B	0.620018	0.446114	0.217349	2.15605	0.0481054	2.84126	0.640565	0.508749	0.188004	2.1766	0.0493693	2.84382	0.0205479	0.973665	0.000238156	-4.68755	-1.81005	-4.5474	-4.67881	-1.49689	-1.77455	-4.38874	-1.91951	-4.5098	-4.63578	-4.39755	-4.66075	-5.31507	-2.88272	-4.8661	-5.2222
P82147	FBgn0011296	0	l(2)efl	l(2)efl	Protein lethal(2)essential for life	-0.322651	0.802344	-0.0308582	0.386081	0.743874	0.0496117	-1.07112	0.437353	-0.38471	-0.362383	0.770849	-0.0409605	-0.748464	0.580944	-0.176537	-0.97919	-2.96449	-4.65372	-4.66479	-1.9835	-4.69888	-1.46876	-2.27612	-4.4977	-4.44821	-1.13104	-1.89462	-1.82655	-0.896726	-1.23796	-5.01649
Q8MLS7	FBgn0021979	0	l(2)k09913	l(2)k09913	Lethal (2) k09913, isoform D	0.425799	0.33108	0.204412	0.0407607	0.93133	0.00125936	0.353746	0.502179	0.10582	-0.0312922	0.95536	-0.000620612	-0.0720529	0.87788	-0.00407567	-2.52238	-1.83036	-0.979217	-1.54603	-2.1418	-3.17083	-1.55936	-1.54614	-2.0376	-2.29889	-2.69115	-1.55353	-1.67399	-2.36571	-1.27445	-2.97882
Q9VEJ2	FBgn0010926	1	l(3)07882	l(3)07882	Nucleolar protein 14 homolog	-2.29816	0.0674815	-2.69072	-2.31756	0.0661715	-2.73317	0.383008	0.1385	0.328831	0.363603	0.151685	0.297812	2.68117	0.0477794	3.54118	-4.61054	-5.04191	-4.38805	-4.16494	-4.1939	-4.87984	-4.31309	-4.89624	-1.57015	-1.87621	-0.885296	-4.68115	-5.21097	-4.77976	-4.75214	-4.99461
A0A0S0WNZ2	FBgn0002440	0	l(3)mbn	l(3)mbn	Lethal (3) malignant blood neoplasm, isoform E	0.636503	0.578499	0.151295	2.33212	0.0500603	3.03294	-0.56024	0.747814	-0.0707058	1.13538	0.499908	0.341874	-1.19674	0.451711	-0.413042	-3.51589	-0.539933	-4.67557	-4.51694	-0.139581	-0.448968	-3.242	-2.63531	-4.37599	-4.40278	-4.41763	-2.59795	-2.28624	-4.80876	-4.79738	0.885007
M9NE89	FBgn0002525	1	Lam	Lam	Lamin, isoform B	-1.61105	0.000467231	-5.36554	-1.19784	0.00155112	-3.36517	6.26566	0.00179625	17.2032	6.67886	0.00150579	18.8493	7.8767	0.00109319	23.3253	1.55095	1.5852	2.24625	2.06354	1.86808	2.14422	2.59462	2.49183	3.6622	3.686	3.31063	3.23131	-5.28321	-2.3779	-4.96157	-4.994
Q03427	FBgn0010397	1	LamC	LamC	Lamin-C	0.89116	0.128169	0.795106	0.325575	0.784803	0.0342634	2.23547	0.0821277	2.42662	1.66988	0.273881	0.939207	1.34431	0.235128	0.845161	-2.51689	-0.85895	-1.14704	-1.08396	-4.94327	-1.88293	-0.128083	-0.914894	-1.70054	-2.92313	-2.81985	-1.72796	-5.444	-1.56213	-4.77008	-2.7725
Q00174	FBgn0002526	1	LanA	LanA	Laminin subunit alpha	0.221081	0.847561	0.01588	0.133067	0.913488	0.00522916	0.846883	0.470344	0.277425	0.758868	0.541032	0.202449	0.625802	0.627162	0.1268	-1.63702	-3.1908	-4.39443	-4.55368	-4.93934	-2.83797	-1.62574	-4.72494	-1.06461	-4.5894	-4.49864	-4.5076	-5.44011	-1.72553	-4.88815	-5.10967
P11046	FBgn0261800	0	LanB1	LanB1	Laminin subunit beta-1	-1.00139	0.27152	-0.566984	0.706879	0.613979	0.14975	-2.06005	0.23935	-1.27922	-0.351778	0.850235	-0.0247866	-1.05866	0.538039	-0.284975	-4.7185	-5.0354	-4.61566	-4.55626	-2.02095	-4.70659	-0.424841	-4.94037	-1.49983	-4.40572	-4.5043	-4.51041	-0.965318	-4.95377	0.396972	-5.16352
P15215	FBgn0267348	0	LanB2	LanB2	Laminin subunit gamma-1	0.59628	0.689928	0.0961183	0.0703136	0.955089	0.0014032	-0.11101	0.953888	-0.002276	-0.636977	0.71957	-0.0910413	-0.707291	0.66843	-0.123736	-0.615458	-5.07599	-0.466722	-4.40651	-1.48946	-4.84182	-1.49434	-4.84293	-4.3619	-2.01642	-2.04369	-4.5278	0.378443	-4.78742	-0.734469	-4.9772
Q94901	FBgn0011640	1	lark	lark	RNA-binding protein lark	-0.262231	0.451722	-0.0905034	-0.350574	0.204973	-0.241301	1.58616	0.147073	1.32042	1.49782	0.164248	1.17504	1.84839	0.107502	1.79032	-2.532	-1.64456	-2.64967	-1.62285	-2.51311	-2.44899	-1.69558	-2.14477	-1.84588	-2.18045	-1.95696	-1.41688	-5.4512	-4.73775	-2.20877	-2.39599
Q8MLV1	FBgn0034657	1	LBR	LBR	Lamin-B receptor	-4.01408	0.000771069	-12.4955	-2.61325	8.53494e-05	-10.6328	1.90795	0.0421372	2.62408	3.30879	0.00747091	7.03656	5.92204	0.00096798	17.8498	-3.44124	-3.03304	-1.67465	-1.93241	-0.646949	-1.0545	-1.1835	-1.59305	1.79826	1.87885	1.18838	1.1095	-5.21104	-2.69016	-4.8191	-4.99285
P92181	FBgn0020642	0	Lcp65Ac	Lcp65Ac	Cuticle protein DCP2	1.18868	0.615584	0.250469	2.27919	0.28229	1.25197	0.141946	0.958881	0.00258842	1.23246	0.625784	0.2509	-1.04673	0.670288	-0.181858	-4.5297	2.51322	-4.47044	0.799469	1.40041	1.38553	-4.52895	0.417625	-4.3819	1.13971	-4.42102	-2.77897	-1.42118	-4.8885	-3.72543	3.77987
Q8SWZ9	FBgn0029994	0	Ldsdh1	Ldsdh1	RH47744p	0.843139	0.241656	0.52005	-0.569846	0.449788	-0.197732	0.757635	0.128525	0.675063	-0.65535	0.264987	-0.37799	-0.0855035	0.889313	-0.00435601	1.35783	-0.066412	-0.171033	0.15538	-2.17618	-1.49603	-0.594172	-0.109791	-0.0444717	0.30539	-0.278466	-2.07924	-0.751543	0.22335	-0.620968	-0.605615
A0A0B4K7U5	FBgn0020279	0	lig	lig	Lingerer, isoform H	-0.136547	0.737074	-0.018091	-2.85209	0.026481	-4.49794	5.08854	1.50391e-06	29.6294	2.37299	0.0506318	3.07439	5.22508	6.20446e-05	21.9835	-0.0486487	0.356855	0.414936	-0.438636	-4.93062	-1.66783	-2.18156	-1.79766	0.7846	0.474463	0.304808	-0.733175	-5.43727	-4.70051	-4.75786	-5.174
M9PC73	FBgn0046704	0	Liprin-α	Liprin-alpha	Liprin-alpha, isoform C	-1.65237	0.54298	-0.438235	-3.70476	0.148471	-3.06887	0.467309	0.866307	0.0291264	-1.58508	0.522763	-0.446509	2.11968	0.448391	0.738374	-4.45116	1.14422	2.47311	-4.57883	-4.92646	0.499086	-4.45003	-4.74481	3.83034	-4.54684	1.7056	0.207703	2.6013	0.161996	-4.96622	-5.07897
M9PFX9	FBgn0261565	0	Lmpt	Lmpt	Limpet, isoform N	1.36242	0.162599	1.07479	1.37848	0.0646773	1.63935	0.667952	0.418093	0.252972	0.684006	0.0918822	0.709156	-0.694473	0.281383	-0.382447	1.14433	-1.54183	-1.66185	-1.56113	-0.894924	-1.21054	-0.549533	-0.901258	-0.943434	-3.22953	-2.12608	-2.77112	-1.84287	-2.24224	-1.01055	-1.19662
Q9V5M6	FBgn0283521	1	lola	lola	Longitudinals lacking protein, isoforms J/P/Q/S/Z	-1.37848	0.00505813	-3.16499	-0.20681	0.307601	-0.105889	5.05686	5.51061e-06	26.593	6.22853	2.99084e-07	40.6362	6.43534	3.95892e-07	41.2017	0.0167781	0.220505	-0.669796	0.437027	1.03159	1.16881	0.929132	1.56165	1.57176	1.61123	1.19026	1.14516	-5.46419	-4.70592	-4.81436	-5.23846
Q867Z4	FBgn0283521	1	lola	lola	Longitudinals lacking protein, isoforms F/I/K/T	-2.88875	0.0537849	-3.66681	0.407286	0.699786	0.0631435	0.307702	0.074623	0.34682	3.60374	0.000164859	13.6325	3.19646	0.0423624	4.3888	-4.66938	-5.08396	-4.59221	-4.61385	-1.79465	-1.08384	-1.04938	-1.84738	-0.696716	-0.655652	-4.63175	-1.42027	-5.23974	-4.94221	-4.91707	-5.0912
Q7KRI2	FBgn0022238	1	lolal	lolal	Longitudinals lacking protein-like	-0.520326	0.352796	-0.235435	0.412729	0.440671	0.146884	3.12242	3.98448e-05	13.7375	4.05548	6.97954e-07	24.9662	3.64275	0.00272209	9.34401	-2.09685	-1.35152	-1.80245	-2.25574	-1.27009	-0.609416	-1.02733	-0.867506	-0.522681	-0.847058	-2.59067	-1.46485	-5.20734	-4.81389	-4.75368	-5.22135
Q8IGE9	FBgn0263594	1	lost	lost	RH35990p (Fragment)	-0.494329	0.503188	-0.147443	0.384214	0.413068	0.14753	0.557402	0.583596	0.130369	1.43594	0.154926	1.16293	1.05173	0.27674	0.58679	-0.701241	-0.96258	-0.31344	1.60444	0.920798	0.733739	0.189057	1.29775	-0.483356	0.590046	0.233492	1.26431	-0.70811	1.46599	-1.24863	-2.11168
A0A0B4JCS1	FBgn0263593	1	Lpin	Lpin	Lipin, isoform G	0.96498	0.0598314	1.18024	-2.27306	0.000449461	-7.60862	2.28519	0.182756	1.68676	-0.952845	0.525168	-0.266512	1.32021	0.395048	0.532508	-0.985201	-2.44969	-1.34145	-1.13645	-5.07969	-4.69921	-4.39783	-4.68821	-1.74869	-2.74706	-2.69852	-2.57844	-5.36249	-4.84844	0.19947	-5.04211
A0A0B4KHZ1	FBgn0039114	0	Lsd-1	Lsd-1	Lipid storage droplet-1, isoform D	-0.638132	0.473874	-0.20697	-0.0851024	0.883451	-0.00458001	-1.31124	0.160223	-1.04279	-0.758207	0.216628	-0.503665	-0.673105	0.381878	-0.281408	-1.08539	-0.309146	0.749268	1.89642	0.881383	1.00991	0.503083	1.06889	-0.0799283	2.2344	1.34545	0.303755	1.81085	2.8715	0.591782	1.22196
P11997	FBgn0002564	0	Lsp1γ	Lsp1gamma	Larval serum protein 1 gamma chain	-0.115583	0.717157	-0.0166885	1.93738	0.167612	1.50281	0.448884	0.216089	0.298672	2.50184	0.100925	2.49184	0.564467	0.00143562	1.60476	-5.02352	-4.95903	-3.7834	-4.47611	-0.153989	-4.78737	-1.3231	-3.76575	-4.40703	-4.51464	-4.29631	-4.56175	-4.98623	-4.91596	-4.90137	-5.23403
X2JCV2	FBgn0002565	0	Lsp2	Lsp2	Larval serum protein 2, isoform B	1.70122	0.262522	0.988127	1.48233	0.315687	0.742268	0.285217	0.608349	0.0615632	0.0663266	0.895395	0.0031827	-1.41601	0.343415	-0.657283	1.16662	-0.0810303	0.518812	0.975197	0.290705	0.0439029	0.800676	0.568749	-0.521014	0.802433	0.151893	-4.65861	-0.934165	0.673529	0.628596	1.07077
Q6NPB2	FBgn0034140	0	Lst	CG8317; Lst	GEO09701p1	2.48473	0.0801721	2.72321	1.54935	0.354212	0.698348	0.841627	0.173717	0.639769	-0.0937566	0.945656	-0.00227517	-1.6431	0.193721	-1.17124	-0.394671	-0.332551	-0.0618083	-0.649938	-0.688422	-4.81561	-0.214672	0.538197	-1.15241	-1.21378	-4.39199	-4.61972	-0.0753681	-2.32533	-1.49665	-0.908128
Q9VYU8	FBgn0002577	0	m	m	Miniature	-0.0822511	0.931708	-0.00252677	0.957128	0.220042	0.629307	0.71	0.56371	0.176751	1.74938	0.154902	1.4169	0.792251	0.506643	0.23395	-1.07052	-2.02274	1.07956	0.258395	1.16176	0.0406022	0.839266	0.360582	0.091322	-0.531468	0.953869	-1.94002	-0.0121904	-3.76875	-1.14923	0.334861
Q9VIE8	FBgn0010100	0	mAcon1	Acon	Aconitate hydratase, mitochondrial	0.0403688	0.963865	0.00064524	0.676666	0.434998	0.244623	-0.522811	0.57749	-0.124667	0.113486	0.896598	0.0053795	-0.563179	0.594225	-0.127306	0.288031	-1.91087	-0.309	0.0972228	-0.230733	-0.440881	1.32307	0.0591167	-2.52384	0.110194	0.546211	-0.128655	-2.04997	0.292841	1.12989	0.883873
A0A0B4KI71	FBgn0002645	0	Map205	Map205	Microtubule-associated protein 205, isoform C	0.877498	0.0943456	0.89968	-0.219356	0.742323	-0.0283861	2.59634	0.000216719	9.51326	1.49949	0.0587963	1.84534	1.71884	0.0108527	3.3766	-2.90228	-1.79538	-2.67609	-2.48252	-4.99906	-3.53832	-2.53334	-3.17296	-2.96574	-4.40055	-3.14026	-2.85971	-5.47554	-4.81438	-4.80195	-5.14975
Q9VGA4	FBgn0038016	1	MBD-R2	MBD-R2	MBD-R2	-0.0256321	0.951647	-0.000551705	0.880663	0.059406	1.07984	1.36798	0.0606489	1.66507	2.27427	0.0162835	4.06697	1.39361	0.0597838	1.70497	-0.174709	0.768383	0.924766	0.119737	1.31035	1.5858	1.29207	1.07513	1.247	0.412683	0.338525	-0.257498	0.456266	-1.61605	-1.59246	-1.08148
Q9V9T5	FBgn0039877	0	Mccc1	CG2118	GM14617p	0.302315	0.21468	0.20201	0.24351	0.27077	0.138168	0.145261	0.517362	0.0415745	0.0864563	0.668694	0.0151102	-0.157054	0.508825	-0.0460845	4.30331	4.59891	5.00895	4.66449	4.30229	4.73006	4.80525	4.50285	4.23746	4.49661	4.69049	3.94185	4.48137	4.31923	4.93738	4.25664
Q9V9A7	FBgn0042083	0	Mccc2	CG3267	Probable methylcrotonoyl-CoA carboxylase beta chain, mitochondrial	0.0111163	0.964038	0.000176816	0.2393	0.638346	0.0466501	0.240473	0.727965	0.0331587	0.468657	0.56009	0.117981	0.229357	0.738427	0.0302045	-0.228785	-0.38899	0.316548	0.267348	0.0930456	0.013799	1.44152	-0.669508	-0.156234	-0.179638	-0.193048	0.450576	0.993527	-0.192889	0.131127	-1.92754
Q8MQS7	FBgn0262782	0	Mdh1	Mdh1	Malate dehydrogenase	1.42475	0.392319	0.57896	1.37427	0.25579	0.813728	1.63818	0.394478	0.66179	1.58771	0.319676	0.786377	0.213438	0.882998	0.0115343	0.772008	-5.09315	-3.953	-1.10885	-4.89314	-1.39642	-1.58266	-1.71267	-4.31458	-4.55046	-4.54591	-1.67102	-5.28507	-0.438039	-4.96191	-5.2507
Q9VEB1	FBgn0262559	0	Mdh2	Mdh2	IP09655p	1.13588	0.534495	0.309022	-0.244052	0.868488	-0.0149448	-0.50041	0.753377	-0.0615443	-1.88034	0.157527	-1.50924	-1.63629	0.222515	-1.06791	1.78095	-4.8255	-0.538863	-0.526655	-4.93649	-0.916071	-0.826122	-2.95109	-3.03171	-4.46513	-1.42644	0.269704	-0.994466	1.08619	-1.41572	-0.78443
Q00748	FBgn0004513	0	Mdr65	Mdr65	Multidrug resistance protein homolog 65	-0.0582227	0.906607	-0.00247917	-0.971608	0.220357	-0.638223	-0.303166	0.497322	-0.0919692	-1.21655	0.126936	-1.09053	-0.244943	0.676854	-0.0415191	4.02908	3.63188	4.52726	4.32544	4.1863	1.77287	4.02042	2.88054	3.33039	3.99257	4.06164	5.36197	5.46818	3.87609	4.39172	3.99035
P23128	FBgn0004419	0	me31B	me31B	ATP-dependent RNA helicase me31b	0.219513	0.461267	0.0737668	-0.799459	0.0843735	-0.858454	1.56505	0.080044	1.71634	0.546073	0.467152	0.1805	1.34553	0.112607	1.27615	-0.55894	-1.20308	-1.1265	-1.2982	-2.77564	-2.36875	-1.44142	-1.6768	-1.14565	-1.16028	-0.859579	-1.89926	-4.2646	-2.19658	-2.64657	-1.33916
Q9VP05	FBgn0037109	1	MED1	MED1	Mediator of RNA polymerase II transcription subunit 1	-0.629305	0.34378	-0.29182	-0.00494077	0.986292	-2.96168e-05	3.97172	0.00353845	9.73542	4.59608	5.01001e-07	28.9561	4.60102	1.96381e-05	21.6566	-2.73826	-0.602511	-0.537323	-0.63528	-0.732648	-0.614791	-0.187429	-0.481056	-0.039126	-0.231548	-0.569847	-1.15564	-5.44088	-4.91115	-4.80884	-5.23936
Q9VVS4	FBgn0036811	1	MED11	MED11	Mediator of RNA polymerase II transcription subunit 11	0.0335904	0.909641	0.00138157	-0.837205	0.525106	-0.23421	4.26783	1.13958e-05	21.097	3.39703	0.0584572	4.18909	4.23424	3.40236e-05	18.9195	-0.794311	-0.615273	-0.673777	-0.984373	-5.06187	-0.737539	-0.0682825	-0.683219	-0.535806	-0.32963	-0.799965	-1.53669	-5.38704	-4.73173	-4.76021	-5.26008
Q9VEC1	FBgn0038578	1	MED17	MED17	Mediator of RNA polymerase II transcription subunit 17	0.166219	0.398439	0.0664274	0.11989	0.498199	0.0362784	0.367795	0.0909884	0.38288	0.321467	0.112215	0.305377	0.201576	0.371404	0.0867089	0.433311	0.504589	0.862296	0.772478	0.618259	0.59735	0.735793	0.435957	0.69876	0.768472	0.222378	0.218188	-0.0629547	0.189724	0.637352	0.337371
Q9VVL6	FBgn0036761	1	MED19	MED19	Mediator of RNA polymerase II transcription subunit 19	1.01778	0.245058	0.621592	0.568226	0.586129	0.131832	2.60888	2.94318e-05	11.8213	2.15933	0.0489376	2.82949	1.5911	0.106747	1.54599	-2.40013	-2.61637	-2.12442	-2.5294	-4.92746	-2.20679	-1.95941	-2.37489	-2.35226	-2.0865	-4.55786	-4.74483	-5.4309	-4.79451	-4.74112	-5.13933
Q9W1X7	FBgn0034795	1	MED23	MED23	Mediator of RNA polymerase II transcription subunit 23	-0.260959	0.797345	-0.0256663	-0.741557	0.447328	-0.259081	1.47371	0.138831	1.26373	0.993112	0.229199	0.63538	1.73467	0.0684155	2.02062	-4.67	-5.01248	-2.258	-2.3337	-4.85294	-2.08443	-4.50937	-4.74983	-4.28582	-4.50781	-2.26579	-2.17093	-5.29217	-4.74492	-4.98714	-5.1448
Q9V4F9	FBgn0039923	1	MED26	MED26	Mediator of RNA polymerase II transcription subunit 26	-0.699652	0.359127	-0.311172	-1.01672	0.143545	-0.85711	0.860417	0.222816	0.561038	0.543347	0.301624	0.282831	1.56007	0.0328948	2.31338	-0.546692	-3.07436	-1.98536	-1.00067	-2.9728	-2.05181	-2.0071	-0.843644	-1.73055	-0.841904	0.175147	-1.41117	-2.39722	-2.52801	-2.59659	-2.52693
Q9VNG0	FBgn0037359	1	MED27	MED27	Mediator of RNA polymerase II transcription subunit 27	-0.174635	0.775416	-0.019291	0.0936185	0.870745	0.00562731	-0.177064	0.737526	-0.0234118	0.0911894	0.850617	0.00640753	-0.00242902	0.997263	-2.89124e-06	-1.75331	-2.01908	-1.49382	-0.886026	-1.57037	-1.29687	-1.06611	-1.14589	-1.10409	-0.66967	-0.779135	-2.9008	-2.40608	-1.72232	-0.828501	-0.487086
Q9W0P3	FBgn0035149	1	MED30	MED30	Mediator of RNA polymerase II transcription subunit 30	0.494295	0.326401	0.24035	0.787899	0.108973	0.758496	3.6076	0.00030074	12.7053	3.90121	1.25019e-06	23.0289	3.11331	0.00143767	8.84907	-2.18387	-1.26781	-0.755881	-1.46454	-1.43065	-1.14574	-0.722786	-1.19851	-0.879182	-2.33918	-2.02723	-2.40369	-5.22633	-4.87545	-4.73018	-5.27055
A0A0B4K6R3	FBgn0037262	1	MED31	MED31	Mediator of RNA polymerase II transcription subunit 31	-0.692982	0.641406	-0.133653	-0.0892182	0.944485	-0.00221304	2.07886	0.136953	1.79495	2.68263	0.0572757	3.3319	2.77184	0.113287	2.62167	-4.46986	-1.61533	-1.01119	-1.50515	-1.77169	-1.08224	-1.24585	-2.0867	-1.02045	-4.60902	1.00626	-1.2064	-5.42138	-4.71854	-1.51443	-5.26263
Q9VS38	FBgn0035754	1	MED4	MED4	Mediator of RNA polymerase II transcription subunit 4	0.554175	0.628615	0.11173	0.62786	0.568423	0.154032	3.82644	0.00161029	10.6876	3.90012	3.15327e-05	17.5554	3.27226	0.0406637	4.55104	-2.55155	-0.750254	-1.17115	-0.564643	-1.60787	-1.1194	-0.515669	-1.49992	-0.718423	-1.24715	-0.610302	-4.67841	-5.49168	-4.89866	-4.73689	-5.21611
Q8MSX2	FBgn0024330	1	MED6	MED6	Mediator of RNA polymerase II transcription subunit 6	1.36994	0.0866537	1.45516	1.64644	0.0543754	2.08209	3.67472	1.42689e-05	17.8063	3.95123	5.27722e-06	20.853	2.30478	0.0222517	3.80897	-1.83687	-1.61624	-1.0085	-1.06708	-1.56586	-0.997926	-0.663955	-1.19492	-4.26744	-1.94562	-1.86966	-2.92572	-5.47933	-4.80711	-4.96265	-4.97849
Q9GYV9	FBgn0051390	1	MED7	MED7	Mediator of RNA polymerase II transcription subunit 7	0.220384	0.840738	0.0166037	-0.687716	0.582406	-0.161458	2.80735	0.0371445	4.0148	1.89925	0.140938	1.6162	2.58696	0.0304818	3.92173	-4.5976	-1.65669	-1.02069	-1.77991	-1.80834	-4.93166	-1.24621	-4.70108	-1.47887	-2.38155	-4.44897	-1.62704	-5.38393	-4.89617	-4.88073	-5.12345
Q0E8J0	FBgn0035357	1	MEP-1	MEP-1	MEP-1, isoform A	-1.37803	0.00512695	-3.15588	-0.575685	0.11125	-0.549032	3.91284	8.57191e-07	23.7389	4.71519	2.16271e-06	26.7115	5.29087	1.06591e-05	26.3077	-1.40374	-0.803488	-1.04029	-1.16862	-0.676897	-0.430149	-0.312662	0.21294	0.507885	0.798648	0.0931296	-0.303691	-5.37889	-4.78708	-4.81305	-5.08848
A0A0B4LGV3	FBgn0034240	1	MESR4	MESR4	Misexpression suppressor of ras 4, isoform D	0.248425	0.807867	0.0230191	1.83091	0.051373	2.36053	2.62092	0.0414533	3.62326	4.2034	2.78874e-07	27.5516	2.37249	0.0251932	3.79294	-4.6513	-1.99449	-2.04609	-1.03482	-0.720302	-0.848866	-0.715403	-1.11219	-3.59095	-3.61867	-1.14069	-2.3701	-5.39059	-4.87486	-4.89754	-5.04738
A0A0B4KG65	FBgn0038294	0	Mf	Mf	Myofilin, isoform O	-0.49779	0.281634	-0.273941	-0.154699	0.707377	-0.0232589	-0.722663	0.0746397	-0.814463	-0.379572	0.2285	-0.243349	-0.224873	0.557951	-0.0569837	0.14037	-0.338789	0.550562	0.94565	0.195495	0.748601	0.461559	1.2645	0.748793	0.342162	0.459651	1.73835	0.690976	1.05319	0.976988	1.46729
Q9VGE9	FBgn0260745	0	mfas	mfas	GH11519p	0.62618	0.303886	0.323916	0.781855	0.217809	0.517529	1.47299	0.0187618	2.54345	1.62866	0.0129399	3.07503	0.84681	0.216731	0.562349	1.89201	0.983036	1.63222	1.98552	2.07307	1.78208	2.18197	1.07836	1.4067	0.380769	2.16356	0.0370312	0.738005	-0.826139	0.0031413	0.68581
M9ND95	FBgn0264695	0	Mhc	Mhc	Myosin heavy chain, isoform U	-0.0647288	0.849963	-0.00456984	-0.115812	0.732503	-0.0156567	-0.432176	0.134643	-0.376346	-0.48326	0.0998645	-0.483544	-0.367447	0.355212	-0.165172	7.37873	7.55557	7.37347	6.99028	7.1294	7.13506	7.27195	7.55732	7.85334	7.85832	7.2322	6.61311	7.50853	7.56113	8.38069	7.57641
P05661	FBgn0264695	0	Mhc	Mhc	Myosin heavy chain, muscle	-0.302753	0.519154	-0.0861949	-0.423524	0.380198	-0.177876	0.755499	0.240611	0.467415	0.634728	0.317506	0.316251	1.05825	0.10235	1.04758	-0.0209879	0.893224	-0.723525	-0.449999	0.176193	-0.697038	-0.888885	0.625356	0.668918	-0.342233	0.674334	-0.0912961	-0.599976	-1.68365	-1.38886	0.349206
M9NF46	FBgn0264695	0	Mhc	Mhc	Myosin heavy chain, isoform R	-0.524236	0.178316	-0.392552	-0.39588	0.421958	-0.148348	0.671313	0.136198	0.581242	0.799669	0.158979	0.638664	1.19555	0.013072	2.25201	3.48157	4.48999	3.24682	4.07352	4.16113	3.56566	3.09969	4.97884	4.53781	3.88809	4.23749	4.72545	3.18107	3.03294	2.5439	3.84874
M9PIA6	FBgn0262519	1	Mi-2	Mi-2	Mi-2, isoform D	-1.50744	0.0199422	-2.56298	-0.668111	0.200885	-0.465708	1.16874	0.378702	0.492859	2.00806	0.173837	1.52584	2.67617	0.0950326	2.73539	-0.292263	-0.700251	-0.703265	-0.668812	-0.558221	0.736387	0.656075	0.158471	1.7356	1.24618	0.532671	0.150707	-1.1198	-0.00795695	-0.827123	-5.08466
Q9VEY5	FBgn0038400	0	Mic26-27	CG5903	MICOS complex subunit	1.05962	0.30834	0.541433	0.619306	0.610146	0.132882	0.91795	0.326322	0.446448	0.477641	0.676131	0.0811841	-0.141666	0.903199	-0.00626394	-3.16305	-2.33721	-1.64583	-1.53103	-4.94305	-1.36432	-2.07146	-2.05953	-1.45145	-2.1665	-4.58489	-4.71274	-2.3134	-2.78378	-1.9904	-5.26134
Q9W3F7	FBgn0030037	0	Miga	CG12125; Miga	Mitoguardin	1.41882	0.198336	0.996858	1.02515	0.204391	0.706879	1.2851	0.305604	0.661621	0.89143	0.401675	0.353118	-0.133718	0.870713	-0.00803978	-1.44603	-4.81702	-4.38796	-1.84398	-2.58411	-4.83311	-4.3633	-2.28913	-4.4766	-4.61284	-4.55662	-4.52418	-5.48584	-2.18022	-4.835	-5.13431
A0A0B4JCQ4	FBgn0053558	0	mim	mim	Missing-in-metastasis, isoform G	1.68703	0.0642338	2.01134	-0.220266	0.72682	-0.030523	2.56262	0.0235058	4.17406	0.655323	0.452999	0.225367	0.875589	0.240243	0.542295	-2.46101	0.196273	-0.0024126	-0.610738	-3.89378	-3.20038	-1.47014	-1.94278	-2.34033	-2.34367	-2.86398	-2.07804	-3.61066	-4.77964	-2.01958	-2.71848
A0A0B4JD47	FBgn0053558	0	mim	mim	Missing-in-metastasis, isoform E	0.680779	0.635453	0.134057	-1.42671	0.129371	-1.26715	2.46924	0.122123	2.25492	0.361751	0.0717074	0.414001	1.78846	0.0785562	1.97593	-4.49287	-4.84732	-0.902727	-0.454103	-4.8591	-4.91822	-4.48163	-4.86804	-4.44816	-2.57671	-4.58611	-1.80915	-5.49936	-4.96572	-4.94208	-5.16682
O46093	FBgn0023509	1	mip130	mip130	EG:86E4.4 protein	-2.68954	0.000154237	-10.252	-2.8044	2.45224e-05	-12.9295	0.359678	0.0576347	0.445755	0.244819	0.250477	0.147193	3.04922	1.92847e-05	14.3764	-4.63562	-4.88908	-4.59571	-4.56896	-5.07381	-4.86084	-4.38153	-4.83264	-1.87421	-1.70277	-2.5049	-1.84934	-5.24016	-4.7116	-4.954	-5.22232
Q9W542	FBgn0023509	1	mip130	mip130	LD07342p	0.512283	0.573962	0.12352	1.55656	0.123702	1.41277	0.75324	0.251968	0.45093	1.79752	0.0304643	2.72541	0.240957	0.760098	0.0287052	-0.577436	-1.51556	-2.2219	-2.97809	0.450416	-2.05692	-0.759814	-0.74956	-1.09357	-1.19839	-3.41277	-3.63738	-2.81479	-3.18312	-2.17868	-2.12935
A0A0B4KGN2	FBgn0019960	0	Mitofilin	CG6455; Mitofilin	MICOS complex subunit MIC60	-0.258456	0.833733	-0.0204111	-0.347268	0.806356	-0.0324603	-0.409861	0.763178	-0.0481071	-0.498673	0.743932	-0.064063	-0.151405	0.898106	-0.00706644	-4.53531	-1.37619	-1.0558	-4.43272	-4.95745	-4.87304	-1.2745	-0.650283	-1.3843	-2.52364	-1.89896	-4.55929	-1.75171	-1.39306	-1.51185	-5.10395
M9NEW1	FBgn0004687	0	Mlc-c	Mlc-c	Myosin light chain cytoplasmic, isoform B	0.48486	0.306117	0.249272	-0.000583489	0.999393	-1.53763e-07	2.26365	0.000280159	8.04185	1.77821	0.0612062	2.15733	1.77879	0.00915164	3.62607	3.28058	2.26119	2.57064	2.85636	2.39783	1.91373	0.837995	3.87744	2.60827	1.30844	3.00064	2.11198	0.442577	0.79848	-0.0915293	0.764627
P06742	FBgn0002772	0	Mlc1	Mlc1	Myosin light chain alkali	0.562465	0.470784	0.184026	0.365344	0.470582	0.119601	-0.952144	0.346356	-0.438441	-1.14927	0.207046	-0.78602	-1.51461	0.128507	-1.34963	-0.243269	-1.92231	-1.23584	0.803316	-1.28504	-0.313434	-0.800211	-0.987894	-0.651335	-2.42662	-0.699935	-1.07006	0.0955137	2.34787	-0.292697	-0.940211
P18432	FBgn0002773	0	Mlc2	Mlc2	Myosin regulatory light chain 2	1.26928	0.269628	0.722517	0.715412	0.490963	0.221028	-0.330611	0.788724	-0.0340776	-0.884475	0.465108	-0.294041	-1.59989	0.140997	-1.36117	-1.12416	-4.65415	-0.967204	-1.24138	-4.21982	-0.983789	-3.71507	-1.28367	-2.49011	-3.33832	-2.6106	-4.62497	-2.36435	0.620402	-2.10855	-2.81195
A0A0B4K807	FBgn0034051	1	Mlf	Mlf	Myelodysplasia/myeloid leukemia factor, isoform G	-1.99478	0.0750208	-2.24376	-0.163569	0.671391	-0.0283014	1.79891	0.0989014	1.80754	3.63012	0.000527342	11.8992	3.79369	9.70873e-05	15.2234	-4.68282	-1.7712	-4.6184	-2.29156	-1.93115	-2.04288	-1.25412	-0.810991	-0.900395	-1.50307	-1.08835	-1.89305	-5.32231	-4.956	-5.01647	-5.26484
P53777	FBgn0259209	1	Mlp60A	Mlp60A	Muscle LIM protein 1	-0.200393	0.868666	-0.0122534	1.93757	0.150521	1.59346	0.920599	0.495873	0.280441	3.05856	0.0559099	3.83088	1.12099	0.429765	0.411145	-1.49282	-2.49433	-4.48794	-4.667	-1.482	-0.916407	0.830068	-3.02192	-4.41641	-0.965279	-4.5736	-2.38523	-5.47164	-1.21922	-5.00402	-5.12961
Q24400	FBgn0014863	1	Mlp84B	Mlp84B	Muscle LIM protein Mlp84B	1.07702	0.382113	0.449986	1.4925	0.163058	1.17558	2.12816	0.113063	2.01468	2.54364	0.0378426	3.6171	1.05114	0.164021	0.825251	-0.890245	-1.79771	-4.60567	-4.63344	-2.0956	-4.7186	-1.42614	-2.02481	-2.33451	-4.65108	-4.58235	-4.6672	-5.48515	-4.93825	-4.84946	-5.16685
Q9VXL1	FBgn0259110	0	mmd	mmd	Mind-meld, isoform F	0.300916	0.338968	0.141382	-1.68683	0.0016836	-4.67886	4.12776	0.00116894	12.1034	2.14001	0.0115304	4.14767	3.82684	0.00085226	11.7462	2.8059	3.31586	3.5198	2.99898	1.16381	1.2621	0.743133	1.52051	3.31174	3.21946	2.37346	2.53222	0.159076	-1.48371	-1.81605	-0.729794
M9PH86	FBgn0259110	0	mmd	mmd	Mind-meld, isoform I	0.559141	0.671921	0.0965534	-0.50308	0.643047	-0.0964692	1.36654	0.295872	0.722756	0.304315	0.754979	0.0371462	0.807396	0.440029	0.287852	-0.549588	-4.74287	-0.886204	-0.858965	-2.15482	-4.82673	-1.63877	-2.6662	-1.88341	-1.03036	-4.5101	-1.85032	-2.60619	-4.96162	-2.47266	-2.4633
Q9W122	FBgn0035049	0	Mmp1	Mmp1	Matrix metalloproteinase 1, isoform C	-0.747068	0.36483	-0.327148	-0.894762	0.236235	-0.560708	2.86899	0.0530561	3.65872	2.7213	0.0632217	3.2632	3.61606	0.0253652	5.77037	-2.40809	-1.3307	-0.980884	0.00175174	-2.08884	-1.36973	-0.518451	-1.33168	0.929504	-0.362908	-0.408153	-1.88809	-5.27855	-1.13395	-4.73646	-5.04493
Q7KXY9	FBgn0031885	1	Mnn1	Mnn1	Menin	-2.31289	0.0238188	-3.75401	-1.56238	0.0563041	-1.95213	0.985911	0.328272	0.476951	1.73642	0.102771	1.71581	3.2988	0.0147169	6.04401	-4.54316	-3.34173	-3.44375	-1.66752	-1.56688	-1.55846	-3.35075	-3.51803	-0.420116	-1.42477	-0.810838	-1.08887	-2.11533	-4.78949	-5.0065	-5.02849
Q9VRF7	FBgn0052521	0	Mnr	CG32521	GH09530p	0.663739	0.517708	0.189773	1.56242	0.0863661	1.66188	1.40279	0.318081	0.697838	2.30147	0.113502	2.17489	0.739056	0.572958	0.178761	-0.982773	1.14685	-1.05568	-2.36061	0.199449	0.603032	-0.368824	-0.0911594	-0.608203	-0.975021	-0.956461	-3.36749	-0.702572	-2.73318	-4.96201	-0.465637
Q8ISE5	FBgn0039581	1	Moca-cyp	Moca-cyp	Peptidylprolyl cis-trans isomerase	-1.8226	0.00192595	-4.949	-1.90559	0.0448752	-2.56872	3.19944	3.40661e-06	17.4935	3.11645	0.0121149	5.97325	5.02204	1.44449e-05	24.3081	-1.89897	-1.4708	-1.68891	-2.02774	-3.6294	-1.64162	-1.23008	-0.917268	0.340084	0.539683	-0.109488	-0.566297	-5.30137	-4.7058	-4.75593	-5.12108
P13469	FBgn0002780	1	mod	mod	DNA-binding protein modulo	-4.7117	0.00186924	-12.8551	-3.3659	0.000244432	-12.1571	1.11829	0.106147	1.08932	2.46409	0.000672812	7.81634	5.82999	2.34154e-08	44.4857	-4.59813	-4.85374	-2.75808	-3.41918	-2.67363	-2.09209	-2.27031	-3.20991	1.06225	0.861348	0.677197	0.616867	-5.22881	-4.72767	-4.98241	-5.16341
Q86B87	FBgn0002781	2	mod(mdg4)	mod(mdg4)	Modifier of mdg4	-0.678303	0.465101	-0.225504	0.894113	0.0519141	1.14868	-0.212321	0.86698	-0.013162	1.36009	0.237955	0.848027	0.465981	0.654259	0.0858572	-0.311396	-1.2576	0.863154	2.41738	1.94291	2.11711	1.31571	2.62546	0.671728	1.72006	1.31386	0.719089	1.0009	3.0957	-0.840311	-0.695478
M9PHG2	FBgn0011661	1	Moe	Moe	Moesin, isoform M	-0.0823538	0.812516	-0.00742567	-6.21016	1.92922e-06	-35.4887	6.21524	0.000142937	23.8967	0.0874304	0.867858	0.00538147	6.29759	8.6321e-05	25.5927	1.71548	1.02204	1.51002	2.04697	-3.9538	-4.85105	-4.5038	-4.90808	2.21966	1.5938	1.00401	1.80644	-5.2802	-3.33026	-4.88241	-5.07359
A0A0B4JDA0	FBgn0002783	1	mor	mor	Moira, isoform B	-0.329617	0.0224445	-0.543502	-0.149399	0.441206	-0.0530903	1.54923	0.00442236	3.64741	1.72944	0.00151558	4.87603	1.87884	0.00309047	4.71585	1.41959	1.26912	1.35187	1.02803	0.96488	1.56665	1.69375	1.56421	1.54531	1.72428	1.46205	1.65544	-0.87982	-0.037336	0.212672	-0.423803
Q7JUS9	FBgn0034497	0	Mpcp1	CG9090	MIP16332p	0.207851	0.374093	0.0887567	-0.201984	0.549422	-0.0525349	0.000580774	0.998636	3.44309e-07	-0.409254	0.339714	-0.191894	-0.20727	0.490758	-0.0640741	0.60723	-0.177036	0.312899	-0.184371	-0.652656	0.335011	-0.888573	0.125599	-0.146249	-0.198829	-0.0367614	0.109157	-0.365463	0.656506	0.513338	-0.247983
Q0E8E8	FBgn0026409	0	Mpcp2	Mpcp	MIP08013p1	-0.306381	0.346985	-0.14084	0.126083	0.743652	0.0162181	2.18059	0.00314144	5.45773	2.61305	0.0013432	7.50432	2.48697	0.00172065	6.87475	-0.476631	-0.996181	-0.0858054	-0.141226	-0.0834159	0.380398	0.525047	-0.792017	-0.501367	-0.482276	0.263071	0.246251	-2.69466	-1.63218	-2.8223	-3.27306
Q9VR07	FBgn0011603	0	ine	ine	Sodium- and chloride-dependent GABA transporter ine	2.11979	0.00312827	5.30943	-1.40785	0.0176698	-2.46764	4.36073	2.21201e-05	20.3001	0.833088	0.0629294	1.00066	2.24094	0.00246314	5.84552	-1.14116	-0.322363	-0.107266	-0.517338	-3.5749	-4.68185	-3.78304	-4.15892	-2.16101	-2.04928	-2.83577	-3.52124	-5.34858	-4.15378	-4.78611	-5.2426
Q7K003	FBgn0033341	1	MrgBP	MrgBP	MRG/MORF4L binding protein	3.3008	0.0953149	3.36959	0.67383	0.719765	0.0962291	6.1974	1.99174e-05	29.1325	3.57043	0.050243	4.63771	2.8966	0.127273	2.59321	1.06852	1.12094	1.72799	0.470161	-4.88229	-0.633588	0.079398	-0.683795	0.675503	-4.58261	-0.339243	-4.56925	-5.41706	-4.92373	-4.95715	-5.10404
Q8SYP9	FBgn0287187	0	mRpS5	mRpS5	Mitochondrial ribosomal protein S5, isoform A	1.03998	0.211285	0.702126	0.85019	0.371512	0.365605	0.944006	0.432747	0.343397	0.754213	0.553455	0.193771	-0.0959768	0.928384	-0.00309739	-4.43712	-1.73405	-1.99642	-2.3759	-5.08065	-2.31137	-2.20264	-1.70801	-3.01513	-3.00674	-4.48366	-4.19789	-5.42227	-2.48	-4.85134	-1.5659
Q7KIF8	FBgn0026252	1	msk	msk	Ran binding protein 7	-3.01902	0.0195368	-5.15996	-3.17132	0.00429456	-7.50676	0.567512	0.520155	0.161098	0.415221	0.540195	0.111051	3.58654	0.000213339	13.1659	-0.204804	-2.34709	-2.44826	0.435755	0.282872	-1.85884	-2.07299	-1.52462	1.93562	1.28891	1.60156	2.68561	-1.99855	-0.927014	-2.46028	-1.44861
Q9W0G4	FBgn0010786	0	Pbgd	l(3)02640	FI03834p	1.46388	0.0497245	1.90806	1.876	0.0201295	3.18201	1.962	0.0541439	2.48478	2.37412	0.0371161	3.39603	0.498124	0.552062	0.128522	-2.54437	-1.17811	-1.03406	-0.543019	-0.981339	-0.916198	-0.883395	-0.870144	-3.04512	-2.78676	-1.6676	-3.65559	-5.20994	-2.17574	-2.94209	-2.81979
Q8IPN8	FBgn0013576	1	mtd	l(3)82Fd; mtd	L82C	2.78646	0.000957527	8.41191	-0.486024	0.26726	-0.278524	3.51326	0.000749357	10.98	0.240775	0.305449	0.124014	0.7268	0.118351	0.673618	-1.77283	-2.17741	-0.989909	-0.869684	-5.09576	-4.77841	-4.2171	-4.80851	-3.22549	-4.64282	-4.57609	-4.51128	-5.23608	-4.84274	-4.79197	-4.99209
M9MRD1	FBgn0261836	1	Msp300	Msp-300; Msp300	Muscle-specific protein 300 kDa, isoform D	0.98163	0.484033	0.309336	-0.340243	0.028256	-0.526998	0.723978	0.608584	0.156147	-0.597895	0.23076	-0.380764	-0.257652	0.569244	-0.063048	0.172566	0.440809	5.30046	0.545047	0.18484	0.373669	0.160119	0.45276	0.682755	0.794453	0.369336	0.685816	2.07184	0.381112	0.664324	0.445694
Q9VNF7	FBgn0027951	1	MTA1-like	MTA1-like	Metastasis associated 1-like, isoform B	-0.0591065	0.929048	-0.00188914	-0.282506	0.6749	-0.0482407	1.85228	0.266762	1.06298	1.62888	0.317862	0.810795	1.91139	0.264975	1.10248	-0.430508	-0.880185	-0.047434	-0.0598708	-0.799126	-1.00265	-0.101195	-0.408625	-1.20504	-0.951017	1.40069	-0.426207	1.2751	-3.03085	-1.82875	-5.24263
A0A0B4KG54	FBgn0034215	0	Mtap	CG4802; Mtap	S-methyl-5'-thioadenosine phosphorylase	0.592908	0.457751	0.201215	0.141248	0.900425	0.00643417	1.48711	0.145179	1.24634	1.03545	0.396848	0.415604	0.8942	0.416551	0.340093	-1.77913	-2.24146	-2.28137	-2.80402	-4.91773	-3.13804	-1.21476	-1.64209	-2.50607	-3.11884	-1.28729	-4.56541	-2.99584	-1.99763	-4.81528	-5.24566
M9NEV0	FBgn0031759	1	Kdm5	lid	Little imaginal discs, isoform C	1.74248	0.013467	3.2597	1.64938	0.0120113	3.16748	3.17717	3.28846e-05	14.2433	3.08408	4.83572e-05	13.3094	1.4347	0.0206401	2.41788	2.5204	2.51681	2.77965	2.97448	2.4513	2.28081	2.42822	3.25862	1.02467	0.190771	1.92028	0.685719	-0.508258	-0.403872	-0.95706	-0.0481508
A0A0B4KFE9	FBgn0013756	1	Mtor	Mtor	Megator, isoform B	-0.0327583	0.986382	-0.000195071	-1.3164	0.487398	-0.410871	3.46198	0.142586	2.92857	2.17833	0.304418	1.12517	3.49474	0.197262	2.46363	5.77242	2.29692	3.59553	3.19481	2.86228	1.46826	2.52837	2.86621	1.78669	2.46312	2.05862	8.6823	1.86165	2.06815	2.09107	-5.00909
Q9V397	FBgn0028479	0	Mtpα	CG4389; Mtpalpha	BcDNA.GH12558	2.19225	0.0785618	2.42197	1.98679	0.0220953	3.28954	1.70398	0.167299	1.32315	1.49852	0.107498	1.45147	-0.488271	0.58282	-0.114483	0.335999	-3.5038	-1.26708	-2.73539	-2.3316	-2.23565	-0.967965	-2.45689	-2.44658	-4.53572	-4.4369	-4.52007	-5.48018	-2.74048	-2.97065	-2.79489
Q9W1H8	FBgn0025352	0	Mtpβ	Thiolase	GH13256p	-0.00239005	0.991748	-8.60103e-06	-0.239495	0.361631	-0.105793	0.401624	0.259716	0.235151	0.164518	0.634736	0.0324771	0.404014	0.276237	0.22573	0.312518	0.297342	0.856543	0.570726	-0.0812131	0.242007	0.717411	0.210503	0.134542	0.2833	0.809831	0.819017	-0.442467	0.487909	0.681237	-0.296045
Q9Y134	FBgn0001986	1	Mtr4	l(2)35Df; Mtr4	L.2.35Df	0.740004	0.298347	0.388708	0.688259	0.283643	0.376634	4.7497	0.0191246	8.16191	4.69795	0.024145	7.5974	4.00969	0.0292594	6.14981	0.661086	1.7596	2.45574	1.44007	1.45392	1.26165	1.87557	1.51838	1.88687	1.50447	0.367259	-0.402115	-5.36864	-1.76418	-4.77977	-0.769709
P91632	FBgn0262737	0	mub	mub	Mushroom-body expressed, isoform A	-1.98767	0.000751764	-6.20933	-1.84611	0.00122252	-5.37726	3.35975	1.25942e-05	16.4622	3.50131	3.00297e-05	15.8345	5.34742	1.05015e-05	26.6235	-1.6532	-1.22455	-1.63715	-2.12514	-1.72186	-1.59195	-0.904408	-1.85557	0.56367	0.82031	0.207603	-0.280919	-5.3866	-4.89143	-4.76334	-5.03765
Q7KTK9	FBgn0283658	0	muc	CG5261; muc	Midline uncoordinated, isoform A	-1.20086	0.0167988	-2.1312	-1.01776	0.00327804	-2.5285	1.82974	0.00698657	3.94444	2.01285	0.00842726	4.17528	3.03061	0.00110672	8.95836	0.813859	1.77271	2.06554	1.98425	1.71217	1.86755	2.03274	1.75633	3.02801	3.159	2.45442	2.79839	-0.154425	0.723426	-0.302144	-0.949468
Q9W363	FBgn0260789	1	mxc	mxc	Multi sex combs, isoform A	-2.10732	0.0447673	-2.84285	-0.723974	0.0317566	-1.08463	2.27813	0.0371477	3.25788	3.66148	2.1042e-05	17.1244	4.38545	6.89404e-07	27.0211	-4.69085	-2.77145	-2.14044	-1.75087	-1.96537	-1.48978	-1.39496	-0.970112	-0.76604	-0.373325	-0.683656	-1.1013	-5.40746	-4.93866	-4.86801	-5.252
Q23978	FBgn0086347	0	Myo31DF	Myo31DF	Unconventional myosin ID	-0.137039	0.894544	-0.00663244	-0.760806	0.488259	-0.236877	1.41284	0.0337302	2.07968	0.789077	0.228388	0.506056	1.54988	0.183953	1.13962	-2.76764	-3.01059	-4.42719	-3.03809	-2.81199	-3.61721	-4.33156	-4.97783	-2.79843	-4.60364	-4.49988	-0.793412	-5.31203	-3.71194	-4.84734	-5.02358
Q4AB27	FBgn0039157	0	Myo95E	Myo95E	Myosin 95E, isoform E	0.75315	0.263253	0.436546	-1.14181	0.116232	-1.06722	4.13636	0.0070831	8.89225	2.24141	0.0602438	2.73471	3.38321	0.0154546	6.1268	-0.259449	0.403935	0.265844	1.80953	-0.657073	-1.86127	-2.35975	-0.481871	-1.12905	-0.610494	0.776526	0.17028	-5.34587	-1.50483	-3.5373	-3.93759
Q9V3H9	FBgn0028471	1	Nab2	CG5720; Nab2	BcDNA.LD27873	-4.11963	0.0364982	-5.92291	-4.36742	0.0194343	-7.47454	1.34206	0.402964	0.529757	1.09427	0.45177	0.377614	5.46169	0.00236662	14.3417	-2.15299	-4.97811	-4.46187	0.391993	-1.98166	-4.79426	-0.521441	-4.89478	2.10262	1.06449	0.0256889	2.08473	-5.27143	-4.74547	-4.83401	-1.71832
A0A0B4KGU3	FBgn0000036	0	nAChRα1	nAcRalpha-96Aa; nAChRalpha1	Nicotinic acetylcholine receptor alpha1, isoform B	0.151048	0.713815	0.0221157	-3.08899	0.0327911	-4.58482	4.18024	0.00594308	9.30516	0.940193	0.43598	0.338971	4.02919	0.00580927	9.00877	-0.592885	-0.495061	0.256722	0.370168	-2.27478	-4.86448	-1.4511	-4.83087	0.356565	0.146726	-0.743739	-0.824801	-5.20687	-4.79207	-4.97188	-2.21118
P17644	FBgn0000039	0	nAChRα2	nAcRalpha-96Ab; nAChRalpha2	Acetylcholine receptor subunit alpha-like 2	0.120967	0.777329	0.0132331	-3.15298	0.0108659	-6.19225	5.0161	0.000166624	18.9521	1.74215	0.0756821	1.95296	4.89513	0.000223691	17.869	-0.552309	-0.218966	0.756296	-0.223525	-4.96474	-3.81784	-2.42375	-2.12797	0.515906	0.0922079	-0.575578	-0.754905	-5.24954	-4.89004	-4.98415	-5.17918
A8JNX5	FBgn0266347	0	nAChRα4	nAcRalpha-80B; nAChRalpha4	Nicotinic acetylcholine receptor alpha4, isoform C	-0.108486	0.804233	-0.0102647	-2.3746	0.00589542	-5.29413	6.69325	3.78955e-07	42.9801	4.42714	2.6518e-07	29.1149	6.80173	0.000121464	26.6325	1.13034	1.53799	1.90182	1.87337	-0.634102	-0.403528	-0.78637	-0.796918	2.21558	2.41939	1.43223	0.810273	-5.4312	-4.88615	-4.95156	-5.06056
Q7KT97	FBgn0028875	0	nAChRα5	nAcRalpha-34E; nAChRalpha5	Nicotinic acetylcholine receptor alpha5, isoform B	0.97342	0.473141	0.316371	-4.23632	0.0128064	-8.01755	2.59395	0.238675	1.61394	-2.61579	0.213929	-1.75188	1.62053	0.426358	0.599962	-1.62107	-0.812015	2.22598	2.04769	-4.92449	-4.69434	-4.56293	-4.81662	1.15856	-2.48877	0.339469	-1.06235	0.914335	-4.95195	0.57577	-5.07336
Q9VWI9	FBgn0086778	0	nAChRα7	gfA; nAChRalpha7	Nicotinic acetylcholine receptor alpha7, isoform A	1.28486	0.328679	0.620881	0.968982	0.428995	0.356147	1.2268	0.429329	0.450494	0.910923	0.541583	0.242611	-0.0580585	0.958582	-0.00106658	-4.66603	-1.42148	-4.62536	-0.530856	-0.50506	-2.51652	-4.57792	-4.90775	-4.4425	-4.65316	-4.40713	-2.88038	-5.24241	-4.79021	-4.9727	-1.14562
P04755	FBgn0000038	0	nAChRβ1	nAcRbeta-64B; nAChRbeta1	Acetylcholine receptor subunit beta-like 1	0.0118872	0.979217	0.000108423	-2.36551	0.00132191	-6.80984	7.42259	2.14045e-05	34.6598	5.04519	5.7208e-05	21.4044	7.41071	1.21754e-05	36.42	1.47412	2.28466	2.69237	2.93597	-0.754711	-0.207959	0.225035	0.615146	2.90943	2.75927	2.00504	1.66582	-5.40185	-4.74278	-4.95269	-5.20595
P25162	FBgn0004118	0	nAChRβ2	nAcRbeta-96A; nAChRbeta2	Acetylcholine receptor subunit beta-like 2	0.0245535	0.956011	0.000479711	-2.77415	0.0439502	-3.76463	4.37999	0.000794527	13.5775	1.58128	0.153506	1.28697	4.35544	5.65e-07	27.2126	-1.72729	-0.794073	-0.080487	0.0118317	-4.97639	-4.74528	-2.43148	-1.6317	-0.520334	-0.523028	-0.907967	-0.736906	-5.38523	-4.94665	-4.75535	-5.02276
Q9Y0I1	FBgn0027378	1	MRG15	MRG15	NuA4 complex subunit EAF3 homolog	3.63946	0.00335093	9.00706	2.50344	0.010076	4.99865	5.63852	2.42094e-06	31.666	4.5025	7.48663e-05	18.576	1.99906	0.028013	3.10382	0.00885244	0.816259	0.71976	0.658822	-1.32683	-0.307711	-0.418083	-0.287757	-3.06444	-3.39917	-4.18217	-1.70836	-5.31874	-4.84491	-5.00544	-5.18129
Q24150	FBgn0015268	1	Nap1	Nap1	Nucleosome assembly protein NAP-1	-1.92631	0.00803646	-4.0355	1.04529	0.0377532	1.4875	2.82503	0.00402065	6.76793	5.79664	1.06929e-05	28.8145	4.75134	0.000449567	15.9037	-3.29908	-2.05739	-1.56392	-2.024	0.214966	0.89835	0.990022	0.838707	0.445149	-1.06741	-0.116218	-0.500656	-5.25145	-4.97558	-5.03308	-4.98439
M9MRJ4	FBgn0261836	1	Msp300	Msp-300; Msp300	Muscle-specific protein 300 kDa, isoform G	1.05478	0.0436517	1.4345	-0.331037	0.440929	-0.117727	0.734317	0.0482348	0.966832	-0.651498	0.0830656	-0.703995	-0.320462	0.46786	-0.105715	-0.630151	0.183045	-0.204257	-0.390824	-2.10336	-1.87904	-1.21419	-1.38886	-0.808607	-0.663598	-1.8263	-1.9628	-1.46262	-1.23771	-0.387046	-0.892079
M9PI37	FBgn0036279	0	Ncc69	Ncc69	Sodium chloride cotransporter 69, isoform E	-1.82493	0.190378	-1.31465	-0.102013	0.856883	-0.00684283	-0.633957	0.686941	-0.103386	1.08896	0.380644	0.456799	1.19097	0.363365	0.523619	-4.56353	-5.09664	-1.68481	-0.779046	-1.21387	-1.08424	-1.18221	-1.75202	-2.379	-1.11095	-1.40329	0.0689404	-5.30934	-0.244279	-2.14545	-1.88913
Q9VJ87	FBgn0086707	0	ncm	ncm	Pre-mRNA-splicing factor CWC22 homolog	0.158982	0.711286	0.0235223	-0.114568	0.303348	-0.0593531	3.69701	0.00147543	10.4665	3.42346	9.1854e-07	20.6671	3.53803	7.77938e-07	21.614	-1.90051	-1.56534	-1.78849	-0.231396	-1.65972	-1.75029	-1.73282	-1.43712	-1.46862	-1.70733	-1.57374	-1.37197	-5.27003	-4.81055	-4.97166	-5.22155
Q9VTB4	FBgn0047038	0	ND-13B	CG6463; ND-13B	NADH dehydrogenase (Ubiquinone) 13 kDa B subunit	2.18784	0.242028	1.348	0.611768	0.534496	0.166435	1.74312	0.395531	0.702162	0.167046	0.912011	0.00668183	-0.444722	0.725736	-0.0619147	1.6171	-4.83626	-4.50509	-1.56302	-5.08584	-1.33033	-4.29579	-4.8796	-4.27139	-4.65596	-4.48508	-4.6262	-5.44643	-0.622217	-4.94309	-5.248
Q9VWI0	FBgn0031021	0	ND-18	CG12203; ND-18	NADH dehydrogenase (Ubiquinone) 18 kDa subunit	-0.625006	0.504533	-0.185696	0.389665	0.308835	0.198835	0.648704	0.681184	0.108162	1.66337	0.278057	0.924613	1.27371	0.387512	0.524405	-4.62452	-2.66855	-1.88473	-0.801675	-2.10112	-1.53611	-1.39516	-0.888395	-2.51126	-1.56466	-1.41263	-1.99089	-5.26202	-0.338839	-1.71569	-5.25774
Q9VXK7	FBgn0030718	0	ND-20	CG9172; ND-20	LD31474p	0.0592593	0.853441	0.00407862	-0.230461	0.262762	-0.133768	0.210824	0.600074	0.0467596	-0.0788965	0.802557	-0.00753654	0.151564	0.649651	0.028391	-0.503534	-1.77273	-1.29865	-1.34034	-1.72658	-1.57199	-1.21435	-1.56122	-1.34935	-1.14274	-1.67662	-0.983588	-1.58412	-0.71202	-1.42901	-2.0334
Q9VZU4	FBgn0266582	0	ND-30	CG12079; NDUFS3; ND-30	LD25561p	0.896537	0.586036	0.208065	0.989383	0.15012	0.814817	0.359356	0.835082	0.0281271	0.452202	0.622967	0.0929433	-0.537181	0.600972	-0.118795	1.81088	-4.98342	-2.74836	-2.39742	-2.52564	-1.91436	-1.60136	-1.90557	-2.82653	-2.00355	-4.42993	-2.64445	-1.56032	-1.38101	-4.85434	-1.96008
P91929	FBgn0019957	0	ND-42	ND42; ND-42	NADH dehydrogenase [ubiquinone] 1 alpha subcomplex subunit 10, mitochondrial	-0.234962	0.623664	-0.0481788	-0.105605	0.865671	-0.00661582	-0.489898	0.560979	-0.122991	-0.36054	0.692824	-0.0574617	-0.254935	0.775779	-0.0281097	1.17999	0.36983	0.5758	0.83513	-0.0500602	1.8711	0.355029	1.30212	1.60353	0.447194	0.114872	1.735	-0.182921	0.782734	3.30992	1.01061
Q9V4E0	FBgn0039909	0	ND-49	CG1970; ND-49	LD47962p	-0.148254	0.570912	-0.0360896	0.644777	0.0395671	0.904407	-0.93089	0.0793309	-1.0245	-0.137859	0.752283	-0.017042	-0.782636	0.119604	-0.721789	-2.8926	-2.10488	-2.09025	-2.24154	-2.03309	-1.52082	-1.12863	-1.47461	-1.77516	-2.39231	-2.09935	-2.46945	-1.61812	-0.53119	-1.18576	-2.27064
Q8SXT0	FBgn0031771	0	ND-51	ND-51	RE33648p	1.11199	0.25474	0.660413	0.495993	0.335505	0.23525	0.670919	0.466906	0.22192	0.0549222	0.91465	0.00212797	-0.441071	0.164603	-0.345607	-0.139096	-3.33282	-3.37591	-3.17596	-3.50894	-2.98673	-2.0019	-3.99021	-3.44104	-3.49847	-3.51337	-4.01887	-3.80128	-2.67912	-3.16954	-3.05752
Q7JYH3	FBgn0034576	0	ND-B14.7	CG9350; ND-B14.7	NADH dehydrogenase (Ubiquinone) B14.7 subunit	0.00220632	0.987718	1.18411e-05	0.159832	0.502851	0.0477197	-0.315973	0.046696	-0.420471	-0.158347	0.497135	-0.0480623	-0.318179	0.0665274	-0.374497	-0.706279	-0.659948	-0.320913	-0.553981	-0.877286	-0.412809	0.0661435	-0.386665	-0.668593	-0.402044	-0.812088	-0.367221	-0.236837	-0.449191	-0.00162989	-0.289572
Q6IDF5	FBgn0033961	0	ND-B15	CG12859; ND-B15	NADH dehydrogenase (Ubiquinone) B15 subunit	0.599219	0.615835	0.126157	1.52481	0.111862	1.45057	0.300922	0.82224	0.0255787	1.22651	0.278377	0.681162	-0.298297	0.805266	-0.028058	-4.69243	-1.76103	-0.74827	-1.17056	-1.69553	-1.02097	-0.583819	-1.36963	-1.76638	-2.39188	-1.87775	-4.73316	-1.60093	-1.06496	-1.78915	-5.12094
Q9W402	FBgn0029868	0	ND-B16.6	CG3446; ND-B16.6	NADH dehydrogenase (Ubiquinone) B16.6 subunit, isoform A	0.277962	0.801625	0.0266923	0.597835	0.452296	0.206	-1.05967	0.300353	-0.553539	-0.739802	0.139073	-0.633831	-1.33764	0.121924	-1.22248	-1.59424	-4.81487	-1.77685	-1.09036	-1.87002	-1.91872	-2.99565	-1.21245	-1.92105	-2.33788	-4.44827	-1.68096	-1.22229	-0.809786	-1.39388	-1.61167
Q9VJZ4	FBgn0032511	0	ND-B22	CG9306; ND-B22	AT12494p	-0.965303	0.426838	-0.356908	-0.647264	0.611682	-0.138174	1.07532	0.196615	0.759586	1.39336	0.173959	1.05833	2.04062	0.111458	1.94449	-4.57825	-4.83191	-2.02774	-4.40617	-5.07353	-2.75126	-1.88537	-4.86175	-4.45318	-2.4771	-4.43027	-0.622307	-5.28648	-4.86721	-4.80347	-5.18818
X2JDP6	FBgn0043456	0	Ndf	CG4747	Nucleosome-destabilizing factor, isoform C	0.6466	0.215267	0.431297	0.531165	0.35824	0.236807	4.15784	1.4317e-05	20.1412	4.04241	0.000586454	13.0641	3.51124	0.0016532	9.76713	-0.698177	-0.473131	-1.44014	-0.690985	-1.78338	-1.08933	-0.833641	-0.0578234	-1.00926	-1.42716	-2.60541	-0.847006	-5.32591	-4.83904	-4.73618	-5.03267
Q7JWX3	FBgn0002930	0	nec	nec	GH10112p	1.49617	0.482085	0.4741	2.25864	0.103594	2.22401	-0.730079	0.748576	-0.0918176	0.0323985	0.983258	0.000237567	-2.22625	0.13319	-1.94914	-4.71267	-0.588211	3.97923	-2.54948	-1.3684	-1.13068	2.77117	-1.09331	-1.76121	-2.60352	-2.05057	-3.44049	-0.501786	-1.62109	2.94257	-1.77051
A0A0B4LIF3	FBgn0038872	1	Nelf-A	Nelf-A	Negative elongation factor A, isoform C	-0.71056	0.506577	-0.209867	1.61306	0.0286401	2.489	3.07506	0.0381252	4.36286	5.39869	8.42742e-07	32.7933	3.78562	0.00136757	10.8422	-4.52187	-0.653666	-1.75431	-0.912115	0.228099	0.652404	0.251075	0.320962	-0.92541	-0.549514	-1.04322	-2.48157	-5.49517	-4.84517	-4.81707	-4.9848
P06002	FBgn0002940	0	ninaE	ninaE	Opsin Rh1	-0.288788	0.447557	-0.100831	-0.418868	0.227421	-0.269403	-0.21335	0.523573	-0.0599563	-0.34343	0.227283	-0.220975	0.0754381	0.83212	0.00602101	3.06053	3.60737	4.19889	3.50908	3.11341	3.57349	3.75298	3.41567	4.13767	4.49679	3.58089	3.31568	3.52678	3.38877	4.28657	4.02716
Q8I8U7	FBgn0053554	1	Nipped-A	Nipped-A	Transcription-associated protein 1	-0.968258	0.293095	-0.516073	0.569392	0.420767	0.214068	-1.68804	0.06356	-2.02028	-0.150393	0.55835	-0.0380634	-0.719784	0.313818	-0.362283	-4.30659	-3.06112	-3.03499	-1.40564	-1.19628	-1.17436	-1.2351	-2.052	-1.21762	-1.27865	-1.70374	-3.73528	-1.49025	-1.10736	-1.06205	-1.3965
A0A0B4KF23	FBgn0026401	1	Nipped-B	Nipped-B	Nipped-B protein	-1.98703	0.00203874	-5.34638	-0.715894	0.048238	-0.942554	1.89685	0.00199618	5.12111	3.16798	0.000114312	12.4879	3.88388	0.00021684	14.23	-2.24067	-2.0523	-2.14141	-3.1374	-1.7345	-1.13567	-0.594356	-1.02272	-0.516723	-0.123648	-0.439514	-0.543779	-4.50206	-3.65134	-4.12436	-4.88141
Q7KMJ6	FBgn0027548	1	nito	nito	RNA-binding protein spenito	-1.03225	0.083635	-1.11236	-0.176785	0.672935	-0.0304118	2.54772	0.00359179	6.22838	3.40318	1.37636e-05	16.5438	3.57997	0.00111738	10.5673	-2.9743	-1.8027	-1.8281	-3.09537	-1.502	-1.7272	-1.12491	-1.92451	-0.347733	-1.6846	-1.87417	-1.66497	-5.23863	-4.72531	-4.94771	-4.97969
Q8SX06	FBgn0036146	0	nkt	CG14141	GEO08318p1	-0.512341	0.29464	-0.271904	-0.516967	0.0433609	-0.704576	0.612341	0.446284	0.214557	0.607715	0.408677	0.23617	1.12468	0.169487	0.866975	0.709614	0.829208	1.83399	2.36028	1.56967	1.44586	1.71017	0.988894	1.82695	1.77913	1.85902	2.31737	-0.756034	2.28692	0.703199	1.04965
A0A0B4KI24	FBgn0016685	1	Nlp	Nlp	Nucleoplasmin, isoform B	-1.46807	0.0594895	-1.79921	-1.37661	0.0894965	-1.44295	-1.12365	0.0519146	-1.44357	-1.03219	0.110014	-0.989409	0.344418	0.546263	0.0904435	-1.06635	-1.74317	-0.277599	-0.105241	-0.540687	-0.0525548	-2.06897	-0.164296	1.70236	1.00019	-0.658972	0.636358	-0.0212677	0.180265	0.524552	0.61871
O61613	FBgn0020392	0	Nmt	Nmt	Glycylpeptide N-tetradecanoyltransferase	-0.021754	0.923608	-0.000750783	-4.41978	0.00334546	-10.9414	5.3264	0.00941631	10.7919	0.928372	0.433748	0.336779	5.34816	0.00858224	11.0514	1.12336	1.10224	1.34662	1.62118	-3.24856	-1.62385	-4.54963	-2.97667	1.59421	1.5735	1.28799	0.824723	-1.29152	-4.75399	-4.9381	-5.12859
M9PE74	FBgn0261710	0	nocte	nocte	No circadian temperature entrainment, isoform D	-1.14316	0.0413702	-1.58134	0.429018	0.258053	0.252388	3.08149	0.0016673	8.56033	4.65366	3.56503e-05	20.6992	4.22464	5.98694e-05	17.8398	-2.9457	-1.571	-1.37713	-2.1215	-1.06916	0.0981433	-0.330506	-0.425109	-0.541209	-0.710786	-1.5867	-0.604013	-5.4048	-4.95207	-4.87643	-5.10797
X2JFR1	FBgn0004227	1	nonA	nonA	No on or off transient A, isoform D	-2.50257	0.0425337	-3.43169	-3.3894	0.0112358	-6.60728	2.0697	0.0681332	2.4146	1.18288	0.190835	0.850891	4.57227	0.000123817	17.8649	-1.08868	-2.61609	-1.79182	-4.65257	-5.13481	-2.88279	-1.93424	-3.74464	0.563523	-0.386086	-0.39749	0.0811678	-5.20774	-4.77799	-4.89777	-3.54448
Q9VM69	FBgn0026196	1	nop5	nop5	CG10206-PA	-1.45451	0.0380825	-2.06434	-0.775092	0.0896014	-0.812052	-0.189538	0.728063	-0.0261242	0.489877	0.308105	0.250475	1.26497	0.0216591	2.10536	1.81618	3.68008	2.6709	3.42425	4.25021	3.28408	2.83778	3.937	4.49568	4.28923	4.46198	4.16255	3.23279	2.59723	2.63295	3.88659
Q95WY3	FBgn0038964	1	Nop56	Nop56	FI04781p	-2.60835	1.29207e-06	-15.3598	-2.31888	0.000306981	-8.14597	1.90172	0.0979012	1.91924	2.19119	0.0681519	2.55607	4.51007	0.0105093	8.92285	-1.34958	-1.26471	-1.00836	-1.05586	-1.08267	-1.15557	-0.28558	-0.996803	1.41651	1.64823	1.51095	1.1792	-5.39789	-1.86335	-2.8542	-2.16996
M9PFZ1	FBgn0037137	1	Nopp140	Nopp140	Nopp140, isoform E	-4.17073	0.00276551	-10.6697	-3.37877	0.00263088	-8.71688	1.85011	0.0281902	2.86748	2.64207	0.00431948	6.24736	6.02084	3.03633e-07	39.2417	-2.79895	-4.42153	-3.53727	-2.12227	-1.61054	-3.54468	-2.16543	-2.39151	0.878077	1.04433	1.16457	0.71594	-5.48764	-4.775	-4.98285	-5.03495
P13217	FBgn0262738	1	norpA	norpA	1-phosphatidylinositol 4,5-bisphosphate phosphodiesterase	-0.36076	0.799839	-0.0349929	-0.394235	0.793408	-0.039622	1.90769	0.12944	1.6939	1.87422	0.167524	1.45425	2.26845	0.106963	2.20214	-1.46667	-4.89778	-1.51787	-4.44605	-5.00312	-4.81124	-1.39654	-1.25137	-4.41423	-4.47424	-0.744484	-1.25237	-5.29291	-4.68583	-4.8244	-5.15599
A0A0S0WH10	FBgn0287423	0	Nplp2	Nplp2	Neuropeptide-like 2, isoform C	2.28705	0.121018	2.09757	1.88124	0.179906	1.40144	-0.273134	0.686178	-0.0446747	-0.678954	0.340389	-0.317767	-2.56019	0.0943296	-2.62509	0.993504	-0.117486	1.38231	1.33053	-0.537479	1.19913	0.630281	0.67365	-0.123538	-0.851461	-0.00923545	-4.57513	1.35939	2.6095	0.381718	0.330788
Q86NM2	FBgn0032946	0	nrv3	nrv3	RH24769p	0.184277	0.743252	0.0237466	-0.189946	0.535295	-0.0515526	-0.376894	0.527574	-0.10467	-0.751116	0.0689363	-0.872461	-0.561171	0.142374	-0.475069	-0.148399	-1.6744	0.420026	0.337218	-0.709359	-0.0284347	-0.950626	-0.874021	-0.255807	-0.255649	-0.246093	-1.04511	0.220857	0.694745	0.102972	-0.576549
Q3KN41	FBgn0038975	0	Nrx-1	Nrx-1	LP14275p	-2.60356	0.0077574	-5.49424	-2.85506	0.00314628	-7.14394	-0.471658	0.212328	-0.317423	-0.723163	0.131966	-0.63605	2.1319	0.0108289	4.19007	0.0210959	-0.328364	0.362622	-0.0388154	-0.671684	-0.504784	-0.443287	0.630272	1.92539	2.7385	3.85655	1.91033	-0.0956703	1.28525	0.343387	0.370204
Q8MT06	FBgn0038473	1	Ns1	ns1	Guanine nucleotide-binding protein-like 3 homolog	0.107142	0.938104	0.00297307	0.448937	0.770213	0.0509047	2.51298	0.02892	3.86697	2.85477	0.0531547	3.63829	2.40583	0.12338	2.18631	-2.17407	-1.55066	-1.89477	-4.44377	-4.87517	-1.44473	-1.73332	-0.642881	-0.763371	-4.56165	-0.556681	-4.61014	-5.33935	-4.72405	-4.99819	-5.0536
Q86NN0	FBgn0261836	1	Msp300	Msp300	AT10293p (Fragment)	2.30057	0.00453015	5.39227	-0.0116337	0.977696	-0.000113968	2.83281	0.00091914	8.60218	0.520615	0.273574	0.293067	0.532249	0.0313193	0.800602	-2.71147	-1.34563	-2.64416	-2.1733	-4.85702	-4.90967	-3.39075	-4.96591	-4.36005	-4.5405	-4.59721	-4.57905	-5.47429	-4.88904	-4.79986	-5.04262
E2QD16	FBgn0262527	1	nsl1	wah; nsl1	Non-specific lethal 1, isoform M	0.289236	0.601441	0.0638654	1.00287	0.0374338	1.43084	1.18253	0.123665	1.07345	1.89617	0.0181786	3.30017	0.893297	0.152784	0.728862	0.478397	0.222965	-0.590713	-1.59685	0.368659	-0.141573	1.1764	-0.0351436	-0.0789036	-0.791939	-0.704297	-1.06801	-2.35088	-2.05105	-1.57564	-0.238762
Q9VXE6	FBgn0061200	1	Nup153	Nup153	Nuclear pore complex protein Nup153	-0.278109	0.510752	-0.0811492	-0.57518	0.12906	-0.511454	-0.698068	0.511284	-0.203373	-0.995139	0.357626	-0.4444	-0.419959	0.679092	-0.0705831	1.6532	1.21079	2.6824	2.35814	1.66204	1.22231	2.37887	1.45302	2.04644	1.877	2.2609	2.83263	5.26099	1.09695	2.43543	1.90343
Q9W1X4	FBgn0010660	1	Nup214	Nup214	Nuclear pore complex protein Nup214	1.62061	0.115152	1.52132	0.687676	0.498698	0.20779	2.90244	0.00293008	7.35223	1.9695	0.0439609	2.67248	1.28182	0.17959	0.955878	-2.97002	-2.60975	-1.1954	-1.89097	-2.57547	-2.29379	-2.62735	-4.90129	-1.57813	-4.51525	-4.54108	-4.51414	-5.33583	-4.9144	-4.76417	-5.26151
A0A0B4K7J2	FBgn0039302	1	Nup358	Nup358	E3 SUMO-protein ligase RanBP2	-0.141277	0.663896	-0.0251333	-0.365711	0.201002	-0.254827	0.471823	0.233413	0.298133	0.24739	0.456296	0.0842989	0.6131	0.0740981	0.692922	0.802327	1.2241	1.67777	2.03977	1.68141	1.02625	1.39805	0.740525	1.37586	1.81567	1.82742	1.29013	1.01571	1.36855	1.16909	0.30332
Q7K0D8	FBgn0033264	0	Nup50	Nup50	Nuclear pore complex protein Nup50	-0.692535	0.0333608	-1.02271	-0.166103	0.402252	-0.0656939	6.47602	2.82402e-06	35.9363	7.00245	3.22235e-09	59.4636	7.16856	2.52236e-07	47.2995	0.859451	1.44852	1.65899	1.68887	1.73637	2.14163	1.99252	1.89105	2.31686	2.14523	2.3176	1.64629	-5.32996	-4.96619	-4.88882	-5.06328
A1YK35	FBgn0039120	1	Nup98-96	Nup98-96	Nup98 (Fragment)	-1.10585	0.142266	-0.936544	-2.03423	0.0107123	-4.00767	2.00069	0.0348471	2.91667	1.07231	0.088013	1.13177	3.10654	0.000451975	10.391	-2.1967	-2.25485	-4.55104	-3.39536	-5.03602	-2.90547	-4.08434	-4.08562	-1.41576	-2.39931	-1.69039	-2.46908	-5.36498	-4.91251	-4.98872	-5.13448
O77460	FBgn0016687	1	Nurf-38	Nurf-38	Inorganic pyrophosphatase	0.214522	0.716373	0.0310758	0.943992	0.193453	0.673467	0.848157	0.389731	0.347096	1.57763	0.156083	1.27258	0.633635	0.532479	0.173425	0.421717	1.93101	1.09538	1.26454	0.627131	2.02734	2.6586	2.31746	1.75692	0.231844	1.77916	0.0866276	0.651086	0.334913	2.15368	-1.81966
A0A0B4LEY6	FBgn0086904	0	Nacα	Nacalpha	Nascent polypeptide associated complex protein alpha subunit, isoform D	2.55461	0.033342	3.77318	0.48315	0.701525	0.0743841	1.73118	0.284542	0.944972	-0.340277	0.840789	-0.0256272	-0.823426	0.611089	-0.176127	-0.111593	-1.68872	-1.05858	-1.8883	-4.85019	-4.89428	-1.43876	-1.84981	-1.49493	-4.41077	-4.52135	-4.53859	-5.24746	-0.605978	-0.672326	-5.14618
Q7K084	FBgn0033268	0	Obp44a	Obp44a	Odorant-binding protein 44a, isoform A	1.49883	0.170114	1.15299	1.15066	0.0588579	1.41554	0.72363	0.646387	0.137133	0.375465	0.787778	0.0388967	-0.775198	0.5781	-0.184495	-1.41837	-4.83721	-1.42659	-1.66771	-3.51211	-1.69194	-3.11912	-2.41937	-4.40512	-3.68878	-3.22294	-4.02836	-5.42019	0.406933	-3.68264	-3.5485
Q9VR79	FBgn0031097	0	obst-A	obst-A	LD43683p	1.31139	0.381913	0.548209	1.75531	0.360031	0.77876	1.13524	0.414494	0.434208	1.57915	0.391071	0.64389	-0.176157	0.908155	-0.00737043	-0.693247	-1.17482	-2.18272	-4.51759	0.327669	-1.57464	-5.65394	0.108179	-0.17948	-4.5272	-4.57892	-4.52835	-0.498843	-4.41756	-3.37642	-4.81651
Q9Y156	FBgn0027600	0	obst-B	obst-B	BcDNA.GH02976	0.320661	0.703541	0.0489683	0.575562	0.561716	0.144169	1.59499	0.0891967	1.67418	1.84989	0.10209	1.83327	1.27432	0.0679627	1.48807	-2.76293	-2.01517	-4.57061	-4.57979	-2.62083	-4.70713	-4.3247	-1.25623	-3.05388	-2.94247	-4.53359	-4.68121	-5.34898	-4.9299	-4.84821	-5.18136
X2JAU8	FBgn0263456	0	nwk	nwk	Protein nervous wreck	3.80516	9.97209e-08	26.6408	0.380091	0.703086	0.0581506	4.107	0.00118913	12.012	0.68193	0.525525	0.190536	0.30184	0.49431	0.0923631	-0.961226	-0.684084	-0.569012	-0.580785	-5.10194	-4.83219	-1.41906	-5.1422	-4.48526	-4.38831	-4.42603	-4.71616	-5.44953	-3.69739	-4.91119	-5.16501
Q8IQQ0	FBgn0010352	0	Ogdh	Nc73EF	Neural conserved at 73EF, isoform F	0.513109	0.493453	0.157398	0.929079	0.0729399	1.0564	1.07611	0.406308	0.420915	1.49208	0.239497	0.926134	0.563001	0.62426	0.115209	-0.668989	-3.32145	-0.752861	-1.20026	-1.60978	-1.20151	-0.150767	-1.31763	-1.27516	-2.1142	-1.95079	-2.65584	-2.90683	0.0252374	-4.89331	-2.47309
Q9VFS6	FBgn0038168	1	omd	omd	Integrator complex subunit 5	-1.73698	0.151725	-1.42249	0.58441	0.655758	0.107097	-2.47547	0.10331	-2.44046	-0.15408	0.914251	-0.005999	-0.73849	0.618886	-0.153893	-4.45403	-4.98745	-4.55841	-4.44904	-1.2705	-1.82162	-1.25733	-4.81392	-4.41894	-1.27519	-1.3224	-4.48448	-5.30832	-0.759488	-0.897522	-1.58171
M9PCH6	FBgn0259175	0	ome	ome	Omega, isoform H	0.391838	0.625294	0.0799021	-2.54814	0.0328064	-3.78155	1.94254	0.0698853	2.24482	-0.997442	0.265236	-0.574894	1.5507	0.17267	1.18285	-2.39029	-2.61211	-1.56049	-1.5265	-4.85985	-5.1074	-4.75981	-5.12224	-1.39874	-3.12877	-1.13863	-3.9906	-2.00451	-4.96037	-3.71181	-5.18284
Q9VNN7	FBgn0037424	0	Osi15	Osi15	Osiris 15	0.210958	0.721974	0.029846	0.509439	0.328676	0.246177	0.332381	0.487025	0.103852	0.630862	0.0808513	0.689099	0.121423	0.812164	0.0109713	2.14281	2.82984	3.88222	3.41542	3.25292	3.28471	3.88642	3.04014	3.66741	3.10409	2.98277	1.67218	2.74175	2.09526	2.88927	3.21447
Q9VNM7	FBgn0037414	0	Osi7	Osi7	FI03362p	0.669233	0.393888	0.27079	2.80368	0.0933044	2.88806	1.17937	0.177737	0.88479	3.31382	0.0629429	3.98007	0.510138	0.029456	0.780933	-4.44419	-1.82511	-4.50437	-4.60152	-5.08953	-0.359998	-0.115425	-1.27244	-4.48938	-4.46003	-4.5035	-4.5992	-5.41092	-4.84598	-4.83155	-5.00421
P20240	FBgn0266420	1	Ote	Ote	Otefin	-2.33199	0.0057843	-5.21842	-2.76707	0.00474509	-6.43	0.582192	0.175309	0.44025	0.147112	0.466409	0.0487282	2.91419	0.00450456	6.83769	-3.43293	-4.92156	-4.498	-4.67923	-5.04672	-4.91471	-4.39559	-4.91502	-1.12724	-3.19558	-2.02123	-1.85968	-5.28498	-4.75983	-4.79054	-5.02513
Q9XY35	FBgn0011227	0	ox	ox	Cytochrome b-c1 complex subunit 9	-0.832488	0.0133304	-1.56104	-0.757016	0.0012795	-2.19002	-0.273163	0.360033	-0.121191	-0.197691	0.413367	-0.075847	0.559325	0.0624256	0.673784	0.674303	0.808423	1.33299	1.42924	0.994071	1.28528	1.25209	1.0154	1.65969	2.04441	1.79097	2.07984	0.936237	1.81671	1.50878	1.07587
Q9NHP1	FBgn0260799	0	p120ctn	p120ctn	Arm repeat protein	2.52425	0.20976	1.71215	1.35974	0.501715	0.407301	3.46896	0.034598	5.06797	2.30445	0.164469	1.80649	0.944703	0.636461	0.185378	-1.43637	0.912283	-0.0707211	-0.937872	-0.872457	-1.22173	-4.46431	0.367768	-4.51653	-4.55476	-4.38034	1.82192	-0.773758	-4.81661	-4.75762	-5.06052
Q7K3Z3	FBgn0033179	1	p47	p47	GH01724p	1.3469	0.302229	0.699937	1.79592	0.0891468	1.88552	3.1268	0.0440446	4.24028	3.57581	1.03722e-07	24.9739	1.7799	0.091135	1.85165	-4.68962	-1.17771	-1.26636	-0.540762	-1.41477	-1.43072	-1.72269	-1.31022	-2.14549	-1.87353	-4.54928	-4.49376	-5.2642	-4.93713	-4.92493	-5.05539
Q8T3P0	FBgn0037138	0	P5CDh1	P5CDh1	Multifunctional fusion protein	0.666751	0.369917	0.287967	0.369923	0.228082	0.237457	-0.265307	0.714612	-0.0387161	-0.562134	0.145284	-0.470945	-0.932058	0.0354041	-1.35237	1.41599	-1.34541	-0.537191	-1.04138	-0.890714	-0.861107	-0.107595	-0.83588	-0.500664	-1.01431	-1.22483	-1.43518	0.257311	0.440787	-0.493445	-0.651413
Q9VNW6	FBgn0037146	0	P5CS	CG7470	Delta-1-pyrroline-5-carboxylate synthase	-0.620227	0.284316	-0.338768	-0.633612	0.306464	-0.325436	-1.34682	0.000632004	-4.30884	-1.3602	0.0111872	-2.65413	-0.726588	0.225371	-0.470176	0.53691	0.222633	0.193401	-0.0391227	-0.397906	0.0117457	0.994451	0.251993	1.28215	1.52628	1.13741	-0.551104	1.35149	1.42208	2.03608	1.49143
P21187	FBgn0265297	1	pAbp	pAbp	Polyadenylate-binding protein	0.129165	0.859445	0.00849672	-0.15178	0.848004	-0.0108678	1.09086	0.155454	0.88185	0.809918	0.301407	0.421843	0.961697	0.297727	0.506027	-0.72181	-1.98578	-0.863275	-0.912815	-2.23357	-1.21679	-0.288041	-1.86906	-2.27352	-2.13352	-1.0025	0.409203	-3.51572	-1.17005	-1.35119	-2.81017
Q59DP8	FBgn0259214	0	PMCA	PMCA	Calcium-transporting ATPase	2.73148	0.0172463	4.81643	-0.396116	0.662229	-0.0709014	3.8792	0.000535742	12.689	0.751608	0.276599	0.41951	1.14772	0.175298	0.867935	-1.86164	-0.720314	-0.648375	-1.42594	-5.00442	-4.70574	-2.6042	-4.85228	-1.95906	-4.45892	-4.40975	-4.75443	-5.26417	-4.9501	-4.97284	-4.98595
Q9V9V7	FBgn0039861	1	pasha	pasha	LD23072p	0.268805	0.644041	0.051365	0.826007	0.211546	0.55722	3.30752	0.00666245	7.19838	3.86472	0.00393254	9.29592	3.03872	0.00590616	6.77237	-1.32826	-1.02254	-0.975395	-1.07617	-0.824039	-0.508772	-0.39429	-0.446454	-0.312006	-0.783496	-1.71501	-2.66707	-2.8973	-4.72532	-4.90098	-5.10885
Q8T8W3	FBgn0016693	0	Past1	Past1	AT21416p	1.48507	0.0679393	1.73438	1.1073	0.250114	0.666439	1.86732	0.0473055	2.47436	1.48955	0.1515	1.22082	0.382254	0.659163	0.0691906	-1.71333	-2.75051	-2.97137	-2.67274	-4.80641	-2.6948	-1.69623	-2.4216	-4.5339	-2.36671	-4.42228	-4.72533	-5.48223	-4.26389	-2.72636	-5.10476
Q8MQX3	FBgn0041789	0	Pax	Pax	SD04793p	1.50272	0.163894	1.18029	-0.392097	0.530377	-0.107989	0.874968	0.519177	0.24909	-1.01985	0.395528	-0.41082	-0.627756	0.591498	-0.143158	-4.47493	-0.620008	-1.95249	-2.15321	-5.06164	-4.71313	-3.57297	-3.43219	-4.43475	-3.36773	-2.81955	-4.5895	-1.23662	-4.80559	-4.96305	-1.69525
Q9V4C7	FBgn0259214	0	PMCA	PMCA	Calcium-transporting ATPase	1.88219	0.0103641	3.73515	-2.81746	0.0618821	-3.40472	5.2755	0.0031497	13.1979	0.575855	0.65681	0.105128	3.39332	0.0089066	6.95728	1.38654	0.579435	0.679378	0.612553	-4.86062	-4.86317	-0.854736	-4.96217	0.013842	-1.01908	-1.7614	-1.50421	-5.38157	-2.41824	-4.81579	-5.2285
Q541F9	FBgn0003042	1	Pc	Pc	RE66837p	-1.22079	0.0885742	-1.28511	-1.40666	0.161505	-1.11382	1.72086	0.0389003	2.42649	1.53498	0.141046	1.30572	2.94164	0.00415091	7.00658	-2.00703	-3.49376	-3.45541	-1.98658	-5.04049	-2.71725	-2.24355	-1.68502	-0.695535	-1.15779	-1.52836	-2.67797	-3.01107	-4.73858	-4.89222	-5.18435
Q86NV1	FBgn0027580	0	PCB	PCB	GH03002p (Fragment)	-3.46743	0.18754	-2.5205	-1.84038	0.530865	-0.506133	-1.67809	0.484563	-0.528011	-0.0510413	0.986145	-0.000309281	1.78934	0.564211	0.444756	-4.61697	-5.01667	-4.39514	-4.50689	-5.10606	-4.74503	2.59821	-4.77459	3.10603	1.53748	-4.63482	-4.67464	-5.24507	-4.8056	3.36208	-5.13471
Q7KN97	FBgn0027580	0	PCB	CG1516; PCB	Pyruvate carboxylase	-0.191398	0.740656	-0.0249552	-0.507457	0.357452	-0.226723	-0.38605	0.515776	-0.111004	-0.702109	0.22461	-0.455368	-0.194652	0.746471	-0.0247183	8.76886	9.28494	10.0866	10.437	9.53342	9.25309	9.99977	8.52691	10.5697	9.93452	10.141	8.6978	9.10227	9.67788	11.0055	10.336
P14484	FBgn0003046	0	Pcp	Pcp	Pupal cuticle protein	1.00469	0.570517	0.244876	3.60812	0.0811211	3.93597	0.543633	0.807342	0.0505267	3.14706	0.179896	2.34449	-0.46106	0.787683	-0.0477883	-4.50587	1.60934	-4.42237	-4.49578	0.81864	0.314798	-4.52714	1.99273	-4.3388	-4.62147	-4.57928	-2.2939	0.983069	-4.9681	-4.81954	-5.18463
M9PGU2	FBgn0003048	0	pcx	pcx	Pecanex, isoform E	0.737216	0.0925526	0.761995	0.711004	0.0831568	0.767957	1.29072	0.00711805	2.772	1.26451	0.00364076	3.08389	0.553504	0.151215	0.454098	1.73011	2.45051	1.69221	1.24834	2.20967	1.37806	1.46973	1.95886	1.24129	0.232219	1.36569	1.3331	0.709584	0.548538	0.760399	-0.0602315
Q7KNR7	FBgn0011693	0	Pdh	Pdh	Photoreceptor dehydrogenase, isoform C	2.48373	0.274907	1.39291	0.0992953	0.957576	0.00186939	3.59288	0.236705	2.24839	1.20844	0.65664	0.220749	1.10914	0.644044	0.21194	2.18322	3.87269	-4.40713	1.24295	-3.36875	-4.9004	-0.469642	2.09277	-1.34135	-4.24627	-1.00564	-0.449951	3.29171	-4.79621	-4.91116	-5.06412
Q7YU05	FBgn0028325	0	Pdha	l(1)G0334	Pyruvate dehydrogenase E1 component subunit alpha	0.136308	0.443915	0.0480758	0.124052	0.64697	0.0234602	-0.33899	0.146436	-0.282837	-0.351245	0.257115	-0.20719	-0.475297	0.0537811	-0.603329	0.345848	0.683258	0.823335	0.321069	0.012756	0.324099	1.0436	0.74403	0.543441	0.175801	0.639504	0.269531	1.01954	0.694017	1.25853	0.557382
Q7K5K3	FBgn0039635	0	Pdhb	CG11876	Pyruvate dehydrogenase E1 component subunit beta	-0.382916	0.169984	-0.294689	-0.0801509	0.714546	-0.0116996	-0.0890698	0.759501	-0.0106413	0.213695	0.427679	0.0788283	0.293846	0.26275	0.170565	0.674249	1.10864	1.56193	1.45452	1.15452	1.9238	1.41059	1.52149	1.7482	1.4272	1.29187	1.86373	0.948116	1.75921	1.44863	0.999662
P54399	FBgn0286818	0	Pdi	Pdi	Protein disulfide-isomerase	-0.628602	0.501101	-0.188627	-0.272608	0.813144	-0.0244891	0.131284	0.908588	0.00546574	0.487277	0.715435	0.0708647	0.759885	0.540216	0.203218	-2.16467	-4.81109	-3.64354	-3.41071	-3.58205	-3.22411	-0.829657	-4.97021	-3.11665	-2.88973	-4.42463	-1.08458	-3.55824	-1.01229	-4.87932	-5.10529
Q7JUR9	FBgn0261588	0	pdm3	pdm3	AT16994p	-2.95492	0.00314144	-7.39579	-0.474523	0.483405	-0.149802	0.148667	0.630261	0.0298048	2.62907	0.00708379	5.6518	3.10359	0.000944054	9.38837	-4.66617	-4.96016	-4.45751	-4.57027	-2.79159	-2.69335	-2.55932	-0.688233	-1.27041	-1.27437	-1.42464	-2.86499	-4.04599	-4.97872	-4.96305	-5.261
P52295	FBgn0287720	0	Pen	Pen	Importin subunit alpha	1.17332	0.332184	0.561577	0.832936	0.398574	0.332751	0.0409701	0.972458	0.000496931	-0.299418	0.761626	-0.0354086	-1.13235	0.355255	-0.508947	3.35282	0.0621617	2.10617	0.20227	1.98706	0.0557786	1.65405	0.664994	-1.57883	-0.304346	2.0711	0.842203	3.5982	-0.189713	1.54862	0.602442
P41073	FBgn0004401	1	Pep	Pep	Zinc finger protein on ecdysone puffs	-1.83132	0.0144617	-3.36923	-1.92886	0.00700386	-4.15604	0.280289	0.777543	0.0306288	0.182753	0.85066	0.0128373	2.11161	0.0878712	2.23018	-0.28592	-1.43938	0.272267	0.0412427	-0.196965	-1.08187	0.336784	-0.859884	1.51155	1.2727	1.43085	1.6984	1.40401	-0.346301	-0.871149	-2.71951
O17452	FBgn0022770	0	Peritrophin-A	Peritrophin-A	LD20793p	-0.109988	0.854044	-0.00753632	1.29893	0.0711312	1.49109	-0.007893	0.989576	-3.59205e-05	1.40102	0.0579655	1.73282	0.102095	0.844557	0.00749082	-2.19891	-0.12768	-1.85876	-1.46455	0.19806	0.749577	-1.36658	0.404697	-1.21102	-0.908023	-0.783886	-2.30702	-2.02165	-1.87102	-1.28519	-0.440469
Q9VWH7	FBgn0027621	0	Pfrx	Pfrx	6-phosphofructo 2-kinase/fructose 2,6-bisphosphatase long form	1.67251	0.074925	1.88219	1.68996	0.109132	1.62582	2.19279	0.0373294	3.13119	2.21024	0.0585349	2.72431	0.520284	0.0134595	0.973436	-4.71976	-2.75826	-2.07283	-2.05472	-4.98078	-1.59287	-2.0485	-2.91361	-4.34755	-4.62613	-4.59619	-4.72572	-5.40738	-4.86155	-4.9772	-5.1306
O46084	FBgn0023517	0	Pgam5	Pgam5	Serine/threonine-protein phosphatase Pgam5, mitochondrial	-0.149996	0.675817	-0.025525	-1.31405	0.00348461	-3.22973	4.47291	0.000118951	17.5545	3.30886	5.01517e-05	14.2272	4.62291	1.51376e-06	26.9051	-1.31068	-0.39391	0.0862395	-0.488397	-1.70468	-2.29192	-1.35639	-1.40997	-0.704908	-0.124006	-0.03552	-0.642327	-5.34169	-4.76179	-4.84968	-5.04522
P52029	FBgn0003074	0	Pgi	Pgi	Glucose-6-phosphate isomerase	0.214222	0.555098	0.0547617	-0.132472	0.825387	-0.0110405	0.735852	0.533804	0.200607	0.389158	0.751361	0.0483145	0.52163	0.655142	0.0958047	-1.31978	-1.61758	-0.779378	-1.83241	-2.96009	-1.62433	-0.496016	-1.85549	-0.862195	-1.7026	-2.02749	-1.81376	-5.21149	-0.77089	-1.17652	-1.33366
Q01604	FBgn0250906	0	Pgk	Pgk	Phosphoglycerate kinase	0.0264823	0.962363	0.000441225	0.364509	0.525819	0.101758	0.745609	0.545337	0.196345	1.08364	0.39045	0.442594	0.719127	0.53607	0.194724	-1.53671	-1.60514	-0.55262	-2.96223	-2.14636	-1.60556	0.102297	-1.65498	-1.27514	-1.94123	-1.52679	-2.01948	-5.36189	-0.628939	-1.90166	-1.74665
Q9VGB6	FBgn0011270	0	Pglym87	Pglym87	Phosphoglycerate mutase	-2.56033	0.228759	-1.6402	-2.69568	0.210586	-1.82382	-0.648658	0.337029	-0.306382	-0.784015	0.262608	-0.455272	1.91167	0.350904	0.86945	-4.45579	-4.86791	-4.56288	-4.47411	-5.056	-4.68518	-4.37334	-4.7876	-4.30726	-4.38645	-2.27491	2.84924	-3.30747	-2.67841	-4.72451	-5.05567
Q9VUY9	FBgn0003076	0	Pgm1	Pgm	Phosphoglucomutase	1.89841	0.06693	2.22945	0.541884	0.567306	0.133403	1.51885	0.148088	1.25985	0.162324	0.870447	0.00978123	-0.37956	0.71494	-0.0553134	-0.148128	-2.52437	-2.07696	-1.51804	-3.13854	-1.72503	-4.50916	-2.32086	-2.02146	-4.57125	-2.66193	-4.60649	-3.08412	-1.72317	-2.40183	-5.13375
Q9NF31	FBgn0004860	1	ph-d	ph-d	EG:BACN25G24.3 protein (Fbgn0004860;ph-d protein)	-0.764374	0.626802	-0.155069	-1.25474	0.466922	-0.415011	2.03503	0.0897984	2.13013	1.54466	0.2358	0.969208	2.7994	0.10679	2.71954	-4.4723	-1.54461	-1.77425	-4.56263	-0.453555	-4.71325	-4.40687	-4.74158	-4.39786	-0.516277	-4.48501	0.102853	-5.3135	-4.97892	-4.93795	-5.26353
A0A023GQA5	FBgn0002031	0	Phb1	l(2)37Cc	Prohibitin	0.37032	0.572981	0.0895653	0.397256	0.5257	0.110939	1.41207	0.153628	1.14876	1.43901	0.145023	1.2067	1.04175	0.295797	0.551094	1.65544	1.83512	0.320183	1.11615	1.43453	1.13701	0.601556	1.86155	1.50251	-0.633241	1.00782	1.56853	0.808078	0.478206	0.36975	-2.37743
Q0E924	FBgn0010551	0	Phb2	l(2)03709; Phb2	Prohibitin	-0.319572	0.184343	-0.234685	-0.308648	0.254483	-0.183442	-0.161825	0.636342	-0.0317679	-0.150901	0.677013	-0.025563	0.157747	0.663003	0.0281554	-0.183163	-0.06446	0.276615	0.282936	-0.190417	0.180306	0.542561	-0.176823	0.454515	0.0070539	0.294158	0.83449	-0.343684	0.964122	0.449818	-0.111026
Q8SXX1	FBgn0039924	0	PIP4K	CG17471; PIP4K	Phosphatidylinositol 5-phosphate 4-kinase, isoform A	-0.278749	0.668273	-0.0487939	-1.01725	0.346551	-0.468173	2.752	0.00453874	6.44812	2.0135	0.0987908	2.02414	3.03075	0.00434363	7.15908	-3.11531	-1.66457	-1.4332	-2.87068	-5.02388	-2.04098	-1.20554	-3.76738	-0.999512	-2.8176	-2.69729	-1.45437	-5.38268	-4.81647	-4.75974	-5.13289
Q95RQ8	FBgn0034878	1	pita	pita	LD15650p	-3.32043	0.00219093	-8.83025	-2.25779	0.00979831	-4.53556	-0.5144	0.671221	-0.0890605	0.548236	0.651165	0.102141	2.80603	0.0752932	3.15185	-4.05509	-5.04931	-4.47774	-4.41954	-3.98187	-3.12932	-3.40184	-3.2381	-0.420695	-0.416233	-1.68917	-2.19386	-5.40919	-4.77539	-5.006	-0.753494
P12370	FBgn0000273	0	Pka-C1	Pka-C1	cAMP-dependent protein kinase catalytic subunit 1	0.283564	0.445445	0.0995894	-0.425885	0.0996995	-0.426442	-0.24634	0.703701	-0.0375943	-0.955789	0.163458	-0.751819	-0.529904	0.384729	-0.219828	-0.0691823	-1.46162	-0.475713	-1.1972	-1.9985	-1.50419	-1.43246	-1.10636	-1.00053	-0.957284	-1.14894	-1.23121	-1.03056	-0.597076	0.906415	-1.49713
A0A0B4LI13	FBgn0003093	0	Pkc98E	Pkc98E	Protein kinase C	0.0103875	0.972213	0.000127126	-0.882326	0.0249304	-1.41461	1.27797	0.125182	1.15331	0.385255	0.583673	0.0900843	1.26758	0.127393	1.1343	2.07092	1.28147	1.36802	1.54557	0.144138	0.98212	0.642478	0.926386	1.68455	1.43259	1.01956	2.08773	0.931141	1.65987	-0.430026	-1.00688
Q24477	FBgn0011701	1	repo	repo	Reversed polarity	2.22427	0.00590316	4.9577	2.75054	0.00432659	6.50188	4.53982	5.36106e-06	23.9282	5.06609	1.20534e-07	35.0517	2.31555	0.00703985	4.98408	-0.646117	-0.364815	-0.994391	-0.0678691	-0.14458	0.141621	0.256685	-0.221823	-2.26624	-1.87052	-3.32236	-3.51114	-5.34666	-4.75041	-4.96688	-5.16853
Q94517	FBgn0015805	1	HDAC1	Rpd3; HDAC1	Histone deacetylase HDAC1	0.48847	0.0188554	0.842399	0.51568	0.0444285	0.697374	5.29703	0.00234027	13.9351	5.32424	0.00144958	15.1142	4.80856	0.00250177	12.5107	0.662059	0.818299	0.893166	0.731889	0.614544	0.774101	1.26394	0.561667	0.461511	0.521885	0.10523	0.0629057	-5.26701	-4.94863	-2.86113	-5.00596
A8JQW3	FBgn0037737	1	Pnn	Pnn	Pinin, isoform B	-1.35235	0.49691	-0.41074	-1.78925	0.322767	-0.878723	1.56668	0.303305	0.811731	1.12978	0.289156	0.608803	2.91903	0.124086	2.64546	-4.62841	-4.99991	-4.45467	0.33543	-5.1049	-4.79642	-4.30617	-1.28767	0.0860467	-4.38556	-4.54958	0.510948	-5.36997	-4.8429	-4.79555	-5.00586
Q9VC36	FBgn0039227	1	polybromo	polybromo	Polybromo	-0.310443	0.562593	-0.0775504	0.0942418	0.864219	0.00597268	2.62044	0.0300261	3.98962	3.02512	0.018151	5.26703	2.93088	0.0219293	4.86225	-1.06277	0.690616	0.368807	-0.446021	-0.875014	1.1025	0.654429	0.287458	0.681957	0.44929	0.379892	-0.718736	-1.62484	-1.77232	-4.85388	-2.68007
Q9VH07	FBgn0040078	1	pont	pont	RuvB-like helicase 1	-0.149436	0.784554	-0.0157471	0.763891	0.35848	0.34034	1.94241	0.0404566	2.7058	2.85574	0.0142585	5.27148	2.09185	0.0341922	3.0668	-1.59072	-2.1475	-2.33174	-2.27032	-2.77914	-0.428256	-0.124176	-1.35539	-0.66978	-1.7128	-2.71356	-2.6464	-5.0419	-3.64018	-4.88742	-2.54042
Q94920	FBgn0004363	0	porin	porin	Voltage-dependent anion-selective channel	-0.372218	0.273849	-0.209368	-0.110803	0.616211	-0.0232985	-0.387028	0.271179	-0.219346	-0.125613	0.603476	-0.0275519	-0.0148104	0.950751	-0.00032484	3.11659	3.71762	4.21147	4.22367	3.84009	4.49281	3.89716	4.08496	4.00663	4.61858	4.16273	3.9703	3.8484	4.67432	4.06633	4.22843
P12982	FBgn0004103	0	Pp1-87B	Pp1-87B	Serine/threonine-protein phosphatase alpha-2 isoform	-0.530565	0.435568	-0.191505	-1.72749	0.216388	-1.14837	3.62682	0.0171486	6.40414	2.4299	0.138616	2.08531	4.15739	0.0158749	7.48034	0.993722	-1.51941	0.838689	0.373347	-1.73537	-3.83638	0.935583	0.534835	1.14789	0.34192	0.539176	0.779617	-0.91325	-4.84541	-3.72987	-4.3324
H5V8B8	FBgn0260439	0	Pp2A-29B	Pp2A-29B	MIP33436p1	-0.570269	0.303153	-0.295592	0.903595	0.331926	0.432784	0.343829	0.069531	0.398093	1.81769	0.0814491	1.97967	0.914098	0.137056	0.788959	-4.54657	-4.96367	-4.55894	-4.47321	-5.13308	-3.22665	-1.9498	-2.33742	-2.70256	-4.42671	-4.49683	-4.63523	-5.27735	-4.8066	-4.82401	-5.00976
Q868Z9	FBgn0003137	0	Ppn	Ppn	Papilin	0.354922	0.738616	0.0467012	1.14512	0.294826	0.607412	-0.603633	0.393552	-0.24447	0.186569	0.75705	0.0225516	-0.958555	0.380898	-0.401818	-2.36761	-0.989848	-0.84188	-2.74311	-1.04702	-1.52328	0.0969349	-1.30828	-0.973742	-1.14207	-1.5432	-4.70312	-2.05857	-1.70628	-0.592993	-0.17008
Q9V521	FBgn0033367	0	PPO2	CG8193; proPO45; PPO2	Phenoloxidase 2	0.809953	0.412432	0.311546	0.321342	0.683399	0.0531262	1.56811	0.129922	1.38984	1.0795	0.167022	0.839013	0.758155	0.303689	0.392399	-2.08994	-1.12111	-3.39193	-4.53589	-3.57503	-1.91446	-4.49599	-3.10783	-4.35071	-3.3547	-2.21121	-4.46205	-4.1238	-3.26468	-4.96272	-5.06009
A0A0B4K6G3	FBgn0082831	1	pps	pps	Protein partner of snf, isoform B	-0.299691	0.503066	-0.0894204	0.817016	0.049919	1.06354	0.986993	0.0539939	1.25117	2.1037	0.00129909	6.07204	1.28668	0.0134822	2.40641	-2.66006	-1.32118	-1.33377	-1.5259	-0.938804	-0.490394	-0.416755	-0.528114	-1.39918	-1.93647	-1.64285	-0.663635	-2.69621	-2.93401	-1.99584	-3.1628
Q967S0	FBgn0041194	0	Prat2	Prat2	Amidophosphoribosyltransferase	0.741514	0.629658	0.148967	-0.32367	0.785978	-0.0338525	1.51971	0.317609	0.756978	0.454528	0.671502	0.0786117	0.778198	0.48658	0.243456	0.18595	-5.07032	-2.40507	-4.52368	-4.95179	-4.66293	-1.66194	-4.7972	-4.46541	-4.67654	-4.40732	-1.22991	-5.21554	-2.54781	-4.93509	-5.19351
Q9U617	FBgn0028573	1	prc	prc	Pericardine	-3.40348	0.00695559	-7.34358	-2.34204	0.0221603	-3.87472	0.751838	0.408872	0.292024	1.81328	0.0525511	2.31995	4.15532	0.00294124	10.5191	-4.64819	-2.36218	-4.64457	-2.94741	-1.81612	-2.55926	-2.37409	-3.60709	-0.289542	-0.76194	1.45097	-1.3879	-5.33267	-4.78203	-4.88788	-2.60711
P35416	FBgn0003149	1	Prm	Prm	Paramyosin, short form	0.862327	0.23745	0.538461	0.969944	0.203447	0.670763	0.341338	0.214388	0.228287	0.448954	0.242923	0.275897	-0.520989	0.448089	-0.181636	-0.214165	0.479073	0.0579248	-0.11386	0.198805	0.488539	-0.65041	0.602506	0.359136	-1.03066	-2.33674	-0.232068	-0.27715	-0.610042	-0.512546	0.24336
A4V1N8	FBgn0003149	1	Prm	Prm	FI03688p	0.161636	0.782043	0.0172577	-0.304178	0.590822	-0.0695178	-0.135067	0.841259	-0.0101396	-0.60088	0.377093	-0.254504	-0.296703	0.666839	-0.0522135	3.19096	1.71914	1.46592	2.4008	1.97529	1.0117	1.33022	2.59635	2.40513	2.99284	1.40015	1.33216	1.66005	1.54191	3.78239	2.33273
Q7JNE1	FBgn0014269	0	prod	prod	Non-histone chromosomal protein Prod	-1.48147	0.0279768	-2.30102	0.398929	0.646394	0.0755982	0.634743	0.0935928	0.652997	2.51514	0.0347017	3.67122	2.11621	0.00950767	4.27882	-4.13592	-4.9181	-3.73399	-4.64072	-4.48308	-1.89085	-1.22103	-2.31218	-2.9443	-2.18772	-4.00703	-2.3638	-5.41978	-4.72605	-4.8351	-4.98677
Q06PM6	FBgn0259210	0	prom	prom	Prominin	0.930612	0.504825	0.276261	-1.02644	0.43947	-0.366511	2.29922	0.0363536	3.30963	0.342176	0.638259	0.0667254	1.36861	0.335726	0.648743	-0.678803	-3.49561	-2.52686	-1.35331	-4.12704	-4.79321	-3.08198	-3.88055	-3.03234	-4.50289	-4.51618	0.274384	-5.41063	-2.78499	-5.01685	-4.03901
P29617	FBgn0004595	1	pros	pros	Homeobox protein prospero	1.69791	0.411966	0.653931	4.74469	0.0565314	5.92	2.25071	0.296866	1.18711	5.29749	0.0427658	7.25175	0.5528	0.0164658	0.985872	-4.67491	2.56314	-4.44283	-4.61388	2.26848	1.92555	-4.41161	1.23623	-4.36223	-4.57055	-4.38604	-4.6413	-5.34051	-4.71301	-4.98662	-5.13117
Q9XZJ4	FBgn0263121	2	Prosα1	Prosalpha1; CG30382	Proteasome subunit alpha type-6	-0.213428	0.907755	-0.00897069	-0.613724	0.664465	-0.108953	-0.267515	0.861531	-0.017316	-0.667811	0.459575	-0.225482	-0.0540866	0.969357	-0.000731059	1.65371	-4.55729	-1.20063	-2.6482	-2.68439	-0.93108	-1.305	-3.43312	-2.98332	-2.85462	-2.09007	2.02931	0.166456	-1.41681	-1.63658	-2.79542
Q95083	FBgn0016697	0	Prosα5	Prosalpha5	Proteasome subunit alpha type-5	1.24597	0.495467	0.380002	-0.067184	0.967345	-0.000968687	2.42172	0.0949405	2.47633	1.10857	0.306979	0.568575	1.17575	0.504721	0.349138	0.176431	-2.7691	-3.93252	-0.840621	-4.87557	-2.9154	-2.21257	-2.61488	-4.26505	-4.61289	-4.65038	1.17863	-1.90604	-4.92989	-4.97401	-5.24275
I0DHK3	FBgn0250843	1	Prosα6	Pros35; Prosalpha6	Proteasome subunit alpha type	0.345455	0.778751	0.0375168	-0.936821	0.353634	-0.422923	2.08045	0.143123	1.7565	0.798172	0.456078	0.272145	1.73499	0.133593	1.51676	-0.220027	-4.89131	-1.99204	-2.03008	-4.93248	-2.72254	-4.42955	-2.17798	-1.43582	-4.48155	-2.07559	-2.52231	-5.26956	-2.11701	-4.98551	-5.08317
Q7KLW9	FBgn0261119	1	Prp19	Prp19	BcDNA.LD02793	0.00861217	0.989226	4.05167e-05	-0.466549	0.558505	-0.118024	2.42465	0.0202324	4.10725	1.94949	0.0481775	2.56778	2.41604	0.0250375	3.86907	-1.68853	-1.86694	-2.7166	-1.91928	-2.56784	-2.25409	-1.40606	-3.86403	-3.14133	-0.848066	-1.39686	-2.83955	-5.2298	-4.834	-2.70599	-5.12019
Q9VW52	FBgn0036915	1	Prp3	CG7757; Prp3	Precursor RNA processing 3, isoform A	-0.86456	0.404947	-0.339427	-0.22846	0.854591	-0.0155905	0.967492	0.152323	0.790669	1.60359	0.166058	1.25039	1.83205	0.105693	1.788	-4.54615	-2.51337	-4.42635	-4.65461	-5.11348	-4.72751	-1.85484	-1.90026	-1.52903	-4.57444	-4.52869	-2.0501	-5.24285	-4.78732	-4.76613	-5.21417
X2JG22	FBgn0027587	1	Prp4k	CG7028	Uncharacterized protein, isoform D	-2.38872	0.0268621	-3.75235	-0.961833	0.015654	-1.73647	1.44224	0.106474	1.40295	2.86913	5.36595e-05	12.2522	3.83097	7.11138e-05	15.891	-4.70221	-2.90731	-4.52426	-2.0834	-1.81995	-2.33106	-2.52755	-1.83106	-1.18645	-1.75783	-0.711877	-1.00612	-5.26623	-4.82663	-4.87654	-5.01675
Q9VXW2	FBgn0030631	0	Prp5	CG6227	LD41277p	-1.31363	0.107461	-1.27257	-3.01719	0.000762885	-9.40622	1.69716	0.0745613	1.91353	-0.00640379	0.992384	-2.12619e-05	3.01079	0.0049397	6.94378	-3.44734	-3.97422	-1.70311	-1.79143	-5.11619	-4.76072	-3.4816	-4.37185	-1.82022	-2.07858	-0.663632	-1.09915	-2.83937	-4.76428	-4.97117	-5.12993
A1Z8U0	FBgn0033688	1	Prp8	Prp8	Pre-mRNA processing factor 8	-2.17233	0.00959201	-4.38395	-1.18533	0.100985	-1.18028	1.27493	0.172805	0.972058	2.26192	0.0380298	3.21165	3.44725	0.00780795	7.26496	-3.33857	-3.80498	-1.89036	-3.68415	-3.56298	-1.45019	-2.16284	-1.59406	-0.587713	-0.637915	-0.706142	-2.09698	-5.39248	-2.44983	-4.96419	-5.01126
Q8IGE6	FBgn0036030	0	Prps	Prps	RH41633p (Fragment)	0.981779	0.232425	0.62217	0.213143	0.618538	0.0444689	1.91627	0.0609519	2.32829	1.14763	0.133086	1.00517	0.934487	0.224501	0.606277	0.909504	-1.72819	-1.6015	-1.14439	-1.66996	-1.65674	-1.74401	-1.56842	-2.40265	-2.60134	-1.53386	-0.953852	-2.60473	-1.40071	-3.13198	-4.09223
Q9VEJ0	FBgn0038519	0	Prx3	Prx3	Peroxiredoxin 3	-0.204332	0.773911	-0.0227441	0.211081	0.770422	0.0239094	1.27777	0.198025	0.898627	1.69318	0.109328	1.6276	1.4821	0.166571	1.15367	0.607134	-0.769009	0.362556	1.10013	0.0757958	0.553722	0.379478	1.95347	0.717055	-0.145262	-0.453486	1.99983	-1.18025	0.872823	-0.727351	-2.77548
Q960M4	FBgn0038570	1	Prx5	Prx5	Peroxiredoxin	-0.533132	0.645698	-0.101279	-1.51016	0.180639	-1.12233	1.2899	0.405388	0.505805	0.312868	0.82421	0.026269	1.82303	0.17813	1.36593	-4.76172	-2.70841	-0.574775	-0.596774	-4.96472	-2.47775	-1.07334	-4.03398	-2.10857	-1.79863	-0.50677	-2.09518	-5.27358	-1.466	-1.85237	-5.20931
Q9VQI7	FBgn0031479	0	Prx6a	Prx6005	Peroxiredoxin 6005	-1.48296	0.318214	-0.737449	-1.16373	0.259102	-0.682562	1.4899	0.331955	0.713545	1.80913	0.144606	1.51934	2.97287	0.0547312	3.75106	0.213459	-4.95359	-1.85496	-1.82643	-1.74574	-1.78538	-1.85231	-1.76117	-1.96447	-2.01766	0.062983	1.42949	-5.25292	-1.74507	-2.27415	-5.10899
Q9GPQ0	FBgn0033518	0	Prx6c	Prx6c	1-cys peroxiredoxin DPx-2540-2	-1.2442	0.444474	-0.43815	-0.344907	0.686667	-0.0563074	-0.234217	0.872437	-0.0138811	0.665077	0.235964	0.417106	1.00998	0.272037	0.571017	-0.273126	-4.95068	0.521609	0.422957	0.103038	-1.17357	0.437294	-0.0488312	-1.21202	-0.566211	0.38092	2.09487	-1.21018	-0.198833	-0.254427	-1.67894
Q7KVY9	FBgn0264598	0	PsGEF	CG14047; PsGEF	Protostome-specific GEF, isoform E	-0.481194	0.644884	-0.0916761	-3.23885	3.15788e-06	-17.8157	3.08021	0.0448341	4.15332	0.322544	0.14748	0.26812	3.5614	1.55157e-05	17.1276	-1.41505	-1.81825	-4.58793	-0.11525	-5.00098	-4.79147	-4.42203	-4.75264	-1.69507	-1.53437	-1.39929	-1.38296	-5.42572	-4.79252	-4.84006	-5.199
A1Z8A6	FBgn0263102	1	psq	psq	Pipsqueak, isoform M	0.199411	0.712873	0.029311	-0.462171	0.553111	-0.118865	0.348646	0.611814	0.0743944	-0.312936	0.717274	-0.0451613	0.149235	0.821633	0.0127331	-0.636184	-1.34784	0.451395	-0.141688	-1.32386	-2.45097	0.617454	-1.16327	-0.964551	-1.05888	0.420968	-0.869492	-0.693405	-1.27388	0.66211	-1.76373
Q9VC56	FBgn0039214	1	puf	CG5794; puf	Ubiquitin carboxyl-terminal hydrolase puf	-1.58615	0.0226206	-2.61	-0.490489	0.355536	-0.220287	2.41672	0.000204808	8.91446	3.51238	5.95588e-05	14.84	4.00287	0.00103594	11.9472	-2.09514	-2.91015	-2.56065	-3.10545	-2.27655	-1.35941	-1.17565	-1.47715	-1.26708	-1.57342	-1.62534	0.139032	-5.45882	-4.95447	-4.74469	-5.18029
Q01603	FBgn0004577	0	Pxd	Pxd	Peroxidase	-0.007908	0.992662	-2.52935e-05	1.76918	0.218018	1.17033	1.08332	0.256716	0.63975	2.8604	0.0730115	3.25116	1.09123	0.30868	0.557062	-4.44792	-3.46976	-2.2476	-2.91246	-1.26752	-0.659946	-4.49487	0.45294	-4.37689	-4.48598	-2.10613	-2.07711	-5.3822	-4.77362	-5.00231	-2.25288
O62619	FBgn0267385	0	PyK	PyK	Pyruvate kinase	0.743474	0.192102	0.532675	0.290105	0.304413	0.14985	0.308387	0.550635	0.0799141	-0.144981	0.623	-0.0297954	-0.435087	0.0653041	-0.515604	3.02815	1.26508	1.46522	1.10478	0.585239	1.43491	1.58825	1.44135	1.20804	0.956431	0.956831	0.768037	1.0743	1.77137	1.56165	1.22235
Q9VP57	FBgn0259785	1	pzg	pzg	LD15904p	-0.251143	0.66756	-0.044078	1.37845	0.0582562	1.70192	5.04166	0.00384573	12.1757	6.67126	0.00110134	19.7341	5.2928	0.00411914	12.6244	0.760468	2.37748	1.23017	0.330756	1.55797	2.70563	3.76575	3.1879	2.40486	0.967338	1.00621	1.32504	-5.06066	-1.4542	-4.7704	-4.18251
Q9W255	FBgn0022986	1	qkr58E-1	qkr58E-1	GH05812p	-0.890152	0.213605	-0.596747	-0.806529	0.228875	-0.516503	2.544	0.0128676	4.80943	2.62762	0.00920371	5.34993	3.43415	0.00188842	9.35428	-1.44906	0.369407	1.16516	0.559955	-1.26872	0.927346	1.03443	0.286895	0.641975	1.06884	1.47587	1.01939	-2.14865	-3.65134	-1.94839	-1.78214
Q95TJ8	FBgn0022984	1	qkr58E-3	qkr58E-3	LD46502p	-3.5589	0.000598461	-11.4702	-3.65639	0.000180362	-13.689	0.297986	0.168641	0.230354	0.200493	0.393572	0.0811946	3.85689	0.000108114	15.2969	-4.5542	-4.89763	-4.55913	-4.67046	-5.04158	-4.93388	-4.38137	-4.71457	-0.641165	-0.631779	-1.39239	-1.78049	-5.42273	-4.73748	-4.73251	-4.98064
Q7K3W4	FBgn0028622	0	qsm	qsm	GH08941p	-0.018789	0.974879	-0.000207607	0.366923	0.473076	0.119275	0.430221	0.454458	0.147353	0.815933	0.131584	0.718672	0.44901	0.480557	0.1429	0.473716	1.03436	0.311749	-0.694484	0.615157	0.84519	0.42678	0.781056	1.56083	0.170566	-0.0256641	-0.505235	0.827108	-0.666664	-0.919591	0.1636
O18332	FBgn0285937	0	Rab1	Rab1	FI01544p	-0.819836	0.507967	-0.241166	-0.912123	0.40299	-0.36002	0.306964	0.707475	0.0461333	0.214677	0.605472	0.0467794	1.1268	0.316647	0.562751	1.34902	-1.53144	-1.71038	-0.653052	-0.776417	-1.08568	0.00752328	-1.06042	-1.34426	-0.875359	0.164466	2.78866	-1.55752	-0.167965	-0.818728	-1.22949
O15971	FBgn0015789	0	Rab10	Rab10	LD39986p	-1.41035	0.300638	-0.736139	-2.38986	0.0983362	-2.40727	1.31516	0.15482	1.06551	0.335651	0.168721	0.259401	2.72551	0.0727254	3.10248	-1.75415	-4.85224	-3.95653	-4.52981	-4.98364	-4.78692	-4.34313	-4.89708	-3.10466	-4.55171	-2.05677	0.261802	-5.49166	-4.79212	-4.87508	-5.19451
Q8IGH2	FBgn0015790	1	Rab11	Rab11	RH21315p	-0.128314	0.948056	-0.00297252	-1.18103	0.500415	-0.355098	1.72252	0.239745	1.06839	0.66981	0.392438	0.272096	1.85084	0.308281	0.945877	0.201497	-4.88261	-2.91477	-4.48479	-5.0702	-4.91247	-2.77007	-3.53879	-4.02843	-4.60947	-4.48889	1.55937	-5.49342	-3.37601	-4.96978	-5.13155
Q86BK8	FBgn0015791	0	Rab14	Rab14	Rab14, isoform B	-1.01362	0.435087	-0.366347	-2.68999	0.00459474	-6.28849	-0.200632	0.868154	-0.0123195	-1.877	0.0224013	-3.09653	0.812988	0.0972934	0.822676	-1.60435	-5.02601	-0.464992	-0.266639	-4.89595	-2.82003	-3.02351	-3.32796	-1.12726	-1.51199	-0.781276	0.113021	-2.09633	-1.29583	-1.62703	-1.54027
O18333	FBgn0014009	0	Rab2	Rab2	GH01619p	0.0694709	0.847059	0.00500789	-0.104648	0.748114	-0.0131891	0.28745	0.318483	0.142838	0.113331	0.61037	0.0242989	0.217979	0.521634	0.0616084	0.480243	-0.525362	0.00118316	-0.177517	-0.622657	-0.228994	-0.0317519	-0.0345271	-0.350332	-0.315701	-0.516698	0.683395	-0.215368	-0.0253535	-0.35892	-0.771612
P25228	FBgn0005586	0	Rab3	Rab3	Ras-related protein Rab-3	-0.25931	0.605344	-0.056529	-0.387653	0.432601	-0.141072	0.333027	0.249697	0.200678	0.204685	0.36282	0.0901245	0.592338	0.251731	0.354847	2.19064	1.16935	1.53529	1.84352	1.13515	1.62264	1.56668	1.90096	1.41306	1.76066	1.43988	3.16243	1.21917	1.73532	1.32435	1.12785
A1Z7S3	FBgn0002567	1	Rab32	ltd; Rab32	Rab32, isoform B	-0.386156	0.330838	-0.185503	0.0191866	0.919789	0.000696699	-0.291436	0.492206	-0.0897195	0.113906	0.67845	0.0191912	0.0947198	0.759229	0.0113311	0.78155	1.02207	1.38442	2.21733	1.5779	1.8816	1.71567	1.85156	1.5104	2.20334	1.4967	1.73954	1.25065	2.3357	1.60965	1.37511
Q9V3I2	FBgn0014010	0	Rab5	Rab5	Drab5	-0.404255	0.304716	-0.208638	-0.970642	0.0520777	-1.24567	-0.0670913	0.880672	-0.0037025	-0.633478	0.2263	-0.408793	0.337164	0.5267	0.0938787	1.46296	1.55783	1.92825	1.19957	1.11366	1.10918	0.27197	1.38825	2.24058	2.61786	1.17781	1.72938	0.88671	1.94876	2.54135	1.04015
X2J5T3	FBgn0015797	0	Rab6	Rab6	Rab6, isoform B	-1.42279	0.328185	-0.688463	-0.519689	0.158609	-0.415581	0.482199	0.781905	0.0515212	1.3853	0.312115	0.700528	1.90499	0.194	1.35673	0.128036	-4.98674	-0.0245293	-0.681002	-0.597518	-0.423728	-0.490298	-0.440272	-0.499115	-0.128744	-0.0621438	0.816942	-1.50372	-0.450649	-0.330546	-5.20812
O76742	FBgn0015795	0	Rab7	Rab7	CG5915 protein	-0.881063	0.647551	-0.16628	-2.26965	0.258911	-1.33195	0.163986	0.921687	0.00580785	-1.22461	0.466342	-0.405706	1.04505	0.596615	0.234411	0.173824	-0.852405	-4.59519	-0.193529	-1.25266	-4.66337	-4.48763	-0.618	-4.52178	0.0702211	0.0592723	2.44925	-0.329775	-0.238604	-0.537137	-5.01772
O18640	FBgn0020618	0	Rack1	Rack1	Guanine nucleotide-binding protein subunit beta-like protein	0.335987	0.117311	0.31269	0.443283	0.0740227	0.501191	0.494896	0.103559	0.487379	0.602192	0.0661191	0.71039	0.158909	0.543024	0.0421396	1.7221	1.88342	1.57978	1.24085	1.33561	1.60396	2.0935	1.82227	1.30426	1.38698	1.47232	0.918645	0.673309	1.29312	1.60834	0.871801
Q9VV52	FBgn0036624	1	RAF2	CG4877; RAF2	LD37257p	-0.890607	0.144899	-0.747163	-0.328434	0.553057	-0.0844831	6.16027	0.000414454	20.8373	6.72244	0.000353102	23.2065	7.05087	4.89286e-07	44.4941	0.190863	0.442068	1.55748	2.10342	0.525513	1.19911	2.36455	2.45334	1.94418	1.55339	1.84851	2.51018	-5.4463	-4.7934	-5.01107	-5.09647
A4V4A5	FBgn0020255	1	Ran	ran	GTP-binding nuclear protein	-0.0719636	0.777836	-0.0078521	-0.333611	0.169519	-0.257142	0.399571	0.137215	0.34467	0.137923	0.501713	0.0413142	0.471535	0.106909	0.457852	1.58008	0.909074	1.04702	0.895792	0.59847	0.959372	0.961468	0.866058	0.908372	1.02731	1.0648	1.71933	0.449052	0.725141	1.17832	0.48116
Q9VCI7	FBgn0039110	1	RanBP3	RanBP3	LD02979p	1.51689	0.110889	1.4488	0.741109	0.48275	0.234397	3.11426	8.52035e-06	15.7879	2.33848	0.0463795	3.11876	1.59737	0.100454	1.59423	-1.83229	-2.15672	-1.58519	-2.11977	-4.83811	-2.18119	-2.00567	-1.77215	-2.05591	-2.49185	-4.44098	-4.77282	-5.26551	-4.93958	-4.96842	-4.97752
A0A4D6K3W6	FBgn0003204	0	ras	ras	Inosine-5'-monophosphate dehydrogenase	0.559318	0.571102	0.136074	0.121152	0.891415	0.00604793	2.94361	0.0419925	4.05284	2.50544	0.0509782	3.23857	2.38429	6.74302e-05	9.94521	-0.982448	-2.14847	-4.52271	-0.680922	-2.12517	-1.39152	-1.68172	-4.88881	-3.08472	-2.6381	-2.61536	-2.23365	-5.32303	-4.9442	-4.76707	-5.07468
P04388	FBgn0003206	0	Ras64B	Ras64B	Ras-like protein 2	0.392627	0.77823	0.0427539	1.9314	0.0838243	2.0794	0.0962422	0.945926	0.00232354	1.63501	0.119278	1.50984	-0.296385	0.471195	-0.0968584	0.558547	0.543183	-2.96613	-4.48322	1.08773	0.854669	-2.24425	0.109319	-2.24397	-1.93417	-1.943	-1.79699	-0.629743	-1.96087	-1.97575	-2.16623
P08646	FBgn0003205	0	Ras85D	Ras85D	Ras-like protein 1	1.70176	0.170374	1.30797	1.81522	0.214155	1.21487	1.68286	0.230743	1.07177	1.79631	0.257903	1.05721	-0.0189022	0.98999	-8.25887e-05	-2.46703	-2.51969	-1.65212	-0.596857	-1.40352	-0.575898	-4.36463	-0.437827	-4.36327	-0.713611	-4.44612	-4.51974	-5.39071	-0.813203	-2.5616	-5.20162
Q9VPH8	FBgn0036973	1	Rbbp5	CG5585; Rbbp5	Retinoblastoma-binding protein 5 homolog	-0.387906	0.585762	-0.0901022	0.79872	0.0263008	1.262	2.27808	0.032758	3.38222	3.4647	3.29734e-05	15.5282	2.66598	2.47654e-05	12.2799	-4.49219	-1.64486	-2.11073	-2.63696	-1.65447	-1.33692	-1.08819	-2.05866	-1.83018	-2.47219	-2.52836	-2.50239	-5.24963	-4.69236	-4.8825	-5.17256
Q24472	FBgn0015799	1	Rbf	Rbf	Retinoblastoma family protein	0.581556	0.597508	0.130068	1.48403	0.147444	1.23378	2.0094	0.0898629	2.10267	2.91187	0.0116074	5.63524	1.42784	0.165365	1.11594	-0.867852	-1.67604	-2.78988	-4.49592	-3.18174	-1.43313	-0.909058	-0.695887	-3.27978	-4.00828	-3.83217	-1.03569	-5.33065	-2.75018	-4.74114	-5.04532
A0A126GUV2	FBgn0262483	0	Rbp	CG43073; Rbp	RIM-binding protein, isoform M	1.13687	0.0694304	1.31701	-1.29373	0.235564	-0.812319	4.00932	0.00307339	10.0729	1.57872	0.17832	1.18215	2.87245	0.00802454	6.01944	-1.03384	-0.157143	-0.0482912	-0.266273	-2.99123	-3.45126	-4.35722	-0.428213	-0.446111	-1.41318	-2.50911	-1.68462	-2.67869	-4.84766	-4.98681	-5.02967
Q9VYD8	FBgn0030479	1	Rbp1-like	Rbp1-like	RE47308p	0.423448	0.541304	0.112874	0.580961	0.314499	0.291864	-0.0816346	0.875022	-0.00473327	0.0758786	0.758365	0.00911467	-0.505083	0.381742	-0.211241	1.1834	0.0219184	0.292546	-0.992896	0.375967	-0.095192	0.323112	0.53113	0.663843	0.310453	-1.39684	-0.766285	-0.142632	0.0467504	0.750423	0.176961
P25171	FBgn0002638	1	Rcc1	Bj1; Rcc1	Regulator of chromosome condensation	-0.996216	0.455212	-0.340493	-3.23421	0.046974	-4.29549	1.83634	0.0967082	1.86303	-0.401659	0.54127	-0.107077	2.83255	0.0605469	3.44979	-1.56606	-2.3087	-1.55248	-4.62373	-5.00059	-4.89577	-4.29782	-4.80879	-0.262378	-0.60377	-0.679808	-4.52015	-2.65075	-4.70047	-4.92254	-5.12257
A1Z9L2	FBgn0033897	1	Rcd1	Rcd1	Reduction in Cnn dots 1, isoform C	-0.751346	0.145628	-0.628692	0.339212	0.417346	0.128732	3.66895	0.0394703	5.15021	4.7595	0.0191743	8.1734	4.42029	0.0262239	6.98982	-1.12848	-0.467628	0.309736	0.515459	0.194453	0.597007	1.11317	1.68669	1.15993	0.504208	0.349551	0.220776	-0.543639	-4.72584	-4.95477	-5.22245
Q9VZJ3	FBgn0263832	1	Rcd5	Rcd5	GH01794p	-1.34881	0.0458331	-1.80581	-0.0772939	0.79896	-0.00753423	2.48799	0.0715512	2.8497	3.7595	0.0269036	5.90313	3.8368	0.0230763	6.2802	-1.11342	-1.48515	0.403896	-1.34669	0.314776	0.599698	0.615693	0.0145159	0.257659	-0.101471	0.638782	1.05889	-3.18675	-4.78531	-4.75005	-0.771222
M9PHG3	FBgn0261549	0	rdgA	rdgA	Diacylglycerol kinase	-0.22024	0.676063	-0.0374436	-0.40323	0.287102	-0.218536	1.89399	0.0279072	2.94381	1.711	0.0283421	2.64789	2.11423	0.0150577	3.85265	-3.33201	-1.38324	-1.47684	-1.96258	-2.62048	-2.01158	-1.52925	-2.72533	-1.75795	-1.89426	-2.28656	-1.33495	-5.27343	-3.07035	-3.8983	-3.48857
Q9V3E7	FBgn0010774	1	Ref1	Aly; Ref1	LD24793p	-2.62669	0.0567517	-3.27291	-2.50298	0.0217174	-4.16293	-1.00005	0.370675	-0.431029	-0.876341	0.14385	-0.737957	1.62663	0.0746969	1.83272	-0.141181	-3.18922	-4.38665	-2.93539	-2.55552	-2.45931	-2.26333	-2.87943	0.81559	0.635295	-1.76935	0.172768	-2.86075	-1.13806	-0.83866	-1.81476
Q9V3P3	FBgn0029133	1	REG	REG	LD45860p	1.55323	0.249911	0.93538	1.29911	0.31911	0.644434	5.25139	5.3721e-06	27.6741	4.99726	1.53433e-07	34.0518	3.69816	0.0414947	5.11088	0.656458	-0.389456	0.295919	0.238609	-0.280901	0.19296	0.0998499	-0.226885	-0.283064	-4.54711	0.265441	-0.846667	-5.43483	-4.83395	-4.9417	-4.99356
Q9VYR1	FBgn0030362	0	regucalcin	regucalcin	Regucalcin homologue	0.983509	0.395307	0.396419	1.43549	0.222461	0.937009	2.55702	0.0790793	2.81767	3.009	0.0476125	3.97873	1.57351	0.275556	0.880835	-1.99985	-0.478183	-3.10044	-0.573662	-0.241956	-0.567818	-2.77869	-0.755751	-4.5412	-3.28858	-0.684546	-1.57184	-5.22791	-1.1489	-4.88042	-5.12297
M9PI47	FBgn0262714	1	Sap130	Sap130	Sin3A-associated protein 130, isoform F	0.86142	0.0119511	1.65616	1.21926	0.000390669	4.15546	4.66497	0.0167099	8.28978	5.02281	0.0144253	9.24636	3.80355	0.0309279	5.74203	0.692107	1.59997	1.32261	1.1683	1.34985	1.69342	1.82983	1.34123	0.311618	0.668028	0.249609	0.108056	-3.76285	-4.72959	-4.82599	-0.558473
Q9V7U0	FBgn0034157	0	resilin	resilin	Pro-resilin	3.43043	0.246744	2.08485	5.23047	0.0137992	9.72944	2.14669	0.470805	0.702309	3.94673	0.0758105	4.4214	-1.28374	0.514848	-0.37013	0.278402	6.51896	-4.00685	4.27377	4.20481	3.8144	3.15114	3.09408	-2.05964	-3.70105	1.3711	-2.26786	-0.0945942	-1.86311	-3.24011	3.67535
Q9VV36	FBgn0040074	0	retinin	retinin	Retinin	1.72467	0.519598	0.490378	5.90011	0.0509738	7.62679	-1.33815	0.67908	-0.224915	2.83729	0.348542	1.29876	-3.06281	0.225489	-1.98126	0.865512	9.05224	-1.26869	0.0526672	8.96392	8.26571	0.583806	7.59006	-0.489226	-0.0169798	0.20802	2.10125	9.2784	2.59401	0.00912563	2.17278
Q9VSL8	FBgn0260442	0	rhea	rhea	Rhea, isoform B	0.591013	0.0796351	0.649461	0.614725	0.115272	0.576781	2.11067	0.0437343	2.86878	2.13438	0.0394543	2.99647	1.51966	0.0976067	1.53564	-0.166298	0.427119	-0.351112	0.0608032	0.468798	-0.0838369	-0.64655	0.32695	-0.00705627	-0.636329	-0.679814	-1.07034	-3.43085	-2.99522	-0.704829	-1.34127
Q9V9S7	FBgn0039883	0	RhoGAP100F	RhoGAP100F	Rho GTPase-activating protein 100F	-0.386885	0.644732	-0.0737483	-0.0773914	0.856726	-0.00519747	2.17262	0.141021	1.84829	2.48212	0.0957296	2.52916	2.55951	0.0863303	2.7229	-1.33474	-3.86986	-1.24178	-0.800385	-1.99182	-1.15121	-1.55372	-1.31204	-1.15536	-1.18315	-2.48689	-0.873831	-5.29052	-0.870226	-4.8252	-4.95132
Q9W0S2	FBgn0264707	0	RhoGEF3	CG42377; RhoGEF3	Rho guanine nucleotide exchange factor 3, isoform L	-0.554103	0.231997	-0.351588	-0.85129	0.046863	-1.13151	0.514003	0.711453	0.0759973	0.216816	0.872312	0.0128633	1.06811	0.456289	0.363967	-1.36193	-1.48143	-0.855233	-0.0986487	-1.29722	-1.30748	-1.00444	-1.37686	-0.666735	-0.614995	0.418917	-0.718021	-1.43029	-4.90888	-0.346385	0.832303
Q9W358	FBgn0028292	0	ric8a	ric8a	Synembryn	-0.637996	0.513862	-0.184479	-0.0128732	0.972528	-0.000155738	-1.50523	0.168576	-1.16385	-0.880106	0.0120446	-1.68911	-0.867233	0.0563074	-1.08355	-4.61593	-1.73052	-1.0398	-1.22007	-1.48498	-1.34689	-1.19545	-2.07851	-1.12077	-1.23224	-1.29708	-2.40425	-0.618997	-0.879041	-0.375503	-0.711867
E1JJ68	FBgn0003261	1	Rm62	Rm62	Rm62, isoform H	-0.634108	0.500824	-0.190432	-0.99773	0.289238	-0.537522	0.320895	0.671783	0.0554413	-0.0427273	0.948906	-0.000973184	0.955003	0.368899	0.413605	0.540369	0.545568	-0.818527	-0.795503	-0.52493	-0.851196	-0.075223	-0.531232	0.54788	-0.713211	-0.496079	2.66975	-2.05084	0.277601	-0.670058	0.631629
Q9W4D2	FBgn0014024	0	Rnp4F	Rnp4F	RNA-binding protein 4F	0.591021	0.256389	0.349353	0.494012	0.335331	0.234422	4.48942	6.86751e-05	18.6903	4.39241	7.78813e-05	18.0465	3.8984	0.000238435	14.1224	-0.895942	0.106164	0.357826	0.331566	-0.97842	0.252596	0.306683	-0.0692797	0.0813542	-0.93254	-1.48941	-0.123874	-3.97457	-3.89149	-4.93872	-5.25328
Q9VHC0	FBgn0037707	1	RnpS1	RnpS1	LD23870p	0.377267	0.734617	0.0505309	0.560106	0.671493	0.0968751	1.72193	0.109366	1.65498	1.90477	0.156083	1.53647	1.34467	0.164072	1.05552	-1.46241	-2.7794	-4.54725	-4.66858	-5.02628	-4.84132	-1.41252	-1.44616	-4.4125	-4.63151	-4.37877	-1.54392	-5.39196	-4.91892	-4.98005	-5.05443
Q07327	FBgn0004574	0	Rop	Rop	Protein ROP	0.140361	0.670748	0.0243443	-0.41158	0.586855	-0.095268	1.46278	0.214309	0.978545	0.910843	0.458575	0.308403	1.32242	0.250174	0.795778	-0.223644	-1.46161	-0.970772	-1.12796	-3.46678	-1.0447	-0.52819	-0.952078	-1.06994	-1.39921	-0.620681	-1.2556	-2.08299	-0.913751	-1.53915	-5.09924
A0A0B4KER0	FBgn0033998	1	row	row	Relative of woc, isoform C	-1.25815	0.0186862	-2.17468	-0.496038	0.0769665	-0.552437	5.13512	0.000129614	19.962	5.89723	3.58282e-06	32.115	6.39327	7.43409e-09	51.9694	-0.169869	-0.653856	0.391261	0.65475	0.266306	1.02803	1.13449	0.841912	1.48784	1.20469	1.12374	1.43862	-5.37611	-4.92464	-4.99698	-5.02046
Q24492	FBgn0010173	1	RPA1	RpA-70	Replication protein A 70 kDa DNA-binding subunit	-1.15761	0.281241	-0.637751	0.0856019	0.938766	0.00234915	0.371871	0.649426	0.0697147	1.61508	0.128194	1.44087	1.52948	0.20054	1.06727	-4.60106	-2.83747	-4.64055	-4.48849	-2.52044	-4.82701	-2.36423	-1.88305	-4.36216	-1.84907	-4.48247	-1.24343	-5.25149	-2.61047	-4.96903	-5.22408
M9PIM0	FBgn0024733	0	RpL10	RpL10	Ribosomal protein L10, isoform E	0.076694	0.875976	0.0044105	-0.0335175	0.94423	-0.000835335	1.52799	0.0168476	2.70983	1.41778	0.0214863	2.36462	1.45129	0.0332821	2.1447	3.52005	2.65385	2.23637	2.6296	2.53125	1.99905	2.96144	3.10727	2.14599	2.26682	2.51226	3.80801	0.692811	2.13725	1.49767	0.60019
Q9VTP4	FBgn0036213	0	RpL10Ab	RpL10Ab	60S ribosomal protein L10a-2	1.14466	0.283645	0.626384	1.67483	0.141498	1.42235	0.810027	0.57269	0.196092	1.3402	0.365136	0.586397	-0.334628	0.83313	-0.0265317	-1.18596	-1.34311	-0.936433	0.312553	-0.908384	-0.125287	-0.282738	0.284138	-0.729806	-0.969707	-4.42126	-1.6108	-1.01159	0.283356	-0.400693	-5.26414
P46222	FBgn0013325	1	RpL11	RpL11	60S ribosomal protein L11	0.0440358	0.773872	0.00490254	-0.0392106	0.782062	-0.00418607	0.191082	0.523351	0.0537336	0.107836	0.709376	0.0160808	0.147046	0.615084	0.0310364	2.36164	1.95013	2.09821	1.86017	1.72977	2.18527	1.99122	2.0309	1.93557	2.08811	2.25966	1.81066	1.33428	2.09344	2.46569	1.6124
Q9W1B9	FBgn0034968	0	RpL12	RpL12	GEO07602p1	0.000380125	0.999437	9.29553e-08	-0.161484	0.572046	-0.0391709	1.11016	0.137171	0.957775	0.948293	0.130476	0.838735	1.10978	0.0921924	1.14896	1.20611	-0.845221	-0.546168	0.0116479	-0.468089	-0.146986	0.112064	-0.318073	-0.157502	-0.590085	0.030331	0.542106	-2.0681	0.0455471	-0.940233	-1.65147
P41126	FBgn0011272	0	RpL13	RpL13	60S ribosomal protein L13	-0.376709	0.582572	-0.088395	0.0652511	0.808912	0.00600955	0.366733	0.649492	0.0687354	0.808693	0.20343	0.559281	0.743442	0.246638	0.451968	1.21256	0.518042	1.62141	3.25735	2.10931	2.09463	2.01836	2.1549	1.67272	1.81408	1.87278	2.75661	0.820131	2.74128	1.07399	0.507023
Q9VNE9	FBgn0037351	0	RpL13A	RpL13A	60S ribosomal protein L13a	-0.45791	0.572996	-0.110745	0.568167	0.222264	0.371088	-0.00843678	0.993602	-2.35187e-05	1.01764	0.272859	0.574012	0.449473	0.611121	0.0961299	1.47256	1.35195	2.5811	4.26978	3.64938	3.59573	2.7071	3.82749	2.10356	3.68726	3.00881	2.7074	2.07015	4.62157	1.28646	1.73097
O17445	FBgn0028697	0	RpL15	RpL15	60S ribosomal protein L15	-0.238293	0.762203	-0.0281017	0.733879	0.222353	0.479192	0.253421	0.800958	0.0244274	1.22559	0.199554	0.857841	0.491714	0.584948	0.114511	3.67854	3.78889	4.51021	6.37237	5.82717	5.38207	4.70553	6.32393	3.85113	5.82407	5.03562	4.59237	3.76097	6.49651	3.26657	3.81228
Q9W3W8	FBgn0029897	0	RpL17	RpL17	60S ribosomal protein L17	-0.0637887	0.899933	-0.00292088	0.286107	0.606267	0.0621814	0.874344	0.202519	0.606387	1.22424	0.104265	1.20204	0.938133	0.21433	0.627534	0.788281	1.25569	0.618933	1.69212	0.928434	0.98132	2.29918	1.54567	0.128816	1.08215	1.23789	2.16132	-0.197638	1.7887	-0.427711	-0.30571
Q9VS34	FBgn0035753	0	RpL18	RpL18	60S ribosomal protein L18	-0.400243	0.669919	-0.0696335	1.02242	0.112017	0.97203	-0.343587	0.747348	-0.043456	1.07908	0.215112	0.720106	0.0566558	0.946916	0.00134211	3.51716	2.75805	4.39822	6.29051	5.97909	5.57985	4.887	6.20865	3.57967	5.68658	4.95822	4.34044	4.31443	6.53267	3.42279	4.06839
P41093	FBgn0010409	0	RpL18A	RpL18A	60S ribosomal protein L18a	-0.0382411	0.937426	-0.00107315	0.558149	0.0483597	0.734254	0.248111	0.722187	0.0350705	0.844501	0.196174	0.597366	0.286352	0.621663	0.0591159	1.80867	1.59686	2.06403	3.49602	2.83208	2.62485	2.58994	3.30428	1.91839	2.42202	2.15273	2.62541	1.73788	3.49361	1.42019	1.32147
P36241	FBgn0285950	0	RpL19	RpL19	60S ribosomal protein L19	-0.0126958	0.987286	-7.055e-05	0.985676	0.0723644	1.12414	0.16831	0.857845	0.011208	1.16668	0.152973	0.951296	0.181006	0.811833	0.0163871	2.48281	1.79171	2.70159	4.83473	3.6802	3.63918	4.07324	4.41171	2.27536	3.80587	2.39202	3.38838	2.68443	4.54272	2.14267	1.76779
Q9V9M7	FBgn0032987	0	RpL21	RpL21	RE62581p	-0.365697	0.482035	-0.115897	0.393213	0.218139	0.260019	-0.0327652	0.964599	-0.000512883	0.726146	0.294762	0.385241	0.332932	0.614885	0.0703172	0.819752	1.28092	1.96728	2.75118	2.38043	2.34971	2.17546	2.94918	1.48704	2.51739	2.32962	1.94786	0.909321	3.35795	1.67676	1.00616
P50887	FBgn0015288	0	RpL22	RpL22	60S ribosomal protein L22	0.179933	0.47742	0.0577765	0.00205523	0.989557	9.37027e-06	1.27912	0.00728096	2.73452	1.10124	0.0101031	2.19758	1.09919	0.0168393	1.94961	2.34385	2.30692	2.05698	3.08225	2.12608	1.94844	2.57053	2.43343	2.33528	2.30826	2.18068	2.24604	0.802958	1.24979	1.79509	0.825666
P48159	FBgn0010078	0	RpL23	RpL23	60S ribosomal protein L23	-0.366143	0.308446	-0.187034	-0.27081	0.37368	-0.115771	0.422916	0.262839	0.245422	0.51825	0.144371	0.4356	0.789059	0.0724219	0.89963	0.985894	1.35619	1.81998	1.91405	1.41404	1.50161	1.92738	1.61441	1.78625	1.83895	2.55569	1.3598	0.514683	1.43891	1.63564	0.795212
O97118	FBgn0026372	0	RpL23A	RpL23A	Ribosomal protein L23a (Fragment)	-0.269763	0.629446	-0.0542337	-0.242665	0.625369	-0.0494706	0.645815	0.264001	0.373536	0.672914	0.208628	0.458004	0.915579	0.174261	0.694741	3.82616	2.50662	2.84798	3.62908	2.89142	2.97597	3.46386	3.58698	2.95275	3.24289	2.9615	4.73173	1.72377	3.58193	2.84944	2.07143
X2JE06	FBgn0032518	0	RpL24	RpL24	GEO07624p1	-0.16294	0.53707	-0.0439888	-0.0410715	0.863254	-0.00262289	1.04951	0.0101865	2.09061	1.17138	0.00446077	2.75344	1.21245	0.00173007	3.34872	3.02425	3.54422	2.84759	3.78503	3.10341	3.05317	3.78954	3.74245	3.41234	3.46148	3.74524	3.23379	1.86871	2.69477	2.23885	2.2007
Q9VVU2	FBgn0036825	1	RpL26	RpL26	GEO07453p1	-0.13648	0.788259	-0.0141026	-0.075628	0.870002	-0.00457395	0.530706	0.292115	0.283634	0.591558	0.214763	0.395184	0.667186	0.270302	0.379062	1.75291	0.577016	0.80622	0.78527	0.787772	0.779558	1.38266	1.21483	0.612907	0.796673	0.7325	2.32526	-0.383525	1.08767	1.06362	0.0308304
Q9VBN5	FBgn0039359	0	RpL27	RpL27	60S ribosomal protein L27	-0.350465	0.697215	-0.0548945	-0.916563	0.283742	-0.50143	-0.452798	0.712016	-0.0667924	-1.0189	0.402245	-0.402983	-0.102333	0.934946	-0.00298948	6.11152	3.73214	5.92107	5.95714	5.24984	3.90341	5.80099	4.50325	4.6028	5.17706	5.77171	7.57216	8.71987	4.78514	5.84296	4.18509
P41092	FBgn0285948	0	RpL27A	RpL27A	60S ribosomal protein L27a	-0.339611	0.433542	-0.123268	0.164121	0.644376	0.0313243	-0.262452	0.666129	-0.0463075	0.24128	0.671546	0.0417232	0.077159	0.889657	0.00391792	4.29355	4.00669	4.1565	5.44796	5.09894	5.02749	4.30218	5.49102	4.56846	5.4683	4.79076	4.43563	4.17512	6.1313	4.51157	4.13652
Q9VZS5	FBgn0035422	0	RpL28	RpL28	60S ribosomal protein L28	-0.456606	0.331468	-0.218969	0.0290608	0.936646	0.000826036	0.298044	0.666328	0.0525489	0.783711	0.270327	0.445235	0.754651	0.310617	0.383192	0.602899	-0.0983803	0.507168	1.28652	0.806857	0.97964	1.24347	1.21091	0.177492	1.10359	1.08226	1.76128	-1.36669	1.30843	0.380872	0.783409
Q8MT23	FBgn0086710	0	RpL30	RpL30	RH09938p	-0.168256	0.151622	-0.137842	0.269853	0.13573	0.23405	0.111363	0.726873	0.0154285	0.549473	0.148908	0.454459	0.279619	0.398985	0.11158	0.957863	1.27435	1.32708	1.21719	1.44666	1.39374	1.97134	1.71718	1.50056	1.32688	1.40124	1.22083	0.573778	1.55921	1.58468	0.613368
Q9V597	FBgn0285949	0	RpL31	RpL31	60S ribosomal protein L31	-0.313019	0.4682	-0.103161	-0.339383	0.403091	-0.133919	0.314636	0.345509	0.145218	0.288273	0.315404	0.144463	0.627656	0.186783	0.457349	1.36697	0.497165	0.524743	0.799751	0.555946	0.641388	0.947519	0.938319	0.529713	0.867007	0.940371	2.10361	0.121571	0.998295	0.746523	0.063692
P04359	FBgn0002626	1	RpL32	RpL32	60S ribosomal protein L32	-0.617942	0.63763	-0.120765	-0.186586	0.870715	-0.0112183	0.129588	0.886801	0.00676111	0.560944	0.409592	0.217449	0.74753	0.561724	0.187239	2.33054	0.484594	2.31794	3.65296	2.51925	2.48655	2.47929	3.02638	0.97769	2.61293	1.87336	5.79383	1.9864	3.73332	1.25612	1.29185
Q9VHE5	FBgn0037686	0	RpL34b	RpL34b	RH48056p	-0.101073	0.809205	-0.00929276	0.14912	0.590065	0.0341634	0.562544	0.294257	0.298865	0.812737	0.0967934	0.824241	0.663617	0.155744	0.535929	2.8204	2.37147	3.36977	3.98183	3.35398	3.59802	3.70948	2.88276	3.21906	3.4504	2.71752	3.56079	2.54202	3.10915	3.03043	1.6117
Q9VNB9	FBgn0037328	0	RpL35A	RpL35A	GEO07455p1	-0.277757	0.599926	-0.0616349	0.157215	0.617573	0.0329069	0.821545	0.234163	0.517969	1.25652	0.062132	1.51622	1.0993	0.0893321	1.15316	1.38313	0.995882	1.69081	2.9716	2.08337	2.01947	2.00563	2.67282	1.35595	2.47954	1.99291	2.32404	0.398594	2.28347	0.590315	0.48286
X2JC35	FBgn0002579	1	RpL36	RpL36	60S ribosomal protein L36	-0.480447	0.491934	-0.148022	-0.14224	0.802729	-0.0135741	0.873173	0.260817	0.509639	1.21138	0.105085	1.18528	1.35362	0.107188	1.31281	1.12173	-0.52447	0.571853	1.59145	0.713061	0.827746	0.781327	1.79125	1.02663	0.877047	0.275242	2.50343	-0.210954	1.25613	-0.469358	-1.30795
Q9VLT7	FBgn0031980	0	RpL36A	RpL36A	IP17351p	-0.513292	0.225604	-0.331923	-0.300056	0.359507	-0.133313	-0.431451	0.236857	-0.269879	-0.218215	0.340931	-0.101979	0.0818412	0.798975	0.00797681	1.85863	2.23978	2.20882	3.15494	2.66503	2.64205	2.18097	2.82706	2.69025	3.37982	3.21071	2.23457	2.74564	3.23722	2.48147	2.72364
M9PH59	FBgn0030616	0	RpL37a	RpL37a	Ribosomal protein L37	-0.0609911	0.830082	-0.00493288	-0.0220377	0.876184	-0.00126507	0.126744	0.661319	0.0227619	0.165698	0.301902	0.086185	0.187735	0.339877	0.0879874	2.48864	1.85838	2.43684	3.02031	2.39363	2.58458	2.44777	2.53401	2.69603	2.7566	2.32755	2.26796	2.24428	2.64933	2.3808	2.02278
Q9VMU4	FBgn0261608	0	RpL37A	RpL37A	60S ribosomal protein L37a	-0.504938	0.0190293	-0.868785	-0.421973	0.0420922	-0.580549	0.259363	0.557579	0.0657988	0.342328	0.448562	0.119191	0.764301	0.138428	0.656364	0.177957	0.0413768	0.161308	0.585991	0.167003	0.265784	0.693389	0.172318	0.597448	0.861899	0.547606	0.97943	-0.978885	0.774607	0.383492	-0.250035
Q9W5N2	FBgn0040007	0	RpL38	RpL38	60S ribosomal protein L38	-0.140181	0.747754	-0.0176966	-0.352884	0.343848	-0.163609	0.497398	0.24012	0.308173	0.284695	0.366107	0.124239	0.637579	0.170384	0.490024	-0.0987329	-1.27885	-0.149389	-0.33513	-0.691339	-0.818331	-0.455664	-0.747581	-0.916304	-0.0381252	-0.758921	0.411971	-1.65313	-0.370204	-0.897847	-0.930514
P09180	FBgn0003279	0	RpL4	RpL4	60S ribosomal protein L4	-0.396223	0.723292	-0.0557431	0.899651	0.26171	0.523759	-0.357668	0.75757	-0.0431267	0.938205	0.281717	0.516188	0.0385543	0.964867	0.000598848	4.61796	3.34195	5.45421	7.63236	6.7161	6.26979	5.499	7.74509	4.51084	6.83623	6.33215	4.95215	6.07257	7.19741	4.72942	4.47774
Q7JYK1	FBgn0003941	0	RpL40	RpL40	RE10554p	0.939705	0.128016	0.83891	0.424548	0.312449	0.214491	1.2283	0.0749261	1.38229	0.713143	0.175573	0.538809	0.288595	0.607351	0.0624981	1.08099	-0.550129	-0.55013	-0.486821	-0.93119	-0.413221	-0.607499	-0.614811	-1.00228	-1.5737	-1.57585	-0.113094	-2.4563	-0.620628	-1.43927	-0.903094
Q9W5R8	FBgn0064225	0	RpL5	RpL5	60S ribosomal protein L5	-0.1823	0.312925	-0.0919813	0.0398835	0.695787	0.00628259	0.141928	0.665483	0.0251018	0.364111	0.27635	0.203371	0.324228	0.327387	0.15723	1.7834	2.12537	2.32502	2.4104	2.28975	2.31437	2.43425	2.49455	2.42042	2.43992	2.41772	2.09533	1.62859	2.65606	2.28904	1.50279
Q9V9W2	FBgn0039857	0	RpL6	RpL6	Ribosomal protein L6, isoform A	-0.681486	0.500925	-0.204601	-0.309411	0.605222	-0.0674778	-0.191759	0.854816	-0.013064	0.180316	0.800681	0.0174078	0.489727	0.353164	0.221368	1.62012	1.4227	1.59897	5.08907	1.80131	2.98025	2.2391	4.1985	2.85655	3.36844	2.84669	3.38512	1.66525	3.73429	2.30176	2.7966
X2J5G6	FBgn0005593	0	RpL7	RpL7	Ribosomal protein L7, isoform B	0.812416	0.458951	0.274786	1.96736	0.0624834	2.36917	0.214512	0.875161	0.0124229	1.36946	0.301249	0.71359	-0.597904	0.637223	-0.117015	3.38387	6.682	4.31984	6.51048	6.9452	6.94203	4.57129	7.05745	3.04204	5.8872	4.84857	3.86871	6.61088	6.87985	2.83279	3.71461
Q9VKC1	FBgn0032404	0	RpL7-like	RpL7-like	IP16805p	-0.866744	0.436432	-0.3121	0.200361	0.818243	0.017455	-0.0734914	0.962272	-0.00122748	0.993614	0.501725	0.297621	0.793252	0.546947	0.207875	-2.2504	-5.06543	-4.48455	-1.03738	-1.41344	-3.05478	-3.71029	-0.390829	-1.496	-2.73956	-2.32625	-2.80898	-5.24257	-0.535088	-4.88945	-1.87669
P46223	FBgn0014026	0	RpL7A	RpL7A	60S ribosomal protein L7a	-0.455751	0.621983	-0.0939857	0.284099	0.566929	0.0700223	0.27426	0.802633	0.0261872	1.01411	0.253986	0.603589	0.730011	0.400593	0.290031	1.2879	0.960678	1.0767	4.21884	2.88776	2.56782	1.80615	3.24179	1.75878	2.50618	1.82441	3.27775	1.43217	3.64254	0.809689	0.562684
Q9V3G1	FBgn0261602	1	RpL8	RpL8	60S ribosomal protein L8	-0.137418	0.819998	-0.0118437	0.6021	0.139667	0.51474	0.128037	0.859001	0.00845123	0.867555	0.174154	0.658531	0.265455	0.664409	0.0471354	2.65732	2.19278	3.26507	4.4412	3.72429	3.7748	3.8055	4.20984	2.67421	3.7546	2.8364	3.84082	2.73317	4.42861	2.71154	2.1709
X2JDU0	FBgn0015756	0	RpL9	RpL9	Ribosomal protein L9, isoform C	-0.262968	0.544716	-0.069379	0.118077	0.541504	0.0314556	0.187549	0.699469	0.0291135	0.568595	0.130653	0.502569	0.450517	0.216787	0.299129	1.41322	0.934461	2.00204	2.63745	2.14521	1.89394	2.39443	2.07777	1.78866	2.26342	2.26873	1.71822	0.889459	2.24196	1.62046	1.48509
P19889	FBgn0000100	0	RpLP0	RpLP0	60S acidic ribosomal protein P0	0.704366	0.62509	0.143731	1.34609	0.336708	0.636359	0.0354212	0.972543	0.000428278	0.677146	0.436191	0.243992	-0.668944	0.639112	-0.130058	0.0687677	-3.12139	-2.33511	-2.66033	-2.61092	-0.984359	-0.867256	-1.01862	-4.34627	-2.29775	-4.59534	0.373838	-3.92038	-0.68205	-2.02669	-1.56062
P08570	FBgn0002593	0	RpLP1	RpLP1	60S acidic ribosomal protein P1	-0.142105	0.34194	-0.066228	2.86153	0.078704	3.15914	-0.96755	0.534618	-0.263131	2.03608	0.293786	1.08313	-0.825445	0.592489	-0.18764	-4.66656	-4.91348	-4.43008	-4.47858	-4.87112	-0.530665	-0.199606	-0.872779	-4.27402	-4.66107	-4.44479	-4.54041	-5.25169	0.477661	-4.76969	-5.07478
Q9V3H2	FBgn0028694	0	Rpn11	Rpn11	26S proteasome non-ATPase regulatory subunit 14	0.201559	0.878682	0.0113212	-1.7473	0.116092	-1.63407	1.45952	0.318559	0.725102	-0.489348	0.659009	-0.0886252	1.25796	0.307964	0.643444	0.126968	-4.8459	-1.73979	-2.35587	-4.91396	-4.90916	-4.4051	-2.38184	-2.36889	-4.45567	-1.67956	-1.11672	-5.28578	-2.3112	-2.05414	-5.00154
M9PG62	FBgn0261396	0	Rpn3	Rpn3	Regulatory particle non-ATPase 3, isoform B	-0.061776	0.913038	-0.00244083	0.524831	0.373551	0.224444	-0.352697	0.441314	-0.125296	0.23391	0.606593	0.0507826	-0.290921	0.594579	-0.0656872	-1.47083	-2.6959	-1.33878	-1.38737	-0.16016	-1.56668	-1.33252	-1.48709	-0.895273	-1.30822	-1.55052	-2.89176	-1.91274	-0.667413	-1.20859	-1.69334
Q03334	FBgn0010265	1	RpS13	RpS13	40S ribosomal protein S13	0.49623	0.66617	0.0875423	-0.17485	0.823252	-0.0147691	1.12685	0.301263	0.587148	0.455767	0.419644	0.171878	0.630617	0.455276	0.215498	0.95234	-3.13735	-1.84759	-1.94279	-1.88663	-2.28258	-1.4849	-3.0056	-1.71697	-3.79215	-1.84619	-0.605003	-3.23325	-2.16331	-1.69505	-3.39118
C0HKA1	FBgn0004404	0	RpS14b	RpS14a; RpS14b	40S ribosomal protein S14b	0.262867	0.290028	0.141307	0.127139	0.587448	0.029373	0.741678	0.0424768	1.01747	0.60595	0.0767674	0.675527	0.478811	0.154428	0.388447	3.41079	3.32852	3.10102	2.76364	2.68407	2.90724	3.16827	3.30148	2.79765	2.55917	2.81828	3.37741	1.9644	2.7466	2.87191	2.05434
A1ZAH8	FBgn0034138	1	RpS15	RpS15	Ribosomal protein S15, isoform B	-2.18013	0.128069	-1.94588	-2.60643	0.0266962	-4.10134	-0.901671	0.545489	-0.237332	-1.32797	0.301325	-0.691825	1.27846	0.326376	0.62169	-0.552343	-5.05597	-3.28342	-4.5616	-3.40271	-4.75381	-2.25367	-4.74834	-2.21065	-1.93568	-1.28498	0.6985	-5.24222	-0.647428	-1.78178	-2.17521
P48149	FBgn0010198	0	RpS15Aa	RpS15Aa	40S ribosomal protein S15Aa	0.298327	0.200091	0.208463	0.204783	0.377363	0.0866725	0.408509	0.18219	0.302082	0.314965	0.291314	0.168707	0.110182	0.719323	0.0157644	2.36888	1.92558	2.01106	1.9848	1.69955	1.87355	2.26495	2.0781	1.92669	1.95458	1.96306	1.25269	1.16156	1.90586	2.18814	1.40073
Q7KR04	FBgn0033555	0	RpS15Ab	RpS15Ab	40S ribosomal protein S15Ab	-3.33781	0.0418696	-4.59984	-3.48903	0.0371647	-4.98886	-2.11353	0.00177976	-5.81145	-2.26475	0.00112975	-6.67427	1.22428	0.305312	0.630817	-4.49665	-4.92263	-4.59561	-4.50449	-4.96481	-4.78555	-4.45561	-4.9183	-3.12915	-2.56878	-0.670043	1.19984	-3.26668	-2.44612	-2.1812	-2.17127
A0A0B4LG52	FBgn0034743	0	RpS16	RpS16	GEO08239p1	-0.140848	0.400703	-0.0559417	-0.174932	0.336895	-0.0826563	-0.380077	0.166803	-0.295623	-0.414161	0.144469	-0.347988	-0.239229	0.359521	-0.106284	2.55118	2.52726	2.97823	2.68951	2.71596	2.78218	2.81642	2.29529	2.91901	2.51445	3.06248	2.81363	2.91003	3.18901	3.56648	2.60098
P17704	FBgn0005533	0	RpS17	RpS17	40S ribosomal protein S17	-0.107916	0.792423	-0.0109041	0.404073	0.132416	0.3548	0.238495	0.734585	0.0319483	0.750483	0.282743	0.411722	0.346411	0.599239	0.0770416	0.683865	0.291206	0.819033	1.87022	1.42373	1.45293	1.12806	1.70756	0.509937	1.3975	0.981646	1.2069	0.0268444	2.3644	0.407462	-0.0883615
P41094	FBgn0010411	1	RpS18	RpS18	40S ribosomal protein S18	-0.767728	0.243907	-0.470445	-0.459663	0.407896	-0.179016	0.181379	0.785438	0.0190244	0.489443	0.424601	0.182082	0.949106	0.219506	0.625037	-0.113465	-1.5154	-0.185462	0.121449	0.145094	-0.660437	-0.00260051	0.0573202	-0.46442	0.341667	-0.135229	1.63601	-1.27064	0.909612	-0.819035	-1.23834
P39018	FBgn0010412	0	RpS19a	RpS19a	40S ribosomal protein S19a	-0.351909	0.295799	-0.186161	-1.20543	0.0155361	-2.18021	1.35681	0.0504374	1.76011	0.503284	0.341438	0.234877	1.70872	0.0218898	2.83606	-1.38839	-1.86762	-1.89634	-1.81887	-2.58658	-2.3364	-2.77009	-2.69224	-1.64978	-1.34414	-1.90808	-0.661577	-3.83495	-1.83339	-3.17782	-3.55229
P31009	FBgn0004867	1	RpS2	RpS2	40S ribosomal protein S2	-1.21533	0.209076	-0.826053	-0.127417	0.455212	-0.0435492	-1.54819	0.133288	-1.35499	-0.460282	0.0712099	-0.528155	-0.332865	0.189818	-0.240217	1.5368	3.37042	0.692296	3.93838	3.61433	3.53655	3.40823	3.33043	3.68073	3.92973	3.53509	3.25366	3.46402	3.89678	4.10002	4.26984
A0A0B4LFD9	FBgn0033912	0	RpS23	RpS23	GEO04460p1	-0.016298	0.947717	-0.00038009	0.163277	0.624357	0.0334012	0.553722	0.233749	0.349538	0.733297	0.153778	0.596248	0.57002	0.245034	0.348154	2.60805	2.94657	2.76808	2.92858	3.42675	3.26914	2.40343	2.87026	2.38972	2.52753	3.11012	3.2891	1.98259	3.29435	2.21195	1.54749
Q9W229	FBgn0261596	0	RpS24	RpS24	40S ribosomal protein S24	0.444991	0.623445	0.091313	0.461948	0.489207	0.143439	0.891317	0.385425	0.369059	0.908275	0.28394	0.496621	0.446326	0.615209	0.0941649	3.55984	3.38549	3.91506	6.32067	4.45516	3.57763	4.0137	5.2024	4.38966	4.59824	4.07673	2.33647	1.81614	5.05897	3.32962	3.41105
P48588	FBgn0086472	0	RpS25	RpS25	40S ribosomal protein S25	-0.334482	0.681697	-0.0556608	-0.994522	0.109936	-0.953607	1.38104	0.160869	1.0959	0.721002	0.315587	0.361136	1.71552	0.0633083	2.05612	2.56334	0.212615	0.146955	-0.153118	-0.473311	0.265578	0.0382699	0.299097	0.965901	1.24157	-0.13536	2.03561	-1.74038	0.443715	0.220903	-1.67861
P13008	FBgn0261597	0	RpS26	RpS26	40S ribosomal protein S26	-0.282397	0.119612	-0.260433	-0.111483	0.448152	-0.0388602	0.233337	0.541112	0.062234	0.40425	0.310931	0.205091	0.515733	0.220391	0.338737	2.88416	2.53163	2.49711	2.83742	2.93391	2.67326	2.86318	2.96363	2.74117	3.25625	2.81706	3.06543	1.72899	3.33361	2.40554	2.34884
Q9VBU9	FBgn0039300	0	RpS27	RpS27	40S ribosomal protein S27	1.43687	0.45149	0.496225	1.51965	0.428429	0.559415	0.244634	0.385633	0.101236	0.327413	0.250406	0.196892	-1.19223	0.526363	-0.332293	1.48666	1.34347	2.05974	1.67071	1.31556	1.8548	1.98718	1.73416	2.18317	1.70822	1.6906	-4.76887	0.845275	1.40962	1.85703	1.47012
Q06559	FBgn0002622	1	RpS3	RpS3	40S ribosomal protein S3	0.234176	0.367134	0.101908	0.186147	0.508063	0.0547427	0.389299	0.319045	0.19315	0.34127	0.396327	0.137172	0.155123	0.626263	0.0315277	2.30087	1.59832	2.01788	1.323	1.08831	1.75863	2.22382	1.97721	1.60075	1.39341	1.60712	1.70209	0.858353	1.73033	2.05347	1.04073
Q7JYY0	FBgn0038834	0	RpS30	RpS30	40S ribosomal protein S30 (Fragment)	-0.584863	0.0986407	-0.58834	-0.442655	0.148465	-0.366685	-0.207957	0.671154	-0.0360136	-0.065749	0.888158	-0.00338673	0.376906	0.44247	0.133468	2.83028	1.80143	2.60267	2.58667	2.14968	2.85824	2.92143	2.46052	2.50079	3.23667	3.01974	3.40331	2.07858	3.75525	2.77534	2.04371
P55830	FBgn0017545	0	RpS3A	RpS3A	40S ribosomal protein S3a	-0.0394292	0.79808	-0.00386223	0.0934299	0.669277	0.0162936	0.656524	0.143907	0.552739	0.789384	0.0990149	0.792777	0.695954	0.128015	0.621304	1.25941	1.56863	1.1329	0.927142	0.875004	1.2207	1.74406	1.57975	1.27615	1.1335	1.25083	1.38533	-0.419743	1.0337	0.926787	0.721245
P41042	FBgn0011284	0	RpS4	RpS4	40S ribosomal protein S4	-0.00215543	0.994214	-5.4323e-06	0.743519	0.190263	0.535814	0.408336	0.532324	0.111812	1.15401	0.154568	0.935765	0.410492	0.517783	0.11734	1.807	2.08057	2.16457	2.91819	3.05784	2.42927	2.26499	4.20093	2.52694	2.4904	2.02778	1.93383	1.06882	3.43171	1.68966	1.1468
Q9VFE4	FBgn0038277	0	RpS5b	RpS5b	40S ribosomal protein S5b	1.28817	0.587291	0.297755	-1.8333	0.368398	-0.795071	4.604	0.0667003	5.41371	1.48253	0.255253	0.879182	3.31583	0.119654	3.05744	1.3579	-1.59065	-4.58124	2.79767	-4.95511	-4.74662	-4.31744	-0.483023	-4.29449	0.187329	-4.5373	1.47548	-5.43747	-4.94355	-4.85057	-5.20072
Q9VA91	FBgn0039757	0	RpS7	RpS7	40S ribosomal protein S7	-0.14277	0.636237	-0.0280374	0.220231	0.512748	0.0638879	0.829512	0.309392	0.422629	1.19251	0.176285	0.898897	0.972282	0.254066	0.57856	-0.971622	-1.03217	-1.06194	-1.3893	-1.22376	-0.747227	-0.40483	-0.627224	-0.973874	-1.58706	-1.01553	-0.3075	-3.08068	-0.514783	-1.05453	-3.1231
A0A0B4K6N1	FBgn0039713	0	RpS8	RpS8	40S ribosomal protein S8	0.397269	0.0908296	0.413864	0.519419	0.0475329	0.687194	0.671423	0.12331	0.610324	0.793573	0.082803	0.85861	0.274154	0.482718	0.0867167	4.76974	4.67672	4.50205	4.83511	4.63915	4.6193	4.88835	5.12542	4.68997	4.42384	3.92615	4.15459	3.34133	4.74455	4.34494	3.66712
C6SUW3	FBgn0010408	2	RpS9	RpS9	LD13662p	-0.0602097	0.90221	-0.00269091	0.311688	0.34988	0.142155	-0.174986	0.779999	-0.0188821	0.196911	0.70483	0.0299138	-0.114777	0.834852	-0.00899742	2.22225	1.57171	2.37705	3.45235	2.95016	3.07987	2.3442	2.73672	1.69964	2.7806	2.69797	2.686	2.46227	3.89859	1.9615	2.00095
P48601	FBgn0015282	0	Rpt2	Pros26.4; Rpt2	26S proteasome regulatory subunit 4	0.781425	0.652258	0.145017	0.786791	0.64885	0.147803	-1.10232	0.0493381	-1.44053	-1.09695	0.0471318	-1.45531	-1.88374	0.315576	-0.94356	3.39902	4.3063	4.08518	4.52629	4.30885	4.41681	3.88922	3.72336	4.35134	5.26399	4.90989	-1.33413	4.15017	5.47076	5.80063	5.3045
Q8SZ19	FBgn0028685	1	Rpt4	Rpt4	RE23388p	2.34424	0.0885515	2.46802	0.112105	0.90861	0.00466606	3.5229	0.0301834	5.35563	1.29077	0.278352	0.7169	1.17866	0.281767	0.648393	2.18541	-2.0311	-1.11649	-1.40622	-4.91163	-2.35059	-1.50293	-2.53177	-1.7333	-4.5289	-2.69202	-2.79112	-1.7399	-4.75716	-4.77238	-5.19055
Q9V3V6	FBgn0028684	0	Rpt5	Tbp-1; Rpt5	26S proteasome regulatory complex subunit p50	-0.182565	0.879153	-0.0102119	0.4106	0.610747	0.0879254	2.76481	0.0577029	3.42506	3.35798	0.00663248	7.31476	2.94738	0.0174823	5.17972	0.96942	-3.40817	-1.75235	-2.54673	-0.339861	-2.01731	-0.5062	-1.50181	-2.51166	-2.70921	-0.468331	-0.318374	-5.37989	-2.55627	-4.84419	-5.01673
Q9VC94	FBgn0039182	0	Rrp5	CG5728	LD41803p	-2.70184	0.0462139	-3.60757	-3.70883	4.36035e-06	-19.8811	-0.69363	0.615178	-0.146355	-1.70063	0.187435	-1.23661	2.00821	0.137191	1.73243	-1.3532	-4.95665	-4.66374	-4.45479	-5.13482	-4.8214	-4.56544	-4.9347	-1.29411	-0.968103	-1.54881	-0.810007	-2.02119	-4.86855	-4.83608	-0.92804
Q7KK34	FBgn0021995	0	Rs1	Rs1	BcDNA.GM05306 (Fragment)	-0.633717	0.521548	-0.179155	-0.794517	0.466801	-0.26288	1.55377	0.108526	1.49856	1.39297	0.181888	1.03107	2.18748	0.0367595	3.13823	-4.72369	-2.16182	-2.29952	-4.51301	-5.13227	-4.78873	-1.92225	-2.49798	-1.88318	-4.52494	-1.88406	-2.87099	-5.27326	-4.7998	-4.77107	-5.06897
Q8SYR3	FBgn0011305	1	Rsf1	Rsf1	RE39606p	-1.36519	0.285988	-0.74219	-0.893266	0.388087	-0.367196	1.31638	0.220242	0.864994	1.78831	0.0549729	2.253	2.68157	0.0511385	3.46259	-1.36464	-2.62178	-4.43577	-4.45522	-2.66669	-2.75991	-2.63821	-2.92489	-1.0744	-0.927367	-4.51022	-0.904648	-5.3429	-4.95246	-2.78826	-5.0593
Q9VN91	FBgn0087005	0	rtp	rtp	MORN repeat-containing protein 4 homolog	-0.155726	0.632677	-0.0309612	-0.246668	0.291991	-0.131876	1.25756	0.124869	1.13626	1.16662	0.146586	0.972849	1.41329	0.0957305	1.44007	0.728879	0.395816	0.63991	-0.346165	0.0606883	0.250837	0.343823	0.399324	0.945783	0.0603176	0.385977	0.649268	-2.34294	0.135836	0.0359101	-1.4406
Q9VHC7	FBgn0267790	1	rump	rump	FI21236p1	-0.443623	0.54354	-0.117457	-0.80588	0.0371233	-1.15269	2.60213	0.0494175	3.39869	2.23987	0.0721993	2.55674	3.04575	0.0304815	4.61725	0.44862	-2.46697	-1.75283	-1.10468	-1.1441	-1.74955	-1.63397	-1.79726	-0.568943	-0.187688	-1.22955	-1.11518	-3.38885	-1.64962	-5.01267	-5.23322
Q24498	FBgn0011286	0	RyR	Rya-r44F; RyR	Ryanodine receptor	1.48616	0.270965	0.842783	0.862233	0.263826	0.498959	1.98001	0.178079	1.48379	1.35608	0.164597	1.06259	0.493847	0.554724	0.126387	-0.423898	-3.89283	-4.44727	-0.482603	-2.32434	-2.08407	-4.51193	-2.82198	-4.28096	-2.59773	-3.78479	-4.52777	-2.32881	-4.92838	-4.93152	-4.97793
Q8IMV6	FBgn0039229	1	Saf-B	Saf-B	Scaffold attachment factor B, isoform B	0.280479	0.732138	0.0379789	-0.900638	0.362087	-0.397351	1.77234	0.00895106	3.62997	0.59122	0.377429	0.250183	1.49186	0.137528	1.2854	-2.35217	-2.79145	-2.60942	-2.39311	-2.58584	-4.74564	-4.42522	-3.11392	-1.16479	-2.18655	-3.29662	-4.6201	-3.87861	-4.90702	-4.82796	-3.6219
M9PFS7	FBgn0032475	1	Sfmbt	Sfmbt	Scm-related gene containing four mbt domains, isoform D	3.01409	0.0219412	4.99959	0.726501	0.607711	0.157144	3.43047	0.0168748	6.0814	1.14288	0.435345	0.41277	0.41638	0.726991	0.0576565	1.29886	-0.606213	-0.63562	-0.0684111	-1.04562	-3.01485	-0.119033	-4.98224	-4.35455	-1.63619	-4.38891	-1.68809	-1.63563	-4.68655	-4.97842	-2.43266
A0A0B4LH71	FBgn0013334	0	Sap47	Sap47	Synapse-associated protein 47kD, isoform K	-0.199494	0.583299	-0.0467032	-0.207537	0.428846	-0.076311	0.655827	0.0942885	0.672577	0.647783	0.0181506	1.12786	0.85532	0.0180184	1.49192	2.72731	3.3245	3.98602	3.72047	3.40515	3.45674	3.73424	3.12999	3.87337	3.91162	3.74222	3.02906	2.36091	2.74859	3.03845	2.98704
Q9I7W5	FBgn0029755	0	Sas10	Sas10	Something about silencing protein 10	-0.659136	0.638363	-0.128487	-2.13191	0.187617	-1.54932	0.84261	0.611357	0.18007	-0.630164	0.71622	-0.0913443	1.50175	0.405377	0.588895	-4.65144	-1.55802	-1.50664	-0.97667	-4.91936	-4.6664	-4.31034	-0.687757	-0.585454	-0.206416	-4.5987	-0.665653	-5.41061	-0.757284	-0.72605	-5.16927
A0A0B4KEU2	FBgn0285917	1	sbb	sbb	Scribbler, isoform J	-0.252125	0.754989	-0.0307741	0.290029	0.382371	0.121091	3.49845	0.0154019	6.34068	4.0406	7.43801e-05	16.6818	3.75057	2.95865e-06	20.7366	-3.76676	-1.13288	-0.846818	-0.685336	-1.69345	-0.440177	-1.09416	-1.03539	-1.17446	-1.17108	-1.23582	-1.84194	-5.36883	-4.8154	-4.96591	-5.27545
Q7K5M0	FBgn0033033	0	scaf	scaf	Inactive serine protease scarface	1.32161	0.341657	0.616411	3.02212	0.0198287	5.14578	0.121311	0.939697	0.00327688	1.82182	0.201796	1.26633	-1.2003	0.328046	-0.581022	1.00998	4.90929	-0.543962	2.39157	4.58111	4.7446	1.50044	3.74277	0.208467	1.52614	0.106473	0.639355	2.46399	-0.354986	0.858724	4.3139
Q8I9J8	FBgn0261872	0	scaf6	scaf6	SR-related CTD associated factor 6	-1.07797	0.000469726	-3.58764	-0.682643	0.004905	-1.57647	4.08411	9.71664e-06	20.4715	4.47943	4.96192e-06	23.7605	5.16208	1.33653e-06	30.3221	-1.19866	-0.890965	-0.753411	-1.0539	-0.857214	-0.387616	-0.47188	-0.598938	0.33473	0.271033	-0.0428459	-0.147992	-5.44612	-4.72347	-4.80113	-5.26267
Q9VN86	FBgn0037298	0	Sccpdh1	CG2604	AT14148p	0.424707	0.804602	0.0401005	0.00827739	0.99687	1.12699e-05	-2.61177	0.132574	-2.29194	-3.0282	0.170006	-2.33031	-3.03648	0.12053	-2.79024	-1.62716	1.70306	-1.63076	-3.21615	-2.15281	-5.35266	2.28091	-1.21216	-1.86361	2.04891	-3.18047	-3.47467	1.62277	2.67165	3.08837	-1.70671
Q9VG81	FBgn0038038	0	Sccpdh2	CG5167	RH49330p	0.228914	0.787653	0.0237304	0.160299	0.8128	0.0144295	-0.163574	0.82062	-0.0140441	-0.232189	0.635807	-0.0456658	-0.392488	0.551475	-0.101448	-0.266655	-1.67841	-1.86284	0.714108	-0.834406	-1.75612	-0.0101215	-0.767606	0.363695	-2.21033	-1.30503	-0.857792	-1.01276	-1.0332	-0.631075	0.237537
Q9VB08	FBgn0003330	1	Sce	Sce	E3 ubiquitin-protein ligase RING1	-1.09471	0.219311	-0.721344	-0.477129	0.294591	-0.25325	2.14927	0.0467961	2.85808	2.76685	0.00106099	8.2294	3.24398	0.000311171	11.3766	-1.8752	-1.24144	-2.01299	-4.43465	-1.72572	-2.66706	-1.67482	-1.02637	-0.848751	-0.973705	-1.84539	-1.5176	-3.58177	-4.69522	-4.88197	-5.00238
Q9VHA0	FBgn0003334	1	Scm	Scm	Polycomb protein Scm	-1.76035	0.0904568	-1.83703	-0.00497347	0.99551	-9.71939e-06	1.54777	0.120071	1.42481	3.30315	0.0252873	5.27545	3.30812	1.63724e-06	19.1404	-4.72306	-2.52124	-4.64688	-1.92444	-2.74504	-2.55722	-2.18976	0.697924	-1.51797	-1.45384	-1.78177	-2.02063	-5.24901	-4.73579	-4.9701	-5.0518
E1JIZ0	FBgn0263289	0	scrib	scrib	Scribble, isoform L	0.799397	0.154135	0.64919	1.40337	0.214718	0.937637	0.822893	0.157472	0.660615	1.42687	0.210004	0.967089	0.0234958	0.946613	0.000559852	1.28609	0.920737	1.44292	-0.396048	0.217044	3.46213	2.33719	-0.346774	0.299689	-0.498823	0.354273	-0.0990303	-0.230008	0.798471	-0.33653	-0.269808
A0A0B4K6I1	FBgn0263289	0	scrib	scrib	Scribble, isoform N	0.500544	0.551563	0.129343	-0.69664	0.479121	-0.222614	2.44635	0.0105496	4.83586	1.24916	0.154075	1.01465	1.9458	0.0554045	2.44482	-3.15346	-2.24529	-1.46911	-3.46492	-4.87085	-2.56454	-2.71314	-4.97299	-1.95957	-2.08555	-3.65037	-4.63947	-5.27834	-4.80528	-5.00468	-5.02988
Q94522	FBgn0004888	0	Scsα1	Scsalpha	Succinate--CoA ligase [ADP/GDP-forming] subunit alpha, mitochondrial	0.230194	0.734586	0.0308363	0.680293	0.332982	0.324894	-0.21989	0.642911	-0.0421857	0.230209	0.605258	0.0501992	-0.450084	0.537088	-0.121502	-2.07881	-1.24732	-0.787595	-1.41872	-1.11284	-1.01848	-0.325643	-1.27509	-0.923054	-0.870847	-3.3134	-1.34592	-1.90051	-0.331601	-0.811539	-1.60923
A0A0B4JCW4	FBgn0037643	0	ScsβA	skap	Succinate--CoA ligase [ADP-forming] subunit beta, mitochondrial	0.834206	0.30844	0.426137	-0.0716044	0.832558	-0.00569867	0.739614	0.366162	0.322713	-0.166197	0.671924	-0.0286989	-0.0945928	0.777441	-0.0103421	0.250284	0.394884	2.61812	2.69594	0.434124	1.35248	0.430852	0.118531	0.898469	0.896028	0.697174	0.130731	0.185778	0.659649	1.45142	0.703921
O18404	FBgn0021765	0	scu	scu	3-hydroxyacyl-CoA dehydrogenase type-2	0.36127	0.483008	0.114178	0.757678	0.0362632	1.09146	0.174442	0.749209	0.0218745	0.57085	0.138343	0.490385	-0.186828	0.515995	-0.053686	-0.676165	0.0971229	1.26146	1.06569	0.675285	0.879971	1.4155	0.362987	-0.02082	0.123942	-0.0486598	0.248563	0.269854	0.874397	0.253126	-0.347039
A1Z9M5	FBgn0050069	0	Sdb	CG30069	Uncharacterized protein	0.819833	0.0724749	0.934456	0.308295	0.400296	0.122584	1.80847	0.000203498	6.67586	1.29693	0.00185436	3.54297	0.988638	0.0420525	1.36057	2.90627	3.36822	2.90522	2.89702	2.31256	2.63438	2.59527	2.48837	2.89315	2.47509	1.97918	1.44998	1.1412	0.805995	1.60661	1.28903
Q94523	FBgn0261439	0	SdhA	SdhA	Succinate dehydrogenase [ubiquinone] flavoprotein subunit, mitochondrial	-0.228404	0.468497	-0.0752118	1.00451	0.00960236	2.02672	2.37184	0.00467251	5.52745	3.60475	0.00220144	9.57888	2.60024	0.00341	6.41543	-0.863916	-0.659961	-0.302107	-1.33057	0.413133	0.569018	0.598513	0.194439	-1.07562	-0.0852065	-0.560314	-0.521795	-2.04448	-3.26107	-3.34718	-3.99117
Q9VGS3	FBgn0037873	0	SdhC	SdhC	RH44771p	1.75677	0.206994	1.2017	2.03948	0.157592	1.63661	-0.635429	0.248433	-0.384301	-0.35272	0.388449	-0.14485	-2.3922	0.112117	-2.27338	-0.93249	-0.925255	-0.292211	-2.01163	-1.0117	-0.727886	-0.622289	-0.668878	-0.463314	-1.42291	-4.54813	-4.75431	0.0811741	-0.0987937	-0.171204	-1.43105
Q9W3H7	FBgn0261873	0	sdt	sdt	RE21473p	0.699857	0.428269	0.257745	0.585984	0.590794	0.133935	3.7114	0.0799449	4.07218	3.59753	0.0932797	3.70622	3.01154	0.13094	2.65897	-1.37927	2.22912	-0.256798	0.0253024	1.0887	1.04556	-2.85344	0.882043	-0.221262	-0.288613	-0.612002	-1.0592	0.825378	-4.87995	-4.90992	-5.26274
M9PJD0	FBgn0261873	0	sdt	sdt	Stardust, isoform M	0.359747	0.765203	0.0418109	-2.2114	0.0488937	-2.89858	2.91892	0.0472666	3.86887	0.347775	0.109017	0.334735	2.55917	0.0333332	3.78021	-4.72462	-2.04923	-1.10721	-0.67826	-4.90969	-4.92007	-4.37057	-4.64358	-1.3603	-1.85281	-2.25151	-4.53369	-5.33092	-4.94786	-4.74656	-5.20967
Q7KSQ0	FBgn0037912	0	sea	sea	LD46175p	-0.1098	0.640565	-0.0212393	-0.102081	0.666715	-0.0179723	-0.134458	0.412589	-0.0516969	-0.126739	0.448636	-0.0441187	-0.0246586	0.918997	-0.000904627	0.0839725	0.39621	0.530634	0.401245	0.146946	0.568952	0.492959	0.234079	0.321403	0.771397	0.79037	-0.0319113	0.175968	0.74055	0.576054	0.457321
Q8IGT0	FBgn0262125	0	Sec23	Sec23	Protein transport protein SEC23	-0.635039	0.354265	-0.286194	-0.755503	0.101346	-0.751117	-0.998414	0.181014	-0.74111	-1.11888	0.0377968	-1.59165	-0.363375	0.351565	-0.16497	-0.961255	-0.0842192	0.85296	1.63005	0.813516	-0.539033	0.668315	0.0128788	0.892627	0.853036	0.60038	1.63165	0.553972	1.40361	1.6567	1.8169
A0A0B4LGB7	FBgn0263006	0	SERCA	Ca-P60A; SERCA	Calcium-transporting ATPase	1.02734	0.289669	0.552807	-0.321195	0.521184	-0.090901	1.47475	0.162714	1.16295	0.126221	0.826282	0.0104601	0.447416	0.37611	0.190011	5.38227	2.37509	2.27077	2.06169	0.521775	2.25712	2.04265	1.87415	2.19933	1.79487	1.4064	2.57988	1.21505	2.51077	1.76014	0.704845
Q9VW34	FBgn0260653	0	serp	serp	FI03450p	-0.324158	0.848428	-0.0231399	1.47272	0.371514	0.633307	0.36415	0.771383	0.0410506	2.16103	0.104246	2.122	0.688307	0.609542	0.147983	-4.49007	-0.0152363	-4.44478	-4.46122	-0.749948	-0.996065	-4.36146	-0.116305	-4.29128	-4.20752	-4.13597	0.520098	-2.75266	-3.85101	-4.22975	-4.03449
Q26365	FBgn0003360	0	sesB	sesB	ADP,ATP carrier protein	-0.4978	0.143167	-0.420221	-0.311882	0.294651	-0.165513	-0.687511	0.0367421	-0.986465	-0.501592	0.0588487	-0.617091	-0.18971	0.478039	-0.0608091	5.70862	6.16669	6.63293	6.50677	6.59461	6.81855	6.29813	6.0474	6.83274	7.21036	6.77567	6.18744	6.71583	6.92588	7.30478	6.81856
P53997	FBgn0014879	0	Set	Set	Protein SET	-3.60238	0.00411696	-8.59321	-0.989824	0.0731856	-1.12402	1.38754	0.106381	1.35026	4.0001	3.50569e-07	25.8215	4.98992	0.000396202	16.9761	-3.0063	-4.81815	-4.45067	-2.20494	-1.25101	-1.01713	-0.715669	-1.04602	0.0507163	0.759893	0.16077	-1.04191	-5.35732	-4.80712	-4.88814	-4.97764
Q5LJZ2	FBgn0040022	1	Set1	CG40351; Set1	Histone-lysine N-methyltransferase SETD1	0.0249091	0.979412	0.000225045	1.1427	0.27586	0.639124	0.999731	0.254681	0.593844	2.11752	0.0637267	2.53187	0.974822	0.197648	0.68638	-1.85461	-4.88354	-4.475	-4.67726	-5.02696	-2.21832	-1.69988	-2.47411	-2.22347	-4.57596	-4.60323	-4.5874	-5.21626	-4.92389	-4.7734	-4.9758
Q9VEP9	FBgn0266917	1	Sf3a1	CG16941	GH03554p	-1.05258	0.0830825	-1.13731	-0.0447785	0.927727	-0.00145887	4.19356	0.000844488	12.8885	5.20137	0.000219563	19.0289	5.24614	0.000155791	19.9745	-1.88403	-0.79758	-0.012438	-1.01915	-0.843411	0.39075	0.76087	0.00980566	0.743626	0.607308	-0.579931	-0.273873	-5.44808	-4.94528	-4.93879	-5.1553
Q9VU15	FBgn0036314	2	Sf3a2	CG10754	LD47455p	-0.443974	0.277221	-0.24737	-0.86991	0.15575	-0.702514	-0.0431651	0.856943	-0.00289413	-0.469102	0.361532	-0.207274	0.400809	0.329459	0.193269	-0.691386	-0.297235	-0.0629008	-0.63714	-0.746441	-0.331872	-0.24624	-2.06786	0.810125	0.28777	-0.571867	-0.438796	0.093573	-0.520588	-0.35947	-0.729517
Q9VPR5	FBgn0031266	1	Sf3b1	CG2807	Splicing factor 3b subunit 1, isoform A	0.0519551	0.886202	0.00272595	-0.223708	0.428881	-0.0822491	-0.411071	0.217394	-0.272439	-0.686734	0.00936694	-1.39297	-0.463026	0.158512	-0.370392	3.59054	2.70344	3.76472	3.74466	3.38977	3.14475	3.12332	3.04287	3.06747	3.40546	4.07466	3.04794	3.80028	4.27605	3.67386	3.69745
Q9VQK7	FBgn0031493	1	Sf3b2	CG3605	LD45152p	-2.93037	0.000176807	-10.9962	-2.44735	0.00183691	-6.69572	0.846551	0.0318248	1.26749	1.32957	0.0186724	2.29856	3.77692	1.23697e-06	22.3127	-4.60597	-3.86026	-4.67018	-3.73706	-4.43427	-3.09027	-4.09268	-3.32416	-1.39005	-0.893412	-1.56057	-1.30797	-5.26294	-4.87876	-4.84777	-5.2702
Q9W0M7	FBgn0035162	1	Sf3b3	CG13900	Splicing factor 3B subunit 3	-0.73462	0.252579	-0.439011	-0.68413	0.244085	-0.419001	2.36597	0.186756	1.72414	2.41646	0.180008	1.79956	3.10059	0.108002	2.99693	-1.01196	0.518315	0.137673	-0.368118	-0.054011	0.26356	-0.296101	-0.435574	0.0552199	0.0646578	0.136789	1.95773	-5.24832	-2.85178	1.32672	-3.41457
Q9VHI4	FBgn0040534	1	Sf3b5	CG11985	Splicing factor 3B subunit 5	-1.62253	0.382894	-0.676468	-1.82509	0.319693	-0.903905	2.50946	0.115301	2.35429	2.3069	0.121021	2.11575	4.13199	0.0476078	5.46382	-4.5791	-1.04955	-4.44749	-0.141438	-0.897219	-0.896178	-4.35781	-4.8766	0.584413	0.282903	0.18347	-4.77824	-5.41619	-4.77177	-4.81443	-5.25302
Q9VRV7	FBgn0035692	1	Sf3b6	CG13298	Splicing factor 3B subunit 6	-2.19881	0.107542	-2.12937	-1.05481	0.448619	-0.367203	1.0912	0.18921	0.788995	2.23519	0.0878887	2.36051	3.29	0.0372885	4.69952	-4.60842	-4.87466	-2.09244	-4.4723	-4.95069	-2.71701	-0.566607	-3.23752	-0.521125	-0.523203	-1.71434	-4.49393	-5.44048	-4.76675	-4.93326	-5.2721
Q5U0Y0	FBgn0022764	1	Sin3A	Sin3A	LD13852p	1.32458	0.000209948	4.87166	1.53514	0.00372836	3.72806	3.51054	0.103192	3.46263	3.72109	0.08952	3.9	2.18596	0.244731	1.3363	2.95511	3.00622	3.21327	3.1483	2.67588	3.15467	3.75026	3.58431	1.95757	1.89572	1.70607	1.46522	0.498186	-4.88301	0.774478	1.8911
Q9VN13	FBgn0037239	0	Sfxn1-3	CG11739	Sideroflexin-1-3	0.233477	0.817125	0.0204787	0.514688	0.51083	0.150147	-0.529002	0.570945	-0.128762	-0.247791	0.693814	-0.0393386	-0.762479	0.399882	-0.303518	-4.69769	-1.7938	-1.86765	-1.94526	-3.13127	-1.93394	-2.01971	-2.09465	-1.66386	-2.88428	-2.0615	-4.62868	-2.95254	-1.23086	-1.06565	-2.93936
Q9VVW3	FBgn0036843	0	Sfxn2	CG6812	Sideroflexin-2	-0.546722	0.665421	-0.0967172	-1.80878	0.152589	-1.47683	-1.22005	0.380415	-0.512104	-2.4821	0.0976863	-2.50734	-0.673323	0.65094	-0.125547	-2.50766	-5.03006	-2.00279	-4.41842	-4.98967	-4.73701	-4.44552	-4.83496	-1.25523	-1.3478	-4.4204	-4.74861	-5.20247	-2.3116	-0.528276	-1.0364
A4V3W1	FBgn0003371	1	sgg	sgg	Shaggy, isoform J	0.425195	0.46111	0.142948	0.165349	0.745834	0.0210585	0.449455	0.72641	0.0623925	0.18961	0.879758	0.0105493	0.0242608	0.985304	0.000155994	0.311998	-0.498512	0.619931	-0.393651	-0.464063	-0.277865	0.0428342	-0.300521	-0.336851	-1.51722	-0.521918	0.714974	2.68776	-2.46348	-0.167571	-1.81477
P07701	FBgn0003375	0	Sgs5	Sgs5	Salivary glue protein Sgs-5	-0.836959	0.633403	-0.165986	0.686693	0.733896	0.092268	-3.22375	0.205017	-2.21862	-1.7001	0.506433	-0.502342	-2.38679	0.347984	-1.0942	-2.02388	-5.10175	-0.698619	-4.56413	-2.13479	-4.81102	2.12243	-1.4704	-4.51398	-4.39325	-0.716118	0.582801	-0.0421153	4.20832	1.33069	-4.99028
Q9VEI6	FBgn0038523	0	Sgs5bis	CG7587	Uncharacterized protein	-0.0887945	0.885583	-0.00468577	1.50137	0.170751	1.15251	0.468056	0.412389	0.180058	2.05822	0.0820621	2.23493	0.556851	0.318	0.277074	-4.67809	-2.91351	-4.6278	-4.58994	-1.70785	-3.29381	-4.56854	-0.878492	-4.31755	-4.61177	-4.61142	-2.91343	-3.75906	-4.90582	-4.97264	-5.04405
P02841	FBgn0003377	0	Sgs7	Sgs7	Salivary glue protein Sgs-7	1.66616	0.377794	0.704359	3.11813	0.0726715	3.55042	-0.159905	0.941036	-0.0042205	1.29207	0.495734	0.39376	-1.82606	0.402423	-0.721874	0.381831	1.11826	0.23425	-4.49019	0.734862	-0.738524	1.58866	1.46706	-4.38712	-0.769284	-4.39669	0.132617	0.0303015	1.8088	1.31417	-5.2695
A4V4I8	FBgn0003392	0	shi	shi	Shibire, isoform F	0.141604	0.530897	0.0389398	-0.502438	0.0432625	-0.685269	0.301417	0.247682	0.18269	-0.342625	0.156399	-0.276076	0.159813	0.371734	0.0686825	1.60607	0.915166	1.17437	0.739952	-0.00622526	0.544801	0.629848	0.690967	1.18413	0.993864	0.934171	0.756974	0.572225	1.10999	0.970963	0.576716
E1JH63	FBgn0013733	0	shot	shot	Short stop, isoform O	2.19465	0.241784	1.35316	0.338806	0.528673	0.0937859	2.0358	0.281856	1.11963	0.179951	0.831232	0.0144461	-0.158855	0.823465	-0.0134002	1.80429	-2.08037	-4.49624	-4.66923	-4.92453	-2.83931	-4.35175	-4.74934	-4.41796	-4.54929	-4.51148	-4.74142	-5.20683	-4.96774	-4.95806	-2.45209
A1Z9J3	FBgn0013733	0	shot	shot	Short stop, isoform H	-0.157349	0.37114	-0.0677325	-0.00783975	0.958191	-0.000145412	-0.391973	0.0572995	-0.486772	-0.242464	0.143084	-0.204739	-0.234625	0.0998127	-0.234816	2.94919	2.57674	3.17492	3.12431	2.86903	3.2414	3.35258	2.96018	3.2896	3.0948	2.88477	3.18538	3.12547	3.31233	3.45081	3.50444
Q8T0Q4	FBgn0086656	0	shrb	shrb	GH13992p	-0.300776	0.766398	-0.0347533	0.875767	0.0537461	1.11192	2.13345	0.144475	1.79254	3.30999	0.0338469	4.86727	2.43422	0.069451	2.81961	-4.63584	-2.16698	-1.3601	-0.499271	-1.19942	-1.07068	-1.1238	-0.562128	-2.24944	-1.16302	-2.46405	-1.58259	-5.43481	-1.59347	-4.9415	-5.2262
A8JNL5	FBgn0085447	0	sif	sif	Still life, isoform K	0.344071	0.434926	0.124411	-1.57328	0.04557	-2.11027	1.30776	0.3581	0.583257	-0.609583	0.661805	-0.10928	0.963693	0.480974	0.306337	2.60306	2.43168	3.80072	2.3814	1.80798	-0.072589	1.72327	0.0888172	2.23094	2.90686	2.78016	1.92262	4.468	-0.485922	2.36984	-0.366118
A8JNL4	FBgn0085447	0	sif	sif	Still life, isoform N	0.210746	0.446853	0.0737264	-2.28751	0.000198179	-8.47053	8.48614	0.0046527	19.7922	5.98788	0.0130448	11.2845	8.27539	0.00536106	18.7913	5.25345	5.69622	6.02864	6.1843	2.88537	3.69588	2.97309	3.61523	5.6075	5.15396	5.66606	5.8921	-4.42714	-1.54467	-4.85622	0.0460842
M9PET3	FBgn0010762	1	simj	simj	Simjang, isoform D	-2.45205	0.00124105	-7.12618	-2.36924	0.00225812	-6.26962	0.620109	0.361354	0.27413	0.70292	0.319177	0.348626	3.07216	0.0047406	7.14022	-3.30116	-4.54553	-4.46949	-3.72735	-4.85642	-3.281	-3.54658	-4.02828	-1.21305	-1.33395	-1.21442	-2.47389	-5.28695	-4.93893	-3.04204	-5.25604
O77025	FBgn0022764	1	Sin3A	Sin3A	Transcription factor	3.0907	0.0677073	3.61415	3.26386	0.0801671	3.57721	3.73334	0.0423218	5.1275	3.9065	0.0521748	5.01024	0.642639	0.00573044	1.44068	-0.717071	-0.262434	0.151112	-4.63177	-0.698504	-4.86385	0.618712	0.176139	-4.38708	-4.42057	-4.52676	-4.48855	-5.39656	-4.92734	-5.00707	-5.06255
Q9VHL2	FBgn0037632	0	CCT7	Tcp-1eta	T-complex protein 1 subunit eta	2.61795	0.0157829	4.71706	0.00391079	0.996609	5.76872e-06	1.01569	0.0976712	1.02608	-1.59835	0.0789164	-1.76272	-1.60227	0.0753082	-1.7996	0.191884	-1.12811	-1.78586	-1.07943	-2.30607	-2.68688	-4.39268	-4.87205	-2.59544	-2.40505	-4.53034	-4.7425	-2.12278	-2.14265	-2.48486	-1.11398
Q9VGY6	FBgn0262717	1	Skeletor	Skeletor	Protein Skeletor, isoforms B/C	0.00992346	0.98574	6.1898e-05	1.44007	0.135392	1.25057	1.62371	0.0353524	2.35695	3.05386	0.0145192	5.61316	1.61379	0.0277728	2.51167	-1.96464	-1.5858	-2.8576	-3.40237	-1.77128	-1.66888	-1.75255	1.10288	-1.48905	-2.66318	-2.69083	-3.00705	-3.01541	-4.72583	-4.84393	-3.72009
Q8SZK9	FBgn0287234	0	slf	Clect27	C-type lectin 27kD, isoform A	0.250851	0.679325	0.0421235	0.80796	0.118181	0.749344	-0.00532811	0.993762	-1.44788e-05	0.551781	0.343074	0.256364	-0.256179	0.588385	-0.0590078	1.22549	3.53819	2.91203	1.80863	2.92096	3.34983	1.89265	3.54934	1.96858	2.47274	2.43879	1.60081	2.30964	1.43194	2.4327	3.33138
A4V4U5	FBgn0003423	0	slgA	slgA	Proline dehydrogenase	-0.186387	0.521246	-0.0527396	-0.381982	0.299058	-0.200252	-0.199871	0.432694	-0.0727168	-0.395465	0.251077	-0.237356	-0.0134836	0.965545	-0.000205324	0.357276	0.238318	0.787861	0.157072	-0.532284	0.384227	0.359913	0.546293	0.654477	1.17854	0.112606	0.340455	0.269462	0.781749	1.02388	0.264922
Q9W5R5	FBgn0040011	0	Slmap	CG17494; Slmap	LD47843p	0.757276	0.0984274	0.762489	-0.920019	0.223947	-0.597878	0.918443	0.237766	0.57297	-0.758852	0.403576	-0.299044	0.161167	0.811891	0.0145859	0.516206	-0.0160886	1.33647	0.00757408	0.186754	-2.42152	-0.66909	-1.96116	-0.516828	0.0841236	-0.747498	-0.00474284	1.22375	-1.22415	-0.438295	-1.39092
M9PBJ0	FBgn0086906	1	sls	sls	Sallimus, isoform X	-0.139066	0.680254	-0.0232698	-0.258666	0.39014	-0.105737	-0.16819	0.570756	-0.0409627	-0.28779	0.249628	-0.173453	-0.0291238	0.923233	-0.00101027	3.00422	3.6703	3.99735	3.24017	3.28262	3.23641	3.78818	3.12642	4.22118	3.26737	3.23389	3.74586	3.53369	3.41079	4.15277	3.48755
D5AEJ9	FBgn0003435	1	sm	sm	MIP20740p	0.597942	0.692867	0.0952821	1.56777	0.345958	0.722706	-0.0369608	0.981633	-0.00029757	0.932866	0.582464	0.218973	-0.634903	0.571904	-0.154076	-4.48423	0.509337	-4.62824	-4.61279	-0.242035	0.202058	-4.44431	-4.85234	-2.03695	-4.39263	-4.65049	-4.52762	-1.59657	-4.71789	-4.75724	-1.99638
Q05856	FBgn0262601	1	SmB	SmB	Small nuclear ribonucleoprotein-associated protein B	-1.29122	0.000291244	-4.56544	-0.798218	0.00724036	-1.70838	2.56844	0.00795413	5.3922	3.06144	0.00552743	6.91114	3.85966	0.00171086	10.6789	-1.00255	-1.30654	-1.10361	-1.32108	-0.663372	-0.720941	-0.692573	-0.684882	0.282844	0.352266	-0.0505024	-0.153502	-3.11557	-3.16267	-4.94523	-3.78407
Q9VYK0	FBgn0265523	1	Smr	Smr	Smrter, isoform D	1.79527	0.0758779	2.0105	3.43704	0.00474368	7.98728	2.0651	0.0934479	2.12587	3.70686	0.0166129	6.59656	0.269824	0.79061	0.0275321	-2.79539	-0.567057	-3.39751	-1.48129	0.0524856	-0.334	-0.795987	-0.59669	-2.31615	-3.98301	-4.41702	-4.70618	-1.71912	-4.96458	-4.77346	-5.04449
Q9XZ21	FBgn0086129	0	snama	snama	Something that sticks like glue, isoform A	-0.591807	0.0699864	-0.683529	-0.541475	0.120684	-0.497264	1.0909	0.0918146	1.13136	1.14123	0.0834352	1.23099	1.68271	0.0312783	2.53207	-0.304637	-0.254316	0.655822	-0.0884663	0.356244	-0.695831	0.391874	0.157443	0.888888	0.473037	0.540789	0.472916	-1.79292	-0.370405	-1.95308	-0.238801
Q7JQX9	FBgn0264357	0	SNF4Aγ	SNF4Agamma	FI14001p1	-1.86539	0.121706	-1.70625	-1.10212	0.585573	-0.256153	0.288653	0.809036	0.0265655	1.05192	0.611242	0.224887	2.15404	0.132258	1.89249	-3.59421	-5.03247	-4.54469	-2.10873	-4.92963	-4.77733	-4.53096	2.01088	-4.2671	-1.74239	-0.678834	-1.13024	-5.33893	-4.76531	-1.32137	-5.00912
A8JUV0	FBgn0265630	0	sno	sno	Protein strawberry notch	-1.84121	0.015781	-3.31761	-0.338004	0.491841	-0.104165	0.612098	0.448426	0.2132	2.1153	0.0322004	3.15632	2.4533	0.0211036	4.11086	-4.10515	-4.45531	-3.23859	-2.52544	-2.69952	-1.45942	-1.35042	-2.80232	-1.10291	-2.23865	-1.8465	-1.7716	-5.47789	-4.96413	-3.40099	-2.92986
Q24090	FBgn0011715	1	Snr1	Snr1	GH08712p	-0.248053	0.584922	-0.0577719	-0.258704	0.549737	-0.067223	1.46317	0.378359	0.617597	1.45252	0.380488	0.609561	1.71122	0.317225	0.85327	0.0704207	0.321709	0.742396	0.919783	0.801362	0.264748	0.552948	0.392644	1.43937	1.16776	0.706869	-0.267477	-0.249882	0.783555	0.79657	-5.12861
P61851	FBgn0003462	0	Sod1	Sod; Sod1	Superoxide dismutase [Cu-Zn]	-0.130352	0.883619	-0.00700447	-0.389463	0.579437	-0.0923002	-0.833813	0.497566	-0.25277	-1.09292	0.336943	-0.516344	-0.703461	0.500956	-0.211179	-0.30368	-1.53033	1.38627	1.66839	0.725569	-0.561544	1.16869	-1.1485	-0.180022	0.168422	1.53968	0.213978	3.55148	0.409617	1.14317	-0.548355
A0A0B4LGQ1	FBgn0010213	0	Sod2	Sod2	Superoxide dismutase	-0.295375	0.209594	-0.200448	-0.234789	0.321911	-0.115578	-0.0750015	0.858005	-0.00498836	-0.014415	0.972729	-0.000173097	0.220374	0.604995	0.0480962	-0.48579	-0.155462	0.241825	-0.153672	-0.407951	-0.00493194	0.329773	-0.227643	0.503232	0.241723	0.0913436	-0.207896	-0.549566	0.613212	0.50333	-0.820067
Q9V480	FBgn0039938	0	Sox102F	Sox102F	Sox102F, isoform A	-2.82485	0.089005	-2.96775	-2.30717	0.22818	-1.48057	-2.06869	0.293163	-1.10239	-1.55101	0.48	-0.494399	0.756161	0.622197	0.155824	-1.09231	-4.9717	-4.50131	-0.549616	0.294007	-4.92866	0.47473	-4.88429	0.244948	-0.141509	0.119578	-0.0385417	0.975669	-4.83605	0.557112	0.463098
M9PBZ3	FBgn0016977	1	spen	spen	Split ends, isoform H	-0.146121	0.897268	-0.00687904	-0.970596	0.318705	-0.482009	2.092	0.0736735	2.36959	1.26753	0.063342	1.51889	2.23812	0.0551011	2.81744	-1.2945	-4.15108	-4.4309	-1.93262	-4.95731	-2.76186	-3.87038	-3.51746	-1.04335	-2.10887	-4.24962	-3.82277	-5.43875	-4.89881	-4.71889	-5.12065
A0A0B4KHD2	FBgn0264324	0	spg	CG31048; spg	Sponge, isoform F	-1.24409	0.259406	-0.729062	-2.55495	0.0481693	-3.36545	1.50948	0.045694	2.02292	0.198626	0.675609	0.0338268	2.75357	0.0422324	3.78438	-3.05782	-2.89505	-2.4075	-4.66284	-3.8929	-5.46284	-3.96478	-4.94612	-1.49993	-1.53974	-4.44479	-0.562381	-5.28248	-4.76241	-4.84961	-4.16664
Q9W3N1	FBgn0029975	0	spidey	CG1444; spidey	RH59310p	2.11947	0.103471	2.08807	1.92045	0.125506	1.73097	1.39255	0.331356	0.668013	1.19353	0.379278	0.502528	-0.726917	0.64049	-0.140649	-1.41345	-2.04843	-0.377938	0.287035	-1.39962	-1.3071	-0.99456	-0.647582	-4.32584	-4.53681	-0.598009	-2.57	-5.41557	-0.537522	-2.63208	-0.537812
O18373	FBgn0261270	0	Sps1	SelD	Inactive selenide, water dikinase-like protein	-0.232019	0.52877	-0.0642073	0.993671	0.00966176	2.00219	4.35072	0.000557214	14.1571	5.57641	0.000491213	18.4508	4.58274	0.00080874	14.1707	-0.979359	-0.1391	-0.0411211	0.359922	0.627281	0.90445	1.13069	1.44068	0.312588	0.167932	0.207068	-0.55917	-5.22826	-3.17405	-4.73731	-5.06291
Q9V460	FBgn0040273	1	Spt5	Spt5	Transcription elongation factor SPT5	-1.50494	0.0172156	-2.65483	0.847949	0.0400082	1.18531	1.49916	0.0198491	2.55196	3.85205	1.5492e-05	18.5279	3.0041	0.000195516	11.1417	-4.50433	-2.79723	-3.25313	-3.69984	-1.81028	-0.863544	-1.085	-1.08416	-1.70562	-2.08372	-2.74848	-1.69697	-5.30411	-4.72805	-4.96693	-5.25208
Q9VZX1	FBgn0035379	0	spz5	spz5	Protein spaetzle 5	1.19222	0.423224	0.445211	1.87078	0.132176	1.64413	0.293453	0.84232	0.021869	0.97201	0.387916	0.399751	-0.898766	0.52284	-0.253121	-0.39902	-4.9276	-0.822934	-1.27353	-1.11742	-1.41127	-0.624596	-1.55556	-4.54201	-4.60288	-0.89448	-2.15258	-1.22542	-4.98336	-1.55561	-0.832494
A0A0B4K6U6	FBgn0263396	1	sqd	sqd	Squid, isoform E	-0.0786	0.794363	-0.00785851	-0.0074108	0.978512	-6.99123e-05	0.849017	0.0147553	1.55459	0.920206	0.00566167	2.06775	0.927617	0.015904	1.66831	0.100861	0.970301	0.423069	0.258308	0.25033	0.692353	0.826656	0.267957	0.974777	0.794302	0.218448	0.0794125	-0.82519	-0.0499017	-0.322454	-0.445982
O61646	FBgn0024285	1	Srp54	Srp54	Splicing factor SRp54	-0.108043	0.871369	-0.00646072	-0.533106	0.286547	-0.289372	1.27822	0.0925462	1.32123	0.853161	0.071277	0.978619	1.38627	0.0182679	2.40976	0.58568	0.741486	0.968511	2.8866	0.482462	0.276966	1.60792	1.11468	1.76509	1.82878	1.6269	0.39368	-0.38289	-0.400353	0.4733	0.379326
Q95SW3	FBgn0286813	0	SRPK	SRPK	SD03158p (Fragment)	-1.98678	0.0156995	-3.58438	-1.87987	0.125034	-1.69747	1.69418	0.168359	1.31089	1.80109	0.213273	1.20865	3.68096	0.0213669	6.14816	-1.92927	-2.25896	-2.30485	-2.74305	-0.540371	-4.65977	-2.23114	-1.3772	0.739032	-0.256195	-0.316509	-1.45532	-5.29934	-4.76742	-4.7338	-1.21228
Q9VU43	FBgn0036340	1	Srrm1	SRm160	FI04407p	-1.04689	0.0462097	-1.39788	-1.37271	0.0222163	-2.26954	3.75901	0.00168324	10.4269	3.43319	0.00251001	8.92742	4.8059	0.00205527	12.9141	-0.152675	-1.11929	-1.45223	-0.144753	-1.48834	-1.75982	-0.38865	-0.535396	0.195307	0.475643	0.0836833	0.564001	-5.20985	-2.92965	-4.72768	-5.0378
A8JNI2	FBgn0035253	1	Srrm234	CG7971	Uncharacterized protein, isoform F	-0.209898	0.419963	-0.0790871	-0.785211	0.072955	-0.892741	0.116377	0.714218	0.0170107	-0.458936	0.274151	-0.257927	0.326275	0.282963	0.178887	2.08636	1.29608	1.41058	1.24778	0.20866	0.715258	1.23845	1.57719	2.03084	1.88172	1.43504	1.53281	0.721219	1.58506	1.77191	1.49711
Q9VUZ0	FBgn0011016	0	SsRβ	SsRbeta	Translocon-associated protein subunit beta	0.762292	0.338951	0.358173	0.114078	0.567199	0.0280933	-1.12263	0.332777	-0.536446	-1.77085	0.121135	-1.62339	-1.88492	0.105031	-1.84474	-1.64048	-1.31323	1.15175	-1.53292	-1.74836	-1.42499	-1.41424	-1.34015	-1.87641	-1.62484	-1.1355	-1.74731	0.140478	-0.666857	-0.984794	2.66682
X2JGF5	FBgn0016975	0	stnB	stnB	Stoned B, isoform G	1.02441	0.070992	1.17683	-1.35187	0.078871	-1.49122	4.44733	0.00586276	9.92599	2.07106	0.0800116	2.27163	3.42292	0.0197196	5.83643	-0.455812	1.18331	1.13724	0.882236	-2.36468	-0.997957	-0.588901	-2.80659	-0.119724	0.0601722	-0.849309	-0.4418	-3.43768	-1.64975	-4.81765	-5.13726
Q8T3K9	FBgn0034936	0	Stoml2	Stoml2	SD03319p	-0.204354	0.708277	-0.0306117	0.14748	0.722227	0.0208428	2.66932	0.0514166	3.44048	3.02116	0.0374122	4.31115	2.87368	0.0454494	3.85783	-0.289667	-0.514728	-1.55455	0.668395	-1.00872	0.0974271	0.380658	0.24742	-0.21576	0.224984	-0.0201016	-0.862259	-5.46268	-1.19531	-2.41109	-3.29876
A1Z6F4	FBgn0286203	0	stw	CG42345; laccase2	Straw, isoform E	0.552153	0.268925	0.314931	0.717468	0.173468	0.545837	2.45767	0.0215415	4.09625	2.62298	0.0175102	4.60781	1.90551	0.0402496	2.65864	-1.02743	-0.971529	-1.50762	-1.32591	-0.994283	-1.3414	-1.14422	-0.691324	-1.86429	-1.40903	-2.82909	-0.938697	-3.88674	-4.93665	-3.71841	-2.12135
Q9VUE5	FBgn0003459	1	stwl	stwl	LD17962p	-0.878547	0.63015	-0.176198	-0.120462	0.952406	-0.00255112	4.08841	0.0144606	7.52191	4.8465	0.0114692	9.40447	4.96696	0.0476322	6.56681	-0.129199	0.611078	0.980948	0.995091	-0.0885475	0.800366	0.416707	4.36173	3.83636	4.70836	-0.710887	-1.86173	-1.82761	-4.75823	-2.11661	-5.19328
A1Z9S6	FBgn0026427	0	Su(var)2-HP2	Su(var)2-HP2	Su(Var)2-HP2, isoform A	-2.75004	0.000127632	-10.7088	-2.10438	0.00180487	-5.77349	0.475681	0.0477238	0.628501	1.12134	0.0256746	1.78348	3.22572	4.93604e-05	13.892	-4.54006	-4.98577	-4.42177	-4.45817	-3.65581	-3.87488	-3.46658	-4.82588	-1.29839	-2.16739	-1.71273	-2.22711	-5.39741	-4.7455	-4.97552	-5.19006
P05205	FBgn0003607	1	Su(var)205	Su(var)205	Heterochromatin protein 1	-0.787252	0.0498741	-1.0251	-0.800652	0.0538588	-1.01582	3.96657	1.41478e-07	27.1683	3.95317	3.43063e-05	17.6494	4.75383	9.87405e-05	19.0415	-1.11692	-1.214	-0.870314	-1.36099	-1.58152	-1.28514	-0.621514	-1.12765	-0.0631213	0.212012	-0.624641	-0.937472	-5.31234	-4.90364	-4.98927	-5.22328
O97102	FBgn0264922	1	Sumo	smt3	Small ubiquitin-related modifier	-0.172652	0.675303	-0.0294373	0.0432124	0.917895	0.0016078	4.65696	0.0172827	8.20738	4.87283	0.0146574	8.93649	4.82962	0.0111855	9.42424	1.05454	1.11321	0.958468	0.668686	1.08493	1.21064	1.53439	0.828398	2.16413	1.08805	0.639498	0.593834	-5.30729	-0.948918	-4.90125	-3.67549
Q9VXN2	FBgn0014391	0	sun	sun	Protein stunted	-1.46845	0.224747	-0.952005	-0.68164	0.210937	-0.460685	-1.51861	0.217264	-1.00686	-0.731801	0.236058	-0.458826	-0.0501611	0.938323	-0.00138684	-4.48086	-1.88323	-0.743468	-0.254077	-1.45276	-0.835638	-0.436162	-1.48984	-1.09943	-0.539236	-0.626491	0.777324	-0.318019	0.836548	-0.324443	-1.48128
X2JC02	FBgn0266696	0	Svil	CG42669; CG45186	Supervillin, isoform AB	-0.205071	0.795926	-0.0203282	-1.0461	0.322947	-0.513498	0.900214	0.0874594	0.9526	0.059184	0.941788	0.00154156	1.10528	0.202034	0.767704	-0.196088	-1.0298	0.591213	-0.085705	-0.165164	-2.27252	0.515327	-2.16215	-1.04318	-0.672705	-0.134137	1.94993	-0.470878	-1.61729	-0.710237	-1.52283
P42787	FBgn0004648	0	svr	svr	Carboxypeptidase D	0.775966	0.367765	0.337103	1.38216	0.246762	0.839971	0.452611	0.67962	0.0759184	1.05881	0.419753	0.399179	-0.323354	0.695162	-0.0510623	-4.54383	-1.54746	-4.39031	-4.47192	-4.9727	-0.727814	-4.3609	-2.46731	-4.26189	-4.65761	-4.42462	-4.71326	-1.96976	-4.80188	-4.83928	-5.15304
Q95S79	FBgn0034709	0	Swim	Swim	GM06507p	-0.292832	0.675604	-0.0498717	-0.0566747	0.932574	-0.00171818	-0.710208	0.0609072	-0.863139	-0.474051	0.0971772	-0.479946	-0.417376	0.547317	-0.109253	0.507691	1.01093	1.3345	1.64688	1.37596	1.5293	1.63196	0.90741	1.99111	2.30303	1.73087	-0.353665	2.22909	1.47246	2.04428	1.59501
Q7JWQ7	FBgn0034709	0	Swim	CG3074; Swim	RE01730p	1.13622	0.121949	1.0383	1.38055	0.073086	1.56853	6.86141	1.15295e-05	33.8829	7.10573	3.68167e-06	38.6122	5.72519	0.000939758	17.3301	1.18734	2.39128	2.28524	1.54317	1.95643	1.79577	2.86757	1.76456	1.66306	0.887506	1.09998	-0.788396	-5.41221	-4.83681	-4.72786	-5.06172
Q9Y148	FBgn0261403	0	sxc	sxc	BcDNA.GH04245 (Fragment)	1.83104	0.0655272	2.16718	1.02153	0.451515	0.352763	4.04504	3.92218e-06	21.8694	3.23553	0.0551682	4.0713	2.214	0.0389272	3.12118	-1.22066	-0.839753	-1.0319	-1.0496	-5.03384	-0.794536	-0.49663	-1.05496	-1.60702	-2.19713	-4.59071	-3.07122	-5.34813	-4.71754	-4.99624	-5.26017
E2QCZ0	FBgn0004575	0	Syn	Syn	Synapsin, isoform E	0.346142	0.491939	0.106642	-0.148796	0.693477	-0.0236538	0.411252	0.380193	0.172724	-0.0836854	0.78522	-0.00878768	0.0651105	0.859834	0.00427029	-0.266176	0.448929	0.946477	1.48783	0.104715	0.530279	0.422486	-0.420167	0.720338	0.879158	-0.0979922	-0.269008	-0.154482	0.770353	0.326642	0.029541
A0A0B4KHT5	FBgn0038826	1	Syp	CG17838; Syp	Syncrip, isoform J	0.126413	0.722165	0.0178702	-0.308735	0.526518	-0.0860093	0.95449	0.0778984	1.05803	0.519343	0.349852	0.236881	0.828077	0.136059	0.71734	-0.583493	-1.14581	-0.546825	-1.03377	-2.15422	-1.48571	-0.671321	-0.739237	-1.1317	-1.4355	-1.16008	-0.0882663	-2.01905	-1.16854	-1.20339	-2.73689
P21521	FBgn0004242	0	Syt1	Syt1	Synaptotagmin 1	-0.280522	0.886097	-0.0147327	-0.655361	0.744102	-0.0841271	-0.351623	0.8328	-0.0279398	-0.726463	0.674047	-0.12445	-0.0711013	0.970194	-0.000934367	1.25275	-2.62597	1.46269	-2.763	0.157674	-2.18871	1.71925	-3.86111	-1.91213	-3.72679	2.46857	1.6189	1.09191	0.510273	-3.54199	0.672764
Q6NNV2	FBgn0039900	0	Syt7	Syt7	RE44043p	-1.26758	0.134814	-1.10313	-1.51146	0.0513393	-1.94911	-0.174567	0.852397	-0.0121076	-0.418448	0.627225	-0.0847679	1.09301	0.187475	0.794684	-4.64223	-3.11546	-4.59412	-2.04328	-3.20609	-4.69755	-2.76907	-4.6979	-2.02463	-2.07678	-2.62437	-2.59899	-5.32484	-2.48589	-2.98325	-2.90284
E1JJ72	FBgn0010355	1	Taf1	Taf1	Transcription initiation factor TFIID subunit	-1.66814	0.0821287	-1.81078	-0.155071	0.516177	-0.0445366	1.43924	0.114429	1.35499	2.95231	1.27615e-05	14.4489	3.10738	7.0011e-06	16.018	-4.60781	-4.99276	-2.62101	-2.45409	-2.50417	-2.037	-1.75244	-2.32977	-1.90863	-1.6895	-1.98923	-2.41575	-5.47648	-4.76933	-4.97195	-5.21486
Q24325	FBgn0011836	1	Taf2	Taf2	Transcription initiation factor TFIID subunit 2	0.2273	0.522452	0.0640882	0.887467	0.0405416	1.23544	4.4304	2.34859e-06	24.9396	5.09057	3.77452e-07	32.6974	4.2031	8.12417e-05	17.1916	-1.16362	-0.531855	-0.429866	-0.366527	-0.280814	0.191715	0.398228	-0.160329	-0.30616	-0.631622	-0.856251	-1.60704	-5.36375	-4.693	-4.97922	-5.17749
Q9V4D4	FBgn0026262	1	Taf3	bip2	Bip2	0.34593	0.668749	0.0604467	0.720532	0.325886	0.350852	1.99423	0.256268	1.1792	2.36883	0.190945	1.70341	1.6483	0.341994	0.768079	0.895066	0.102312	-0.143119	1.92356	1.37392	1.25555	0.945158	0.701608	0.652432	1.93279	-0.413926	-0.777192	-1.03581	-0.861368	1.7613	-5.06322
M9PFP3	FBgn0010280	1	Taf4	Taf4	TBP-associated factor 4, isoform G	-0.757575	0.116995	-0.705933	0.719587	0.0872576	0.762184	3.11369	0.00143904	8.84888	4.59085	0.000118542	18.0243	3.87126	8.77497e-07	23.4473	-1.9071	-1.50965	-2.93983	-1.39547	-1.2222	-0.629794	-0.00252481	0.0111175	-0.965183	-0.99714	-1.19952	-1.55991	-5.26912	-4.72939	-4.95999	-5.24831
P49846	FBgn0010356	1	Taf5	Taf5	Transcription initiation factor TFIID subunit 5	0.0335877	0.974163	0.000381836	1.05896	0.342448	0.492847	3.12684	0.00298834	7.89393	4.15222	0.00177378	11.4232	3.09325	0.0404359	4.30962	-2.10676	-1.31414	-1.3347	-2.92694	-0.63424	-0.865694	-0.0296596	-2.05144	-0.724133	-4.61162	-1.05444	-1.4267	-5.2004	-4.95215	-4.87135	-5.166
P49847	FBgn0010417	1	Taf6	Taf6	Transcription initiation factor TFIID subunit 6	-0.110796	0.88509	-0.0058736	-0.583539	0.405091	-0.229008	-0.624258	0.639154	-0.121353	-1.097	0.409987	-0.424791	-0.513462	0.682158	-0.0852939	3.00514	0.167536	2.37431	1.94007	1.97397	0.269696	2.49694	0.855472	1.48645	1.30877	2.03533	3.09969	5.53069	0.919275	2.62022	0.913896
B7YZS3	FBgn0041582	0	tamo	tamo	Tamo, isoform B	-0.17221	0.758376	-0.0206851	-2.13419	0.0281696	-3.30846	3.33997	0.0389859	4.70633	1.37799	0.296441	0.727664	3.51218	0.0401834	4.90284	-1.59904	-0.323349	0.374409	0.594352	-0.783542	-3.55405	-2.24634	-2.21762	-0.316945	0.141285	0.270786	-0.359914	-3.58369	-4.81905	-0.680868	-5.2299
Q9VSU2	FBgn0023479	0	teq	Tequila; teq	Tequila, isoform G	0.12172	0.629565	0.0244608	0.141329	0.465147	0.0469792	-0.591542	0.0410707	-0.820154	-0.571932	0.0257169	-0.909248	-0.713262	0.0188387	-1.23034	4.92094	5.1117	5.71794	5.36297	5.35562	5.1685	5.33397	5.3339	5.39661	5.40235	5.13411	4.69361	5.46573	5.88042	6.16718	5.9664
Q8IP94	FBgn0027081	0	ThrRS	Aats-thr; ThrRS	Threonyl-tRNA synthetase, isoform B	-0.132246	0.951272	-0.00286912	1.15181	0.393302	0.466799	0.810489	0.706989	0.12205	2.09455	0.134316	1.82618	0.942736	0.52593	0.263091	2.44826	-4.97461	-4.5661	-4.47784	-1.6013	-2.08306	0.313911	-3.06361	-4.51948	-4.4632	-1.50903	-0.5496	-5.46611	-2.31736	-1.78505	-5.24372
Q9VMD9	FBgn0011722	0	Tig	Tig	Tiggrin	0.417421	0.707522	0.0627217	1.82712	0.0358543	2.64103	0.712501	0.568799	0.174592	2.1222	0.0412159	2.93911	0.29508	0.674164	0.0505279	-4.87211	-0.713334	-4.64378	-4.55093	-1.79606	-1.46074	-3.87437	-2.01018	-3.78085	-4.47226	-4.50421	-3.69253	-5.49416	-4.72706	-4.75459	-2.65435
Q8MRW1	FBgn0267976	0	Tim23	CG40042; Tim23	SD19278p	-0.0400518	0.976699	-0.000410102	0.805041	0.46179	0.270136	-0.885807	0.407012	-0.345813	-0.0407147	0.886585	-0.00212854	-0.845755	0.444073	-0.298168	-4.45999	-0.932907	-0.582362	-1.0073	-1.36606	-0.711693	-0.672114	-0.852323	-4.51011	-0.294677	-0.939099	-1.07846	-0.96144	-1.41582	-0.375185	-0.686887
P08953	FBgn0262473	0	Tl	Tl	Protein toll	0.355969	0.286282	0.193365	0.205932	0.585079	0.047938	-0.357787	0.345109	-0.165313	-0.507824	0.24556	-0.309692	-0.713756	0.0717425	-0.816697	0.671351	0.738365	1.05461	-0.0569637	-0.380753	0.660998	1.01909	0.507881	0.795027	-0.0203282	0.219644	-0.0108516	0.862073	0.698461	1.71204	0.565939
Q8IRT7	FBgn0283657	1	Tlk	tlk	Tousled-like kinase, isoform C	-0.779996	0.1422	-0.660736	0.112332	0.696596	0.0176382	3.33746	0.0453586	4.48334	4.22978	0.0259828	6.70554	4.11745	0.0294816	6.30155	-0.995102	0.623437	-0.683671	-1.08851	0.631015	0.652632	-0.313649	0.455469	0.590393	0.369942	0.111201	-0.0953944	-0.674012	-4.87692	-4.88894	-5.05379
P49455	FBgn0003721	0	Tm1	Tm1	Tropomyosin-1, isoforms 33/34	0.957127	0.588595	0.220315	-0.254588	0.780007	-0.0274704	1.7093	0.331287	0.820117	0.497588	0.430864	0.181948	0.752176	0.447259	0.262841	4.7933	0.423229	0.411293	-2.20781	-0.696126	-0.57592	-0.830208	0.675399	-1.75102	-0.916039	0.462491	1.79607	-0.112656	0.0325941	-1.64277	-1.69437
A0A0B4KHJ9	FBgn0004117	0	Tm2	Tm2	Tropomyosin 2, isoform E	1.18902	0.623835	0.243665	-1.16502	0.461023	-0.391769	3.02079	0.200669	2.10706	0.666756	0.197829	0.469203	1.83177	0.268597	1.04576	3.24696	-2.16882	-4.56651	-4.6186	-5.08228	-4.86116	-4.3059	-3.27376	-4.507	-4.59559	-4.59943	0.838997	-5.33913	-4.77224	-4.95818	-5.12057
O76137	FBgn0020372	0	TM4SF	TM4SF	Tetraspanin	-0.466076	0.175947	-0.351709	-2.66042	0.00417487	-6.3301	4.34203	0.00967434	8.74649	2.14768	0.0732114	2.43853	4.80811	0.00883205	9.87556	-0.804309	0.0407952	0.29186	0.257184	-3.04664	-1.32344	-1.85072	-2.77104	0.651506	0.60073	0.360389	0.0372114	-5.46503	-1.95146	-4.96209	-5.20401
Q494M1	FBgn0004924	1	Top1	Top1	DNA topoisomerase I	-0.422452	0.130645	-0.373409	-0.608538	0.283544	-0.333101	4.27311	1.09907e-05	21.1903	4.08703	0.000913281	12.4221	4.69556	5.27178e-05	20.0878	-0.304998	-0.190494	-0.841339	-1.03524	-1.62857	-1.46892	-0.334352	0.315429	-0.199908	0.0533677	-0.122904	-0.412816	-5.23467	-4.19543	-4.88532	-5.1491
P15348	FBgn0284220	1	Top2	Top2	DNA topoisomerase 2	-0.253458	0.87214	-0.015059	-0.295434	0.870724	-0.0177613	1.15307	0.71243	0.169799	1.1111	0.730804	0.151331	1.40653	0.640533	0.272105	0.0853207	4.80997	5.23306	1.44943	-0.553975	5.40026	5.41467	1.14892	2.77673	2.20147	2.08838	5.52504	5.21701	-4.91651	-0.00367369	6.66866
Q9BMQ0	FBgn0033636	1	tou	tou	Toutatis	-1.24379	0.0601581	-1.51831	-0.456749	0.109248	-0.439204	0.741375	0.190973	0.533069	1.52842	0.00125101	4.43661	1.98517	0.000162022	7.52463	-1.72777	-0.1712	-0.68365	0.308097	-0.0259037	0.760835	-0.123815	0.262541	1.0101	0.519681	0.729666	0.441203	-1.46089	-1.73221	-1.07605	-0.97087
P29613	FBgn0086355	0	Tpi	Tpi	Triosephosphate isomerase	1.66033	0.148092	1.37719	0.552249	0.601046	0.122098	1.11079	0.22387	0.722022	0.00271284	0.997573	2.86333e-06	-0.549536	0.635409	-0.108229	-0.274796	-1.4792	0.355417	-0.115708	-0.860853	-1.95127	-0.48322	-2.65127	-0.990619	-2.07498	-4.43256	-0.657452	-2.75129	0.434491	-2.1567	-1.48397
X2JD70	FBgn0031692	0	TpnC25D	TpnC25D	Troponin C at 25D, isoform B	1.57021	0.133844	1.37142	1.02682	0.298577	0.539021	-0.246021	0.860957	-0.0159959	-0.789411	0.580789	-0.186286	-1.81623	0.203565	-1.25555	-1.71098	-4.84236	-1.72654	-2.15369	-5.07594	-1.3908	-3.32764	-2.81276	-4.5169	-4.58575	-2.84833	-4.76343	-1.75841	0.0569434	-2.47547	-5.27255
Q9Y119	FBgn0027560	0	Tps1	Tps1	BcDNA.GH08860	-1.27307	0.286036	-0.692016	-0.125198	0.924797	-0.00425092	-0.418598	0.37184	-0.179848	0.729275	0.454099	0.250031	0.854473	0.453476	0.293465	-1.87747	-3.2428	-2.45335	-2.04864	-2.13577	-1.08796	0.970305	-2.77734	-2.23806	-1.80219	-2.25111	1.76138	-2.87632	-1.4669	-1.70481	-1.89984
A4V1Y6	FBgn0013263	1	Trl	Trl	Trithorax-like, isoform F	-1.83893	0.0163901	-3.28327	-0.434961	0.282723	-0.238637	4.653	0.00131761	13.4016	6.05697	2.75223e-07	39.7356	6.49193	0.000130536	25.2164	-1.67185	0.244486	0.0285293	-0.196691	1.1336	0.999044	1.26361	0.624109	2.20848	1.68744	0.724009	1.14028	-5.27654	-4.87162	-5.00133	-5.05802
Q9VK89	FBgn0032430	0	Trm1	CG6388	Probable tRNA (guanine(26)-N(2))-dimethyltransferase	0.945163	0.27852	0.524701	1.55472	0.22979	0.992949	1.47439	0.130166	1.30557	2.08394	0.136652	1.80133	0.529226	0.0165914	0.942084	-1.77013	-4.98846	-4.43764	-3.18935	-5.0165	-1.09895	-4.51909	-1.31283	-4.40671	-4.6287	-4.49046	-4.64036	-5.32092	-4.86354	-4.84935	-5.24932
M9NET2	FBgn0284408	0	trol	trol	Terribly reduced optic lobes, isoform AI	0.00547392	0.99281	1.71543e-05	0.337193	0.516517	0.0967457	-0.24695	0.600412	-0.0547119	0.0847694	0.776125	0.00933042	-0.252424	0.604635	-0.0551563	1.13678	2.67553	2.71042	1.49493	2.5407	2.24317	2.83188	1.72879	2.87712	2.24925	2.00175	0.86765	2.30896	1.95535	2.66813	2.07302
M9NE56	FBgn0284408	0	trol	trol	Terribly reduced optic lobes, isoform AK	-0.0658561	0.928348	-0.00212645	-0.0725329	0.89351	-0.0035469	-0.34845	0.55786	-0.0883231	-0.355127	0.18926	-0.256735	-0.282594	0.61559	-0.0595449	2.56314	3.90151	4.93684	3.18599	3.50133	3.52922	4.07348	3.45674	4.50922	3.71921	4.27184	2.35064	3.98227	3.90778	4.5002	3.59103
P19334	FBgn0003861	0	trp	trp	Transient receptor potential protein	-0.620641	0.314942	-0.311418	0.119372	0.796616	0.0117881	0.497671	0.611282	0.106381	1.23768	0.218889	0.816595	1.11831	0.241703	0.689683	0.05242	-0.199059	0.855042	2.06567	2.34434	1.4817	0.361814	1.54628	1.19624	1.72041	1.26086	1.07914	-0.218253	2.46762	-0.796471	-0.669502
P20659	FBgn0003862	1	trx	trx	Histone-lysine N-methyltransferase trithorax	0.176233	0.656813	0.0321729	-0.0873097	0.805136	-0.00821854	-0.415718	0.166426	-0.323752	-0.679261	0.011814	-1.30934	-0.591951	0.139633	-0.506126	2.48995	2.30241	3.35048	2.66083	2.53186	2.63537	2.5852	1.99708	3.35551	2.42337	2.38575	1.93411	3.13801	2.90137	3.13946	3.28771
Q9V429	FBgn0040070	1	Trx-2	Trx-2	Thioredoxin-2	1.2136	0.111852	1.15456	0.687505	0.308289	0.351344	4.12367	0.00271671	10.5812	3.59757	0.00570204	8.07285	2.91007	0.0114236	5.65193	-0.36479	-0.604474	0.405749	0.460481	-0.590225	-0.737085	0.0372489	-0.917346	0.276132	-2.26932	-1.73639	-1.22785	-3.99408	-2.546	-4.83527	-5.22236
O97355	FBgn0022355	0	Tsf1	Tsf1	Transferrin	1.78876	0.00261682	4.61899	2.05056	0.0248843	3.28926	-0.29132	0.795198	-0.0289935	-0.0295178	0.980335	-0.000254612	-2.08008	0.127942	-1.85748	-3.31997	-2.70969	-2.43278	-1.99796	-3.44752	-1.18673	-3.03505	-1.74389	-3.87397	-4.5955	-4.43591	-4.71008	-0.721384	-0.651406	-4.77181	-3.15053
Q9VPR1	FBgn0031263	0	Tspo	CG2789; Tspo	GH02075p	-0.17153	0.634162	-0.0339287	-0.697541	0.102831	-0.689083	1.07274	0.301332	0.558849	0.54673	0.572422	0.132464	1.24427	0.248339	0.752728	-1.67615	-1.61143	-1.57522	-1.07365	-2.40628	-1.8018	-2.0455	-1.78692	-0.466381	-1.72437	-1.27055	-1.78903	-2.13763	-1.21252	-1.80927	-5.06799
P45594	FBgn0011726	1	tsr	tsr	Cofilin/actin-depolymerizing factor homolog	0.550242	0.0643748	0.655494	0.647518	0.105525	0.632394	0.455909	0.190679	0.328116	0.553185	0.187259	0.402474	-0.0943324	0.723045	-0.0132853	0.811128	0.456378	0.794375	-0.0433304	-0.209613	0.641011	1.09807	0.878186	-0.0181805	0.144503	-0.0919452	-0.216792	0.000555976	0.43959	0.349178	-0.594409
P17789	FBgn0003870	1	ttk	ttk	Protein tramtrack, beta isoform	0.793834	0.39999	0.315907	1.83825	0.0616536	2.22436	1.23282	0.214973	0.823051	2.27723	0.0348803	3.31889	0.438985	0.658545	0.0796381	-2.92689	-2.80402	-4.51922	-1.73284	-2.04003	-2.62815	-1.07943	-2.0577	-4.36776	-4.43632	-4.543	-1.81124	-2.21816	-4.76197	-4.79671	-5.13741
Q9W0S7	FBgn0035121	1	Tudor-SN	Tudor-SN	Staphylococcal nuclease domain-containing protein 1	-0.265091	0.633318	-0.0525883	0.958298	0.022273	1.58332	0.0347761	0.956321	0.000674529	1.25817	0.0481997	1.65695	0.299867	0.542029	0.0797579	-2.15949	-0.00779495	-0.779017	-0.4688	0.20966	0.401333	0.382408	0.485056	0.0835529	-0.957367	-0.813037	-0.667886	-0.615544	-1.81582	-1.16117	0.0383242
Q8SZP2	FBgn0031957	0	TwdlE	TwdlE	RE71854p	0.905248	0.674848	0.154611	3.52881	0.0691612	4.0939	-0.563352	0.823776	-0.0474291	2.06021	0.35916	0.916201	-1.4686	0.539495	-0.393603	-0.186531	2.75651	-4.67974	0.967206	3.51543	3.04514	-0.0461465	2.83726	-2.34365	2.65656	-3.05373	-2.02273	1.97828	0.489114	-4.88183	3.52528
Q9VMZ6	FBgn0037225	0	TwdlG	TwdlG	RE68367p	-0.0818751	0.944817	-0.00201842	1.46445	0.252718	0.874808	0.976083	0.127276	0.873842	2.52241	0.00628847	5.55296	1.05796	0.39553	0.426167	-2.36121	-1.01678	-1.47317	-2.72572	-0.21321	-0.388917	-0.259935	-0.529533	-1.02841	-1.55825	0.0851254	-4.74785	-2.97952	-3.57033	-3.16083	-1.77053
Q9VMZ8	FBgn0037227	0	TwdlV	TwdlV	RT04435p	-0.79975	0.575986	-0.191611	1.16143	0.415094	0.443497	-0.645306	0.669411	-0.112481	1.31588	0.390227	0.537777	0.154445	0.92945	0.00490735	-4.60679	-1.59686	-4.5864	-3.28033	-0.26124	-0.83969	-3.13927	-1.98545	-4.55365	0.240811	-4.43498	-2.12356	-3.93036	-3.50376	-4.78392	0.728876
A1Z8Q0	FBgn0033658	0	Twdlβ	TwdlBeta	Tweedlebeta	0.479518	0.45913	0.162108	1.17155	0.109109	1.1272	0.180031	0.82132	0.0153904	0.872063	0.303895	0.451097	-0.299487	0.743645	-0.0385244	5.88335	7.20233	6.64337	6.67389	7.57192	7.75722	6.90292	6.939	6.90016	6.83632	6.1144	4.63398	6.62517	4.84878	6.0238	8.18505
Q9VRP3	FBgn0035631	0	Txl	Txl	AT08565p	-0.285242	0.784955	-0.0299946	-2.4072	0.172537	-1.83697	-0.623063	0.522201	-0.175805	-2.74502	0.122305	-2.50499	-0.337821	0.782865	-0.0359148	0.495013	-0.556651	1.56183	1.07068	-1.85494	-4.85902	0.789604	0.00740047	-0.188028	-0.098802	0.489295	3.50937	3.2674	1.31944	1.0089	-0.532622
M9NH51	FBgn0005411	1	U2af50	U2af50	U2 snRNP auxiliary factor large subunit	0.119958	0.818939	0.0104062	-0.551004	0.224083	-0.357928	0.808838	0.16573	0.631378	0.137876	0.74163	0.0178981	0.68888	0.233103	0.435684	-1.10898	-2.4567	-1.76261	-0.914307	-2.2038	-2.29139	-2.00742	-2.42383	-1.67283	-2.57179	-1.6683	-0.809507	-3.16626	-1.91052	-1.57524	-2.82592
Q9VSW2	FBgn0035978	0	UGP	UGP	UTP--glucose-1-phosphate uridylyltransferase	-0.469762	0.65113	-0.0875319	-0.581779	0.58006	-0.137606	0.45709	0.682361	0.0758703	0.345073	0.758005	0.041522	0.926851	0.444174	0.326665	2.4727	-0.525579	1.04368	0.263703	1.59017	-0.261177	2.03543	-0.557993	1.37446	2.40729	2.21896	-0.867164	-1.07355	-0.362842	0.0709981	2.79154
A0A0B4LGY1	FBgn0051352	0	Unc-115a	Unc-115a	Uncoordinated 115a, isoform G	0.220402	0.403326	0.0869143	-0.80207	0.0109518	-1.57247	0.928941	0.017455	1.63315	-0.093531	0.732497	-0.0126449	0.708539	0.0442904	0.959142	0.860742	-0.0162149	0.458123	0.427964	-0.628802	-0.902582	-0.220583	-0.607308	0.176001	-0.0264349	0.00375668	0.695682	-0.585689	-1.01401	0.0408416	-0.426289
A8DYP0	FBgn0053519	0	Unc-89	Unc-89	Obscurin	-0.942209	0.339167	-0.442448	-0.116098	0.817808	-0.010141	0.870724	0.440729	0.309828	1.69683	0.0862389	1.80594	1.81293	0.0733843	2.05659	-2.06139	-0.259113	-3.93844	-1.04802	-0.375008	-1.41734	-1.65071	-0.559464	-0.284634	-1.89312	-0.412368	-0.948007	-1.80117	-3.87711	-3.87979	-1.2318
M9PHJ0	FBgn0004169	0	up	up	Upheld, isoform P	2.60518	0.000260226	9.33866	-0.566061	0.0707239	-0.651216	8.3765	0.0186724	14.4813	5.20525	0.0648343	6.18486	5.77132	0.0507905	7.46934	4.83286	4.56557	5.70748	5.17126	1.68196	2.39873	1.49197	2.01954	2.74213	2.69747	2.06066	2.35618	-5.44346	2.17732	-4.76223	-5.20044
M9NH07	FBgn0004169	0	up	up	Upheld, isoform N	3.26674	0.00485324	7.55914	-0.163592	0.821194	-0.013996	7.11843	1.26067e-05	34.876	3.6881	0.00238636	9.67117	3.85169	0.00495929	8.87653	1.87699	2.09586	2.70462	1.55484	-1.73443	-0.501031	-2.38743	-0.866136	-0.756745	-0.665917	-2.83757	-0.574429	-5.29312	-4.97121	-4.84805	-5.12904
Q9VUB5	FBgn0036398	1	upSET	CG9007; upSET	UpSET, isoform A	-0.596094	0.473297	-0.193651	0.955444	0.162571	0.753805	3.02075	0.0236529	4.9121	4.57229	0.00220284	12.1487	3.61685	3.15501e-06	19.8963	-4.01416	-0.724939	-1.90635	-1.18595	-1.22611	-0.0112078	-1.27058	0.882649	-1.39023	-1.47755	-1.16427	-1.41497	-5.22682	-4.70014	-4.84864	-5.13882
Q9VXI6	FBgn0030733	0	UQCR-14	CG3560; UQCR-14	Cytochrome b-c1 complex subunit 7	1.71658	0.398645	0.685626	-0.331071	0.878196	-0.0186752	0.384789	0.840742	0.028989	-1.66286	0.455192	-0.568376	-1.33179	0.608266	-0.287542	-0.46742	0.0725968	0.743647	0.536395	-5.05708	-1.20634	-0.638421	-0.403545	1.35753	1.67726	-4.51446	-4.50144	-5.38092	1.39361	1.92523	1.40816
Q500Y7	FBgn0034245	0	UQCR-6.4	CG14482; UQCR-6.4	GEO11443p1	-0.568703	0.173951	-0.43197	-0.399574	0.295501	-0.211551	-0.263535	0.418938	-0.099577	-0.0944069	0.7434	-0.0121575	0.305167	0.46867	0.10044	0.252277	0.668325	0.815502	1.10857	0.786931	1.22151	0.682007	0.830739	0.856879	1.0997	0.968884	2.19403	0.75527	1.5671	1.13651	0.439937
Q9VFF0	FBgn0038271	0	UQCR-C1	CG3731; UQCR-C1	GH01077p	0.678407	0.124701	0.613369	0.367702	0.165664	0.287092	0.327673	0.53248	0.089683	0.016968	0.969526	0.000228055	-0.350734	0.426027	-0.129969	0.493322	-0.679378	-0.0359774	0.798548	-0.269056	0.363036	-0.197584	-0.562703	-0.365286	-0.822702	-0.322173	-0.626954	-0.3793	0.690563	0.0423865	-1.08783
Q9VV75	FBgn0250814	0	UQCR-C2	CG4169; UQCR-C2	AT02348p	-0.912227	0.0266152	-1.43664	-0.476288	0.0977479	-0.481	-0.979816	0.0152576	-1.77985	-0.543878	0.0874589	-0.575529	-0.0675897	0.724242	-0.00947043	2.71264	3.07921	3.75165	3.45539	3.55539	4.2838	3.47202	3.43144	4.13156	4.12071	4.22136	4.17418	3.8611	4.48622	4.56219	4.00865
Q9VVH5	FBgn0036728	0	UQCR-Q	CG7580; UQCR-Q	AT13736p	-0.188267	0.63841	-0.0366934	-0.298164	0.475056	-0.0963831	-0.275428	0.456193	-0.09388	-0.385325	0.322238	-0.189511	-0.0871611	0.859477	-0.00573219	0.629999	1.14071	0.938708	0.925984	0.479253	1.13493	0.868437	0.713193	0.853688	0.932562	0.490369	2.11185	2.02695	1.18	1.01099	0.51917
Q9VZU7	FBgn0035402	0	Usp5	CG12082; Usp5	Ubiquitin carboxyl-terminal hydrolase	1.08247	0.206322	0.741987	0.227513	0.459293	0.0768788	1.19944	0.171393	0.918779	0.344477	0.293658	0.183316	0.116964	0.734815	0.0156524	2.06429	-0.534502	-0.283039	-0.883151	-0.97839	-0.669341	-0.312032	-1.09649	-0.626373	-0.931028	-0.763955	-1.64495	-1.37871	-1.60961	-0.904474	-0.541373
Q9V3G8	FBgn0028938	0	Vajk1	CG16886	RH73259p	0.311982	0.752897	0.0384562	1.93537	0.0310958	2.91718	0.05777	0.961887	0.000974916	1.68116	0.120489	1.54507	-0.254212	0.758417	-0.0305288	0.0150736	4.28071	1.85499	2.76601	4.38324	4.34998	2.23233	4.4448	1.40966	2.09844	1.88398	2.27678	3.9205	2.85335	0.762345	1.1495
Q8SZM2	FBgn0032538	0	Vajk2	CG16885	RH04334p	0.640032	0.324334	0.31298	1.54608	0.0216804	2.57258	0.620319	0.414351	0.237354	1.52637	0.062372	1.83929	-0.0197125	0.977884	-0.000191462	4.02326	5.85528	4.82714	3.96686	5.95351	5.92115	5.04182	5.38028	4.91882	4.06381	4.1533	2.97649	5.26638	2.69506	3.72726	4.50256
Q9V3Z9	FBgn0028544	0	Vajk3	CG16884	HL02234p	0.536437	0.346283	0.247066	1.39131	0.0146879	2.55033	0.842098	0.208189	0.573925	1.69697	0.0240724	2.74651	0.305661	0.582324	0.07178	4.59886	6.32654	5.31539	4.50553	6.16301	6.17598	5.70718	6.11963	5.22777	4.54224	4.99597	3.8346	5.16151	3.30355	4.02158	4.89129
Q7K0W4	FBgn0050101	0	Vajk4	CG30101	LD27203p	0.423818	0.77093	0.0478851	3.25319	0.0189292	5.60481	0.115887	0.947949	0.00269035	2.94526	0.086255	3.13439	-0.307931	0.818895	-0.0267197	0.335486	5.61298	1.44489	0.326169	5.88233	5.56829	2.36751	5.21887	2.52137	1.86137	1.59694	0.044564	5.12297	0.192447	0.317878	1.62268
Q7KVX5	FBgn0029687	0	Vap33	Vap-33-1; Vap-33A; Vap33	VAMP-associated protein 33kDa, isoform A	-0.562573	0.336275	-0.266269	-1.21266	0.0895894	-1.27056	3.14396	0.0621661	3.79302	2.49387	0.105139	2.4396	3.70654	0.0360318	5.34969	-0.92788	-0.458569	0.032512	0.0868226	-1.89255	-0.711484	-0.138913	-1.12452	1.0219	0.629899	0.431988	-1.10061	-5.42994	-0.962077	-2.24849	-5.20246
Q8MR14	FBgn0035713	1	velo	CG10107; velo	LD44235p	0.782908	0.515727	0.225149	1.89738	0.113029	1.79646	1.07278	0.461346	0.360424	2.18725	0.14758	1.81754	0.289871	0.845235	0.0211671	-4.50923	-1.68963	-1.67486	-1.34923	-1.2453	-1.01428	-1.01114	-1.49434	-1.59043	-4.47395	-1.61707	-4.67313	-5.48209	-0.975235	-1.94108	-5.11565
Q8IQU1	FBgn0261341	0	verm	verm	LD36620p	0.768881	0.526729	0.214066	1.43845	0.26553	0.828386	1.56598	0.234937	0.985079	2.23556	0.121055	2.05005	0.797104	0.0605968	0.970515	-4.45459	-0.32828	-4.51511	-4.67464	-1.18222	-4.68951	-4.57108	-0.851521	-3.43295	-4.4792	-4.41285	-4.72315	-5.37729	-4.69123	-4.98059	-5.18744
Q9VTT2	FBgn0011335	0	vers	l(3)j2D3	LD20590p	-2.62609	0.00609156	-5.81751	-1.29265	1.14202e-05	-6.38871	1.62853	0.022031	2.69841	2.96196	1.11352e-06	17.6335	4.25462	3.31879e-07	27.5658	-4.53792	-2.75177	-3.31246	-3.03176	-2.24589	-2.11598	-1.90413	-2.03414	-0.878363	-0.598528	-0.827859	-0.824783	-5.25841	-4.81394	-4.92659	-5.14906
Q8IML4	FBgn0028671	0	Vha100-1	Vha100-1	V-type proton ATPase subunit a	0.815351	0.543127	0.216148	-0.36855	0.418812	-0.139305	0.943921	0.478335	0.302308	-0.23998	0.432012	-0.0874736	0.12857	0.77988	0.013882	-0.00934538	-4.89675	-4.50899	-4.47093	-5.06444	-4.57216	-4.23164	-4.75338	-4.99728	-4.65312	-4.22525	-3.27178	-4.17111	-4.85183	-4.72809	-3.91067
P54611	FBgn0283535	0	Vha26	Vha26	V-type proton ATPase subunit E	1.59163	0.233574	1.00523	2.06006	0.164098	1.61693	2.38396	0.234003	1.50375	2.85238	0.176114	2.15128	0.792329	0.69496	0.12522	-1.28803	-2.03321	-1.4006	0.0247712	-2.38226	-0.0381946	0.944744	-1.34766	-1.20579	-4.66433	-4.48321	-0.710263	-5.35382	1.22362	-4.90812	-5.19459
Q9V7D2	FBgn0022097	0	Vha36-1	Vha36-1	V-type proton ATPase subunit D 1	0.283905	0.875108	0.016449	-0.716495	0.564038	-0.178186	0.941315	0.593229	0.213469	-0.0590845	0.957084	-0.00112556	0.657411	0.644891	0.125246	0.947092	-4.83446	-4.58794	-4.4002	-4.9595	-2.62858	-4.45603	-4.833	-4.47996	-4.44031	-4.64039	-0.450476	-5.20381	-1.48732	-4.91748	-5.03215
Q9V7N5	FBgn0287825	0	Vha44	Vha44	V-type proton ATPase subunit C	0.605392	0.453405	0.207961	0.899153	0.337642	0.423989	0.431343	0.697928	0.0673711	0.725103	0.540395	0.193812	-0.174049	0.8405	-0.0131341	-4.43821	-4.84915	-4.65849	-1.85754	-5.11215	-2.25332	-2.33179	-4.9311	-4.33623	-4.63759	-4.58193	-4.66921	-5.41593	-2.03654	-4.83473	-5.24156
E1JIJ5	FBgn0005671	0	Vha55	Vha55	Vacuolar proton pump subunit B	-0.013122	0.990343	-5.53024e-05	-0.856279	0.500728	-0.257224	1.77135	0.14945	1.46226	0.928193	0.470446	0.303974	1.78447	0.0604727	2.17427	2.40034	-1.48208	-0.817051	-0.932785	-1.99432	-1.61701	2.01091	-2.60378	1.19932	-1.05403	-1.01337	0.0890038	-2.926	-0.530991	-1.67387	-2.7861
V9GZU6	FBgn0265262	0	Vha68-1	Vha68-1	Vacuolar ATPase subunit A	0.32126	0.713624	0.0470744	-1.16535	0.178498	-0.872107	2.93185	0.034082	4.30242	1.44525	0.195609	1.02412	2.61059	0.033827	3.8395	0.726566	-1.87435	-1.80889	-2.96055	-3.6135	-2.92808	-1.12388	-4.19821	-1.80673	-2.16758	-1.95431	-1.27366	-5.34411	-2.23	-4.86929	-5.20125
A4V0N4	FBgn0263598	0	Vha68-2	Vha68-2	MIP16230p	-0.542204	0.590237	-0.124151	0.773544	0.488745	0.240508	-0.120923	0.893019	-0.0059421	1.19482	0.267943	0.683389	0.421281	0.732535	0.0569452	-4.61162	-3.9111	-4.39453	-3.28316	-3.55562	-3.56435	-1.18056	-2.63689	-3.98522	-4.46196	-4.65908	-0.925339	-5.43069	-2.21752	-2.97274	-5.09576
Q9V3J1	FBgn0027779	0	VhaSFD	VhaSFD	V-type proton ATPase subunit H	0.926336	0.0206877	1.56022	-0.283716	0.42732	-0.104761	3.01571	0.0218811	5.00587	1.80566	0.0873682	1.91155	2.08938	0.065525	2.47297	0.00118701	-0.37765	-0.641396	-1.09244	-2.2089	-1.58056	-0.944853	-2.2162	-1.21571	-1.66359	-1.4578	-1.47854	-5.37518	-1.89187	-3.9433	-2.9628
Q24584	FBgn0004397	0	Vinc	Vinc	Vinculin	0.317117	0.555398	0.0809901	0.393056	0.372645	0.168505	-0.197148	0.684337	-0.0324762	-0.121209	0.729702	-0.0165879	-0.514264	0.310064	-0.261528	-1.30696	0.286293	0.0449081	-0.623811	0.13255	-0.425932	-0.603111	-0.399319	0.0785877	-0.345088	-1.0754	-1.52613	0.091633	-0.861543	-0.478442	0.437374
Q0E8R1	FBgn0043841	0	vir-1	vir-1	FI07211p	1.23912	0.371061	0.533511	3.02274	0.00607281	6.70025	-0.382751	0.839403	-0.0291003	1.40087	0.403483	0.552187	-1.62187	0.33231	-0.775996	-4.69552	0.287046	-4.48491	-2.56671	0.326575	-0.731965	-2.27382	-1.6464	-2.96354	-4.43135	-4.40851	-4.61318	0.367857	-4.84473	-4.88457	-0.567648
Q9VMV5	FBgn0016075	0	vkg	vkg	Viking, isoform A	0.106814	0.853903	0.00732649	0.59751	0.248884	0.360898	-0.247159	0.63606	-0.0485672	0.243537	0.545247	0.0641493	-0.353973	0.505661	-0.104826	1.11649	2.64352	2.64649	1.5314	2.28526	2.42986	3.1158	2.06977	2.71354	2.23294	1.694	0.870167	2.84893	1.48011	2.571	2.0265
A1Z713	FBgn0033194	1	Vps13	Vps13	Vacuolar protein sorting-associated protein 13	-0.00611675	0.978517	-5.76921e-05	-0.166568	0.450689	-0.0576531	-0.462419	0.213812	-0.309806	-0.622871	0.121917	-0.569264	-0.456302	0.246156	-0.277792	9.42555	9.27363	9.72709	9.58013	9.3349	9.3661	9.40893	9.25466	9.62359	9.8811	9.55183	8.97436	9.12641	10.0418	10.4586	10.2293
Q7KN94	FBgn0010516	0	wal	wal	Walrus, isoform A	0.595627	0.14446	0.500477	1.01268	0.0399377	1.41635	-0.174996	0.643469	-0.033507	0.242055	0.510393	0.0707031	-0.770623	0.130649	-0.681148	-0.935806	-0.607749	-0.385405	-0.285271	-0.210711	-0.100546	0.0574995	-0.292269	-1.08821	-1.25907	-0.391328	-1.85813	-1.26665	0.0103907	0.159521	-0.417507
Q9W517	FBgn0004655	1	wapl	wapl	Protein wings apart-like	-0.368462	0.623375	-0.0756271	-0.468653	0.641641	-0.0903131	3.58875	0.0108685	7.04769	3.48856	0.0288505	5.37184	3.95721	0.000123661	15.4639	-2.126	-1.6831	-2.58619	0.358073	-2.87773	-2.93525	-1.48935	0.864348	-1.11581	-1.53676	-1.42091	-0.489884	-5.25322	-4.94883	-4.94062	-5.24954
M9NDM4	FBgn0040066	1	wds	wds	Will die slowly, isoform B	0.130104	0.746309	0.0165338	0.717459	0.110105	0.687465	3.88277	0.0219858	6.43708	4.47012	0.0146263	8.20207	3.75266	0.0228	6.16212	-0.0708405	0.553766	1.10273	0.520624	0.626324	0.906423	1.71539	1.20756	0.960417	0.821062	0.108873	-0.304491	-3.6518	-0.692981	-4.01572	-5.06429
Q7JQH9	FBgn0261862	0	whd	whd	LD31742p	-2.19877	0.0257872	-3.49296	-0.266161	0.390573	-0.108673	-1.15254	0.15167	-0.944047	0.780069	0.104965	0.763652	1.04623	0.0504735	1.35689	-4.7204	-2.61444	-3.02977	-1.989	-1.1363	-1.41779	-0.693355	-1.37572	-0.696562	-0.392461	-0.986235	-1.48326	-2.87403	-1.49705	-1.35627	-2.01608
A8JRE3	FBgn0010328	1	woc	woc	Without children, isoform B	-0.493397	0.526476	-0.137471	-0.0566557	0.85991	-0.0037136	4.30713	0.0112437	8.39499	4.74387	0.011658	9.1717	4.80053	0.0123025	9.16904	-0.510108	2.10814	-0.266236	-0.879063	-0.175437	0.777926	0.889841	0.707367	0.936362	0.913913	0.327668	0.248378	-5.48768	-4.85378	-4.99701	-1.43733
A0A0B4K6I8	FBgn0262527	1	nsl1	wah; nsl1	Non-specific lethal 1, isoform K	2.47447	0.0228892	4.05904	2.49162	0.0183946	4.32373	2.72933	0.0315258	4.09764	2.74649	0.0272898	4.29551	0.254867	0.797342	0.0250675	-1.11509	-1.55173	-1.47498	-1.77884	-1.83982	-1.80594	-1.455	-0.751265	-4.42197	-4.61659	-2.15993	-4.62002	-2.03145	-4.70347	-4.88994	-5.21311
[truncated: 167 more rows]
