# Supplementary material for: Proximity labeling reveals a new in vivo network of interactors for the histone demethylase KDM5
Source: Epigenetics Chromatin. 2023 Feb 18;16:8. doi: 10.1186/s13072-023-00481-y (PMC9938590; doi:10.1186/s13072-023-00481-y)
Supplement: Supplementary file 6 — Additional file 6. Triplicate LC-MS/MS data from experiment 2 using NT-KDM5, CT-KDM5, dCas9:TurboID, TurboID alone and control. [file 13072_2023_481_MOESM6_ESM.xlsx]

## Sheet: WT and Controls (Experiment 2)
Accession	GeneID	Nucleus	Gene symbol	OGene Symbol	Description	NT WT/WT FC	NT WT/WT pval	NT WT/WT Score	CT WT/WT FC	CT WT/WT pval	CT WT/WT Score	NT WT/dcas9 FC	NT WT/dcas9 pval	NT WT/dcas9 Score	CT WT/dcas9 FC	CT WT/dcas9 pval	CT WT/dcas9 Score	NT WT/Turbo FC	NT WT/Turbo pval	NT WT/Turbo Score	CT WT/Turbo FC	CT WT/Turbo pval	CT WT/Turbo Score	Turbo/WT FC	Turbo/WT pval	Turbo/WT Score	dCas9/WT FC	dCas9/WT pval	dCas9/WT Score	dCas9/Turbo FC	dCas9/Turbo pval	dCas9/Turbo Score	NT-KDM5 1	NT-KDM5 2	NT-KDM5 3	CT-KDM5 1	CT-KDM5 2	CT-KDM5 3	T-dCas9 1	T-dCas9 2	T-dCas9 3	TurboID 1	TurboID 2	TurboID 3	Ctl 1	Ctl 2	Ctl 3
Q9VWV5	FBgn0052549	0	Nt5b	24643014	Uncharacterized protein, isoform G	-1.88489	0.166778	-1.46618	-1.80095	0.17856	-1.3475	-1.01733	0.335193	-0.482933	-0.933396	0.367561	-0.40572	-0.637557	0.44189	-0.226132	-0.55362	0.495807	-0.168681	-1.24733	0.328431	-0.603155	-0.867556	0.509681	-0.253935	0.379776	0.736499	0.0504449	-5.67752	-5.55637	-5.55771	-5.4788	-5.44934	-5.61166	-5.44717	-5.32806	-2.96438	-3.62349	-5.53701	-5.71843	-5.48135	-2.89555	-2.76004
D3DMY5	FBtr0083568	0	14-3-3ε-RD	14-3-3epsilon-RD	AT09839p (Fragment)	-2.77304	0.175879	-2.09305	-3.62522	0.0535013	-4.60996	-2.50495	0.20788	-1.70885	-3.35713	0.0694005	-3.8897	-2.30204	0.233396	-1.45467	-3.15422	0.0758707	-3.53249	-0.471001	0.2588	-0.276494	-0.268086	0.472628	-0.087257	0.202915	0.47238	0.0660911	-1.14145	-2.39029	-5.73377	-2.44145	-3.64991	-5.73069	-0.892025	-0.483369	-0.375255	-0.419885	-1.10892	-0.830587	-0.315096	0.183906	-0.8152
P29310	FBgn0004907	1	14-3-3ζ	14-3-3zeta	14-3-3 protein zeta	-0.233293	0.556302	-0.0594173	-0.69352	0.28811	-0.374807	-0.0471924	0.810262	-0.00431218	-0.507419	0.383323	-0.211307	-0.0924491	0.64183	-0.0178038	-0.552676	0.350359	-0.251737	-0.140844	0.703544	-0.0215081	-0.1861	0.619993	-0.0386369	-0.0452566	0.73076	-0.00616509	2.57056	2.28291	2.0232	2.15957	0.927808	2.40861	2.51107	2.22352	2.28366	2.26655	2.55159	2.33587	2.46039	3.10111	2.01505
Q9W3N9	FBgn0029969	0	Acat1	154229_at	LD24105p	0.523493	0.706598	0.0789571	-0.400053	0.754187	-0.0490149	-0.679654	0.511814	-0.197703	-1.6032	0.114731	-1.50752	-1.59082	0.191398	-1.14231	-2.51436	0.0396451	-3.52466	2.11431	0.153102	1.72321	1.20315	0.348667	0.550547	-0.911165	0.208291	-0.620802	-3.42024	-2.89084	-5.61238	-3.60974	-5.62686	-5.45749	-3.12462	-2.80379	-3.95608	-1.67201	-2.16578	-3.31321	-5.54906	-5.42011	-2.52476
Q9V3U6	FBgn0250848	0	26-29-p	26-29-p	26-29kD-proteinase	1.17344	0.034074	1.72211	-0.472463	0.312489	-0.238672	4.09498	0.0337441	6.02701	2.44909	0.070885	2.81509	0.875384	0.0753815	0.982824	-0.770515	0.143692	-0.649211	0.298052	0.445296	0.104721	-2.92155	0.0536716	-3.71111	-3.2196	0.0420161	-4.43205	-0.562314	-0.700045	-0.685572	-1.81987	-2.92374	-2.14202	-5.42625	-3.19563	-5.61101	-1.49302	-1.08735	-1.99371	-2.27609	-1.70253	-1.48962
Q9VTK9	FBgn0086254	0	Akr1B	34F4T	LD06393p	-0.863453	0.645221	-0.164308	-0.894471	0.630858	-0.178956	-0.201874	0.863452	-0.0128719	-0.232892	0.837901	-0.0178877	0.835951	0.402154	0.330709	0.804934	0.392606	0.326838	-1.6994	0.374412	-0.725051	-0.661579	0.720622	-0.0941376	1.03783	0.306995	0.532268	-3.27916	-5.57603	-5.7295	-5.62892	-5.64492	-3.4039	-5.4989	-5.34672	-3.13345	-5.58727	-5.654	-5.85127	-5.25666	-1.01301	-5.72467
Q8IQU7	FBgn0052208	0	825-Oak	825-Oak	825-Oak	0.985771	0.0777458	1.09354	-3.42254	0.126829	-3.06927	2.70851	0.055215	3.40715	-1.6998	0.357594	-0.759147	0.86341	0.11229	0.819947	-3.5449	0.123946	-3.21441	0.122361	0.685802	0.0200429	-1.72274	0.142716	-1.45662	-1.8451	0.137197	-1.59169	2.18792	1.46723	1.09916	-5.5834	-1.50762	-1.37961	-2.60292	-0.041765	-0.726542	0.778156	0.652891	0.733031	0.742748	0.960443	0.0938034
Q9V431	FBgn0286781	0	cass	Aac11	Apoptosis inhibitor 5 homolog	-0.116952	0.44884	-0.0406886	-0.072244	0.601503	-0.0159487	-0.155859	0.290164	-0.0837517	-0.111151	0.38661	-0.0458748	-1.07409	0.171287	-0.823047	-1.02938	0.184188	-0.756326	0.957137	0.203036	0.662748	0.0389066	0.79471	0.00388253	-0.91823	0.216538	-0.610133	-5.85125	-5.57652	-5.58623	-5.73558	-5.50266	-5.64164	-5.54127	-5.34662	-5.65854	-4.12467	-4.03214	-5.63493	-5.53171	-5.38316	-5.74827
Q94521	FBgn0287831	0	speck	AANAT1	Dopamine N-acetyltransferase	-5.68151	0.00252531	-14.7588	-5.64938	0.00266783	-14.5406	-3.1689	0.162879	-2.49752	-3.13677	0.16549	-2.45054	-5.52341	1.01853e-06	-33.0964	-5.49127	1.30237e-06	-32.3176	-0.158102	0.685084	-0.0259693	-2.51261	0.224851	-1.62843	-2.3545	0.249202	-1.42082	-5.64357	-5.51878	-5.74761	-5.67867	-5.65166	-5.48323	-0.958077	-1.04636	-5.39881	-0.115121	-0.248938	0.0243227	-0.419451	-0.135598	0.689619
H8F4R5	FBtr0084512	0	GluProRS-RB	Aats-glupro-RB	FI18146p1 (Fragment)	0.741012	0.450429	0.256667	-0.0439356	0.955219	-0.000874185	1.40684	0.128609	1.25311	0.621896	0.304702	0.320976	-0.0945783	0.899648	-0.00434373	-0.879526	0.151097	-0.721865	0.83559	0.361934	0.368805	-0.665831	0.465791	-0.220929	-1.50142	0.0701436	-1.73266	0.00816579	-1.74739	-1.64305	-2.2641	-1.88086	-1.59216	-1.78386	-2.46984	-3.34911	-1.34964	-0.223469	-1.52543	-0.831956	-1.63212	-3.14124
G7H7Z0	FBtr0303560	0	LysRS-RC	Aats-lys-RC	Lysine--tRNA ligase	-1.14765	0.324734	-0.560594	-1.07412	0.349158	-0.490847	-1.07253	0.353741	-0.484048	-0.998999	0.380648	-0.419056	-0.025501	0.764096	-0.00297984	0.0480308	0.691814	0.00768544	-1.12215	0.332826	-0.536143	-0.0751165	0.955322	-0.00149106	1.04703	0.362737	0.461121	-5.75169	-5.72702	-5.71668	-5.75266	-5.73313	-5.489	-5.66824	-5.43636	-2.8732	-5.61043	-5.65676	-5.8517	-5.3786	-5.55942	-2.81442
A1Z784	FBgn0033246	0	ACC	ACC	Acetyl-CoA carboxylase, isoform A	-2.06167	0.00899823	-4.21785	-0.69068	0.228401	-0.442935	-1.11457	0.02346	-1.81638	0.256425	0.596894	0.0574656	-1.92253	0.0039118	-4.62872	-0.551536	0.272604	-0.311324	-0.139144	0.70189	-0.0213907	-0.947105	0.0780082	-1.04926	-0.807961	0.0690336	-0.937994	8.01687	8.19218	7.59683	9.77284	8.5761	9.56991	9.34454	9.23115	8.57389	9.89277	9.72958	9.95112	9.54079	9.85695	10.5932
Q9VP61	FBgn0012034	0	AcCoAS	AcCoAS	Acetyl-coenzyme A synthetase	-2.67011	0.00276251	-6.83201	-3.52814	0.140683	-3.00513	-1.58438	0.123637	-1.43838	-2.44241	0.238862	-1.51882	-2.44705	0.00503129	-5.6241	-3.30508	0.156431	-2.66282	-0.223063	0.244912	-0.136289	-1.08573	0.236826	-0.679201	-0.862667	0.318094	-0.429129	-2.39784	-1.53797	-1.79942	-2.40028	-5.51772	-0.391306	0.223078	0.428065	-1.63322	0.654142	0.615461	0.336318	0.523765	0.962893	0.788452
Q9VJ12	FBgn0263198	1	Acn	Acn	Acinus, isoform A	1.57472	0.0252067	2.51717	-3.72609	0.00652912	-8.14206	0.842596	0.152771	0.687524	-4.45822	0.00566747	-10.0159	0.252414	0.467261	0.0834078	-5.0484	8.16728e-07	-30.7343	1.32231	0.0566481	1.64867	0.732123	0.223498	0.476412	-0.590182	0.254807	-0.350443	-0.568342	-0.569837	0.277201	-5.66498	-5.44859	-5.64985	-0.397515	-1.35073	-1.64053	-0.420158	-0.629406	-0.568656	-1.17769	-2.21136	-2.19608
Q7JND6	FBgn0020765	0	Acp65Aa	Acp65Aa	Cuticle protein ACP65A	5.16748	0.0867077	5.48757	5.74185	0.0705662	6.61119	0.141721	0.906759	0.00602427	0.716092	0.565732	0.177153	3.08629	0.255379	1.8296	3.66066	0.199791	2.56035	2.0812	0.473779	0.675189	5.02576	0.0819278	5.46084	2.94457	0.276498	1.64398	2.27472	0.775063	0.73144	1.18699	2.83009	1.48726	0.781607	-0.403174	2.97763	0.680462	-5.72527	-0.432825	-5.47486	-0.439956	-5.80641
A1Z7H3	FBgn0263120	0	Acsl	Acsl	Acyl-CoA synthetase long-chain, isoform C	0.226223	0.796116	0.0224014	0.674057	0.493712	0.206616	0.693764	0.41911	0.262015	1.1416	0.242571	0.702268	-0.503095	0.439814	-0.17947	-0.0552608	0.938419	-0.00152536	0.729318	0.480728	0.231997	-0.467541	0.672964	-0.080421	-1.19686	0.242859	-0.735644	-1.495	-1.74515	-1.38977	-1.92277	-0.590771	-0.772877	-2.73245	-3.09868	-0.880076	-1.68418	-1.43523	-0.00123081	-3.04174	-1.86767	-0.399173
C8VV69	FBtr0071519	0	Act57B-RA	Act57B-RA	LD47405p	1.24504	0.0242449	2.01121	-0.201666	0.499533	-0.0607894	0.975521	0.0155369	1.76436	-0.471183	0.0959667	-0.479607	0.706189	0.0355768	1.02315	-0.740515	0.0319601	-1.10736	0.538849	0.151	0.442408	0.269517	0.42125	0.101193	-0.269332	0.333725	-0.128367	7.65403	7.3973	7.36735	6.19889	5.96891	5.91077	6.68339	6.65965	6.14908	6.79759	6.45369	7.04883	6.14542	6.68106	5.85708
P10987	FBgn0000042	1	Act5C	Act5C	Actin-5C	0.833898	0.0810087	0.910173	-0.0550713	0.833295	-0.00436172	0.300703	0.441856	0.106665	-0.588267	0.0909072	-0.612622	0.280494	0.431148	0.102485	-0.608476	0.0711885	-0.698281	0.553404	0.0795426	0.608413	0.533196	0.111591	0.5078	-0.020209	0.928064	-0.000655219	3.51649	2.81653	2.55664	2.24933	1.72183	2.25158	2.73127	2.29208	2.96421	2.68541	2.72969	2.63307	1.86761	2.44942	2.07093
P02574	FBgn0000045	0	Act79B	Act79B	Actin, larval muscle	1.68006	0.0245283	2.70545	-1.90991	0.016959	-3.3817	1.80006	0.0675151	2.10715	-1.78991	0.0675438	-2.09494	0.849848	0.0429337	1.16191	-2.74012	0.00085306	-8.40949	0.830207	0.128331	0.740271	-0.120004	0.862034	-0.00773734	-0.950212	0.212116	-0.639898	3.11336	2.55447	2.9891	-0.352714	-0.844257	-0.916007	1.448	1.78085	0.0279028	1.96251	1.68885	2.45603	0.640845	1.13161	1.84431
M9PGA7	FBgn0000667	0	Actn	Actn	Alpha actinin, isoform G	-0.647097	0.217414	-0.428839	-0.03355	0.939857	-0.000903782	-0.0572876	0.836446	-0.00444335	0.556259	0.130149	0.4926	-0.852255	0.0315072	-1.27974	-0.238708	0.412756	-0.0917371	0.205158	0.658142	0.0372732	-0.589809	0.260495	-0.344567	-0.794967	0.0605772	-0.968024	3.80311	3.45736	3.54713	3.88203	4.33685	4.42936	3.82996	3.94621	3.20329	4.12692	4.42548	4.81196	3.65213	4.16935	4.92741
Q9I7S8	FBgn0020513	0	Paics	ade5	Multifunctional protein ADE2	0.204725	0.670059	0.0355991	-0.29788	0.182511	-0.220047	0.600002	0.63638	0.11777	0.0973964	0.93479	0.00285233	0.0110218	0.981182	9.09326e-05	-0.491584	0.0479175	-0.648647	0.193703	0.38538	0.0802146	-0.395276	0.744104	-0.0507402	-0.58898	0.632603	-0.11713	1.3467	1.38304	0.162148	0.670337	0.325479	0.388261	2.19464	0.343069	-1.44582	0.892211	1.20913	0.757484	0.576722	1.04989	0.651107
A0A077HCQ5	FBgn0000055	0	Adh	Adh	Alcohol dehydrogenase (Fragment)	-1.92305	0.00180749	-5.27478	-1.34993	0.00952674	-2.72828	-1.33034	0.0152648	-2.41631	-0.757223	0.0663323	-0.892217	-1.84064	0.00237098	-4.83182	-1.26752	0.0120643	-2.43174	-0.0824089	0.747602	-0.0104107	-0.592707	0.0452249	-0.796967	-0.510298	0.101813	-0.506317	4.26439	4.81535	4.2111	4.67147	4.92577	5.41295	5.85918	5.74171	5.68098	5.90851	6.37948	6.52478	6.07049	6.57505	6.41445
Q9VEP6	FBgn0038467	0	AdSL	AdSL	Adenylosuccinate lyase	-1.42621	0.139918	-1.21817	-1.3136	0.162716	-1.03587	-1.09253	0.331466	-0.523933	-0.979915	0.372672	-0.420063	-0.011438	0.929424	-0.00036357	0.101173	0.306295	0.0519887	-1.41478	0.14295	-1.19522	-0.333687	0.768764	-0.0381093	1.08109	0.335502	0.512765	-5.85759	-5.62744	-5.53742	-5.55058	-5.56496	-5.56908	-5.54802	-5.33098	-2.86587	-5.53154	-5.78888	-5.66772	-5.46083	-3.66474	-3.61824
A1Z992	FBgn0053138	0	AGBE	AGBE	1,4-Alpha-Glucan branching enzyme	0.502245	0.539068	0.134781	0.0519685	0.188819	0.0376228	0.501359	0.539856	0.134225	0.0510824	0.370998	0.0219975	0.655013	0.439243	0.234033	0.204736	0.038344	0.289968	-0.152767	0.080813	-0.166901	0.00088608	0.986132	5.37405e-06	0.153653	0.0836477	0.165569	-3.66917	-5.70144	-5.73845	-5.49415	-5.43908	-5.52665	-5.61784	-5.47431	-5.52099	-5.59296	-5.76431	-5.71683	-5.55085	-5.49943	-5.56552
A0A1B1LJI2	FBgn0087035	1	AGO2	Ago2	Argonaute-2 (Fragment)	2.54508	0.111223	2.42751	0.693573	0.677556	0.117252	2.64479	0.20243	1.83476	0.793283	0.693562	0.126064	0.339925	0.277198	0.18941	-1.51158	0.336702	-0.714608	2.20516	0.147298	1.83426	-0.0997099	0.956944	-0.0019058	-2.30487	0.247039	-1.39959	-0.94373	-1.26321	-1.73142	-1.83092	-5.57302	-2.08895	-1.10677	-5.2833	-5.48266	-1.76701	-1.76498	-1.42615	-2.2933	-3.66851	-5.61179
Q9VV51	FBgn0036623	0	Agpat3	Agpat3	1-Acylglycerol-3-phosphate O-acyltransferase 3, isoform A	-1.01547	0.124462	-0.918963	-1.33524	0.00365787	-3.25367	0.416531	0.728569	0.0572851	0.0967625	0.932109	0.0029545	-0.695141	0.265491	-0.400367	-1.01491	0.0756549	-1.13788	-0.320329	0.447728	-0.11179	-1.432	0.287035	-0.776237	-1.11167	0.384079	-0.461988	-3.6069	-2.21635	-3.22399	-3.01411	-3.54744	-3.44499	-2.55217	-2.32064	-5.42402	-1.67079	-2.79398	-2.49704	-2.04364	-1.7682	-2.18898
Q29QY4	unknown ID	0		Alcohol	Alcohol dehydrogenase	-2.70163	0.00889254	-5.54097	-1.94134	0.00280425	-4.95465	-1.92875	0.0274192	-3.0126	-1.16846	0.01722	-2.06113	-1.91617	0.0271222	-3.00201	-1.15588	0.0172363	-2.03846	-0.78546	0.0286422	-1.21196	-0.772876	0.029881	-1.17833	0.0125835	0.947763	0.000293198	0.106793	1.2091	0.0295142	1.33169	0.779769	1.5148	2.29561	2.62162	2.21442	2.54938	2.11209	2.43243	2.80352	3.41492	3.23185
F3YDB5	FBtr0085001	0	Ald1-RH	Ald-RH	Fructose-bisphosphate aldolase	-1.21464	0.160288	-0.965763	-1.67436	0.0384408	-2.36957	-0.68632	0.346145	-0.316217	-1.14604	0.0869065	-1.21589	-0.637443	0.394112	-0.25777	-1.09716	0.0951633	-1.12078	-0.5772	0.324721	-0.281956	-0.528323	0.313165	-0.266394	0.0488769	0.896418	0.00232113	3.15734	2.18105	1.20977	2.18621	0.965666	2.01714	3.06245	2.72793	2.81675	2.46303	3.46501	2.53246	3.39866	4.08388	2.70956
Q9VGQ1	FBgn0037891	0	CG5214	alpha-KGDHC	GM01350p	-0.618864	0.279848	-0.34228	-0.675836	0.231949	-0.428891	-1.7021	0.0164235	-3.03745	-1.75907	0.000856781	-5.3953	-1.21069	0.0681728	-1.41214	-1.26767	0.0782418	-1.40275	0.59183	0.344926	0.273588	1.08323	0.105771	1.05684	0.491403	0.326406	0.238941	0.570131	-0.327271	0.413202	0.0742946	0.20074	0.210109	2.07786	1.94967	1.73483	1.82934	1.79338	0.665417	1.54521	0.805939	0.161501
M9PGV6	FBgn0250789	0	α-Spec	alpha-Spec	Alpha spectrin, isoform B	1.70379	0.025831	2.70538	1.80789	0.000531219	5.92033	0.00213028	0.995645	4.03761e-06	0.106226	0.499955	0.0319814	0.72887	0.147119	0.606661	0.832966	0.0187239	1.43903	0.97492	0.00885955	2.00111	1.70166	0.000530199	5.57389	0.72674	0.0229453	1.19135	5.34725	4.33739	4.35872	4.92519	4.7486	4.68186	4.64945	4.48711	4.90041	4.1591	3.64954	4.04811	2.99639	3.16891	2.76669
O77285	FBgn0025725	0	αCOP	alphaCOP	Coatomer subunit alpha	0.187095	0.441752	0.0663854	-0.0153918	0.965084	-0.000237569	-0.116893	0.616125	-0.0245862	-0.31938	0.398283	-0.127691	-0.0137571	0.947804	-0.000320285	-0.216244	0.543592	-0.0572457	0.200852	0.272292	0.113475	0.303988	0.16439	0.238364	0.103136	0.528567	0.0285583	0.782119	0.411321	0.183395	0.153991	-0.194134	0.809518	0.776603	0.352555	0.598355	0.467295	0.616813	0.333998	0.226096	0.515908	0.0735459
Q23983	FBgn0250791	0	αSnap	alphaSnap	Alpha-soluble NSF attachment protein	-1.40467	0.334437	-0.668183	-1.30146	0.402383	-0.514547	-1.01444	0.457246	-0.344756	-0.911227	0.540317	-0.243618	0.0332198	0.974382	0.000374406	0.136429	0.912391	0.00543244	-1.43789	0.354597	-0.647433	-0.390236	0.81086	-0.0355326	1.04766	0.479416	0.334504	-5.86587	-4.09702	-4.58648	-3.06549	-5.55646	-5.61779	-1.88646	-4.06895	-5.55066	-3.27471	-5.77428	-5.60005	-2.57755	-2.1383	-5.61951
P06605	FBgn0003885	0	αTub84D	alphaTub84D	Tubulin alpha-3 chain	-0.445513	0.254166	-0.265028	-0.287989	0.482921	-0.0910404	-0.408301	0.230846	-0.259956	-0.250777	0.478993	-0.0801661	-0.496409	0.200016	-0.346958	-0.338886	0.404453	-0.133227	0.0508963	0.879627	0.00283498	-0.0372121	0.888134	-0.00191723	-0.0881084	0.722925	-0.0124151	5.58364	5.42806	4.79317	5.39549	5.94236	4.9396	5.74387	5.68958	5.59632	5.84269	6.09013	5.36128	5.63608	6.14804	5.35729
Q9VEH0	FBgn0030478	0	alt	alt	Aluminum tubes, isoform A	-0.18853	0.821043	-0.0161445	-1.10383	0.156201	-0.890039	-0.306087	0.691328	-0.0490704	-1.22139	0.0790447	-1.34613	0.781731	0.348629	0.357749	-0.133573	0.784214	-0.0141006	-0.97026	0.216794	-0.644207	0.117557	0.863383	0.00749974	1.08782	0.13065	0.961511	-0.464979	-1.62887	-2.5112	-2.29283	-2.64991	-2.40822	-1.88574	-1.25975	-0.541296	-3.13402	-2.08015	-1.73607	-1.06541	-2.32962	-0.64443
Q9VYD9	FBgn0030478	0	alt	ALT	AT04676p	-2.33163	0.283511	-1.27641	-2.75091	0.185569	-2.01228	-1.35549	0.491995	-0.417545	-1.77477	0.339681	-0.832243	-2.36925	0.278041	-1.31705	-2.78853	0.18397	-2.05028	0.0376191	0.956055	0.000734217	-0.976141	0.19595	-0.690967	-1.01376	0.12043	-0.931915	-0.568358	-1.12598	-5.67279	-1.32988	-5.73026	-1.56482	-0.564155	-1.72451	-1.01198	-0.730026	0.603706	-0.133045	0.0319834	0.66928	-1.07348
Q24241	FBgn0011747	0	Ank	Ank	Ankyrin	1.31923	0.396823	0.529545	-0.0267358	0.852748	-0.00184956	1.13324	0.455218	0.387318	-0.212734	0.0165557	-0.378891	0.636177	0.695105	0.100484	-0.709794	0.489625	-0.220133	0.683058	0.505046	0.202642	0.185999	0.276388	0.103877	-0.497059	0.616313	-0.104481	-1.8437	-5.56774	-5.51955	-5.67322	-5.67096	-5.62473	-5.51646	-5.41431	-5.39993	-5.76723	-3.25546	-5.81683	-5.39904	-5.65471	-5.83495
M9MRX4	FBgn0261788	0	Ank2	Ank2	Ankyrin 2, isoform U	1.46953	0.0182449	2.5553	1.98533	0.016128	3.55855	-0.488513	0.0619057	-0.590255	0.0272926	0.758044	0.00328346	-0.770543	0.0169207	-1.36508	-0.254737	0.0735063	-0.28879	2.24007	0.010087	4.47171	1.95804	0.016072	3.51258	-0.28203	0.0581591	-0.348415	2.60877	2.36334	2.10496	2.77782	2.97081	2.87586	2.72768	2.88686	2.92807	2.98674	3.27638	3.12558	1.28607	1.02986	0.352572
Q8IA62	FBgn0032746	0	CG10470	anon-37B-2	Calcium load-activated calcium channel	-1.18945	0.379684	-0.500256	-2.09966	0.0198211	-3.57545	-0.879277	0.560822	-0.220852	-1.78949	0.182187	-1.32329	1.0087	0.441525	0.358134	0.0984925	0.349113	0.0450144	-2.19815	0.0158538	-3.95638	-0.310173	0.768545	-0.0354622	1.88798	0.167522	1.46494	-2.55646	-5.7573	-5.70985	-5.65518	-5.61125	-5.48782	-3.15988	-2.66994	-5.55597	-5.77342	-5.53202	-5.74428	-2.8719	-3.92566	-3.6577
O76879	FBgn0000092	0	dyw	anon-3B1.2	Circadian clock-controlled protein	2.20955	0.212066	1.48819	0.0468671	0.450965	0.0162093	2.06208	0.233259	1.30357	-0.100604	0.225775	-0.065023	2.3191	0.197597	1.63315	0.156419	0.180091	0.116455	-0.109552	0.316486	-0.0547371	0.147471	0.126893	0.132217	0.257023	0.0657609	0.30381	-1.77874	-2.46406	-5.73786	-5.47486	-5.4516	-5.54224	-5.42542	-5.27333	-5.46813	-5.62963	-5.51686	-5.79147	-5.54796	-5.44912	-5.61223
Q7KSU6	FBgn0037607	0	CG8036	anon-WO0118547.344	Uncharacterized protein, isoform D	-0.428863	0.236463	-0.26857	-2.20319	0.0728578	-2.50619	0.56601	0.274049	0.318195	-1.20832	0.219327	-0.796172	-0.280517	0.377449	-0.118699	-2.05485	0.0862477	-2.18688	-0.148345	0.663472	-0.0264318	-0.994873	0.101895	-0.986763	-0.846527	0.140572	-0.721326	0.244098	-0.354785	-0.305107	-1.12387	-3.28867	-1.32624	-0.461892	-0.207805	-1.44413	-0.238304	0.476117	0.187945	-0.0965569	0.7242	0.243151
Q9VAC1	FBgn0039737	0	CG7920	anon-WO0153538.36	GM14349p	-1.34284	0.0422781	-1.84491	-1.41556	0.00588086	-3.15748	-0.382271	0.436484	-0.13763	-0.454984	0.281668	-0.250361	-1.02198	0.0671097	-1.199	-1.09469	0.0127378	-2.07433	-0.320867	0.203614	-0.221781	-0.960572	0.0728772	-1.09256	-0.639705	0.157925	-0.512756	2.09661	1.88751	1.03908	1.93311	1.28854	1.58341	2.57012	2.07518	1.52471	2.73018	2.97769	2.38126	2.80914	3.07989	3.1627
Q9U4R5	FBgn0022349	0	CG1910	anon1A3	Anon1A3 (Fragment)	5.71469	9.40809e-05	23.0102	3.73074	0.200317	2.60511	5.64684	0.00103686	16.8517	3.66289	0.206034	2.51296	3.0243	0.188165	2.19402	1.04035	0.701684	0.160068	2.69038	0.223915	1.74853	0.0678478	0.638215	0.0132326	-2.62253	0.232421	-1.66196	0.0533118	-0.00539635	0.640811	-5.72134	0.225884	0.232332	-5.40985	-5.36335	-5.47859	-1.71849	-0.817545	-5.84815	-5.29861	-5.44313	-5.7136
P22465	FBgn0000084	0	AnxB10	AnxB10	Annexin B10	-1.723	0.3597	-0.765115	-1.49975	0.422483	-0.561195	-2.02096	0.140657	-1.72154	-1.79772	0.189513	-1.2986	-0.837162	0.555061	-0.214028	-0.613914	0.668234	-0.107479	-0.885841	0.626741	-0.179748	0.297961	0.855496	0.0201964	1.1838	0.360119	0.525081	-5.80138	-3.0284	-5.55692	-2.71738	-5.45568	-5.5439	-1.90693	-2.53206	-3.88481	-3.26214	-2.77175	-5.84132	-2.24697	-1.22291	-5.74782
P22464	FBgn0000083	0	AnxB9	AnxB9	Annexin B9	2.17669	0.122164	1.98745	-0.995814	0.384919	-0.412894	2.03633	0.138867	1.74594	-1.13618	0.334966	-0.539686	2.19828	0.150956	1.80512	-0.974224	0.438962	-0.348356	-0.0215901	0.988098	-0.000112268	0.140368	0.917727	0.00523382	0.161959	0.910966	0.00655893	-2.13394	-2.05842	-3.34737	-5.75202	-5.58527	-5.71996	-2.74573	-5.39918	-5.50379	-2.6791	-5.74871	-5.70677	-5.41317	-2.8958	-5.76084
Q24253	FBgn0010380	0	AP-1-2β	AP-1-2beta	AP complex subunit beta	0.240414	0.758566	0.0288513	1.21546	0.182734	0.897226	-0.0946836	0.907322	-0.00399928	0.880358	0.324001	0.430894	0.101835	0.855192	0.00691834	1.07688	0.115778	1.00836	0.138579	0.856465	0.00932504	0.335098	0.726033	0.0465932	0.196519	0.807246	0.0182751	-0.376151	-1.48825	-0.307819	-0.532533	0.503921	0.781521	-1.90888	-0.173001	0.193719	-0.482021	-0.456348	-1.53935	-0.411715	-0.296694	-2.18505
P91926	FBgn0264855	0	AP-2α	AP-2alpha	AP-2 complex subunit alpha	-1.13345	0.085034	-1.21325	-1.58744	0.0439187	-2.15471	-1.13636	0.0765881	-1.26799	-1.59035	0.0408358	-2.20893	-0.984697	0.0768207	-1.09747	-1.43869	0.0476415	-1.90197	-0.148749	0.755794	-0.0180874	0.00291029	0.99573	5.40793e-06	0.151659	0.739933	0.0198382	-1.08044	-0.373647	0.0351413	-0.504645	-1.72344	-0.552833	0.695738	1.25257	0.0418143	0.864569	0.60705	0.063526	0.884511	1.16388	-0.0670001
O62530	FBgn0263351	0	AP-2μ	AP-2mu	Adaptor protein complex 2, mu subunit, isoform A	0.631873	0.171605	0.483679	0.944383	0.0384596	1.3363	0.52935	0.218066	0.350119	0.841861	0.0504666	1.09189	0.2635	0.483486	0.0831649	0.576011	0.11076	0.550445	0.368373	0.217826	0.243822	0.102523	0.688772	0.0166009	-0.26585	0.123544	-0.241439	0.434006	1.48663	0.94131	1.6633	1.25929	0.876897	0.410438	0.275012	0.58845	0.600381	0.893138	0.577931	0.72669	0.225074	0.0145682
A0A0B4KG15	FBgn0261854	0	aPKC	aPKC	Protein kinase C	0.279822	0.833854	0.0220808	-1.54319	0.163888	-1.2121	-1.4584	0.485991	-0.457022	-3.28141	0.172065	-2.50801	-2.59413	0.110578	-2.48084	-4.41714	0.0077645	-9.31966	2.87395	0.036799	4.12171	1.73822	0.393308	0.704444	-1.13573	0.548952	-0.295817	-5.86943	-2.66963	-3.01794	-5.72744	-5.67678	-5.62182	-1.03432	-0.618701	-5.52877	-0.611136	-1.17853	-1.98495	-3.35349	-3.47952	-5.56346
Q9V496	FBgn0087002	0	apolpp	apolpp	Apolipophorins	-0.939421	0.0459288	-1.25687	-0.898646	0.0647668	-1.06817	-0.961512	0.0388866	-1.35592	-0.920737	0.0564515	-1.14938	-1.10988	0.0253594	-1.77121	-1.0691	0.0367134	-1.53435	0.170456	0.478954	0.0544959	0.0220909	0.902966	0.000979257	-0.148365	0.557518	-0.0376464	5.14951	5.1124	4.39753	4.67545	4.64081	5.46551	6.11742	5.69077	5.73579	5.89512	6.35741	5.73654	5.66608	6.01501	5.79662
Q9VA73	FBgn0028646	0	aralar1	aralar1	Calcium-binding mitochondrial carrier protein Aralar1	-5.32714	0.0515614	-6.85963	-2.70635	0.00151428	-7.63136	-4.86399	0.0509976	-6.28647	-2.2432	0.0164079	-4.004	-4.79621	0.0501174	-6.23513	-2.17542	0.0279923	-3.37835	-0.530929	0.377543	-0.224601	-0.463149	0.377782	-0.1958	0.0677794	0.918982	0.00248704	-1.82572	-5.54994	-5.7339	-1.50925	-2.18481	-1.55313	-0.16987	0.407178	1.24511	0.923841	0.871012	-0.515777	0.79404	0.895564	1.18226
P61209	FBgn0010348	0	Arf1	Arf79F	ADP-ribosylation factor 1	0.346437	0.439655	0.123639	0.0603126	0.891836	0.00299843	0.00402918	0.986551	2.36932e-05	-0.282095	0.374482	-0.120333	0.201886	0.333871	0.0961831	-0.084238	0.75106	-0.0104729	0.144551	0.741105	0.018809	0.342408	0.469383	0.112472	0.197857	0.497782	0.0599429	-0.097244	0.0388788	-0.0381818	0.0521846	-0.565064	-0.442041	-0.455679	0.168185	0.178859	0.0223064	-0.196075	-0.528437	-0.289381	-1.04519	0.198711
A8JNP1	FBgn0000116	0	Argk1	Argk	Arginine kinase, isoform G	-0.352068	0.557686	-0.0892881	-1.36135	0.0707972	-1.56553	-0.18618	0.710259	-0.0276632	-1.19546	0.0959581	-1.21688	0.0619895	0.901024	0.00280588	-0.947294	0.144643	-0.795446	-0.414057	0.361933	-0.182753	-0.165888	0.690263	-0.0267056	0.248169	0.283007	0.136047	4.36946	3.4525	2.91333	3.06686	1.72326	2.91731	3.87066	3.50615	3.91702	3.24426	3.76771	3.53735	3.87295	4.55974	3.3588
Q9VHV5	FBgn0037551	0	Arl8	Arl8	ADP-ribosylation factor-like protein 8	1.45547	0.240304	0.901282	0.000748135	0.995994	1.30406e-06	1.44743	0.243539	0.887898	-0.00728818	0.90211	-0.000326076	1.61543	0.209048	1.09809	0.160709	0.123231	0.14613	-0.159961	0.351264	-0.0726808	0.00803631	0.957244	0.000152509	0.167997	0.113481	0.15877	-5.85112	-3.26717	-3.12811	-5.53485	-5.60245	-5.47325	-5.58247	-5.55788	-5.44833	-5.56362	-5.76173	-5.76733	-5.30994	-5.54643	-5.75642
M9PGG4	FBgn0000117	1	arm	arm	Armadillo, isoform F	0.488453	0.583869	0.114144	0.664733	0.412621	0.255556	0.551844	0.539265	0.148003	0.728123	0.377076	0.308412	0.63402	0.48771	0.197712	0.8103	0.336712	0.383062	-0.145567	0.349268	-0.0665008	-0.0633904	0.65772	-0.0115345	0.0821762	0.205776	0.0564226	-3.47306	-5.71434	-5.73993	-3.50629	-5.43831	-5.45389	-5.56152	-5.44802	-5.57333	-5.5519	-5.59908	-5.67841	-5.32008	-5.37028	-5.70233
P45889	FBgn0011745	0	Arp1	Arp1	Actin-related protein 1	0.807266	0.589708	0.185157	0.322512	0.788406	0.0332995	0.206253	0.882758	0.0111703	-0.278501	0.80053	-0.0269094	1.19329	0.389738	0.488328	0.708541	0.47512	0.228998	-0.386028	0.750933	-0.0480215	0.601013	0.651136	0.111986	0.987042	0.399109	0.393739	-5.83228	-2.7097	-2.81424	-3.72826	-5.51697	-3.56525	-5.5592	-3.59383	-2.82195	-5.63554	-3.68441	-5.61616	-5.50935	-5.51967	-2.749
M9NES0	FBgn0000120	0	Arr1	Arr1	Arrestin 1, isoform B	-0.359158	0.0759045	-0.402161	-0.25643	0.197109	-0.180858	-0.531549	0.0207717	-0.894345	-0.428821	0.0588843	-0.52745	-0.798222	0.00808381	-1.67019	-0.695494	0.0161182	-1.2468	0.439064	0.0563855	0.548318	0.172391	0.254777	0.102372	-0.266674	0.148808	-0.220639	2.14456	2.49529	2.37545	2.33563	2.30024	2.6876	2.78196	2.87841	2.94957	3.08142	3.3704	2.95814	2.50494	2.88583	2.70199
A8E775	FBgn0000121	0	Arr2	Arr2	RH02588p	-0.233276	0.197343	-0.164408	-0.163337	0.474875	-0.0528266	-0.363584	0.0822597	-0.39442	-0.293644	0.247893	-0.177871	-0.383895	0.0836871	-0.413586	-0.313956	0.232174	-0.199106	0.150619	0.310884	0.076424	0.130307	0.242064	0.0802785	-0.0203112	0.885011	-0.00107754	4.01117	4.38538	4.00473	3.91684	4.1466	4.54765	4.41435	4.43694	4.64074	4.36621	4.45775	4.72901	4.28969	4.4882	4.32322
Q8IGR0	FBgn0029095	0	aru	aru	RE44350p	1.23869	0.04698	1.64509	1.66237	0.000730861	5.21345	0.814327	0.168054	0.630738	1.238	0.0715544	1.41796	1.0247	0.0700609	1.18304	1.44838	0.00186837	3.95195	0.21399	0.0547379	0.269994	0.424367	0.377146	0.179715	0.210376	0.633874	0.0416539	3.48606	2.85823	3.8686	4.04633	3.73349	3.70409	2.63017	1.91798	3.22177	2.46421	2.29916	2.37541	2.25481	2.0479	2.1941
M9PER1	FBgn0035850	0	Atg18a	Atg18a	Autophagy-related 18a, isoform E	3.21553	0.000157819	12.2249	2.22943	0.0155574	4.03094	3.10442	0.00156248	8.71157	2.11831	0.0259251	3.36023	3.33183	0.000290605	11.7837	2.34572	0.0171975	4.13911	-0.116296	0.53082	-0.0319876	0.111115	0.50935	0.032555	0.227411	0.131054	0.200702	-2.50815	-1.99424	-2.49098	-2.90189	-3.0158	-4.034	-5.51587	-5.34914	-5.44161	-5.54278	-5.58923	-5.85685	-5.35966	-5.46747	-5.81284
P13607	FBgn0002921	1	Atpα	Atpalpha	Sodium/potassium-transporting ATPase subunit alpha	-1.09831	0.130688	-0.970651	-1.36556	0.0874986	-1.44476	-1.02862	0.0689787	-1.19452	-1.29587	0.0571694	-1.61055	-0.765958	0.126043	-0.688964	-1.03321	0.0979697	-1.04241	-0.332355	0.558167	-0.0841642	-0.0696943	0.902478	-0.00310582	0.26266	0.454572	0.0899341	4.04308	3.96926	3.04279	3.78891	2.6468	3.81767	5.15783	4.69339	4.28976	4.20841	4.8275	4.31709	4.90499	5.51347	3.93161
Q7KN85	FBgn0020236	0	ATPCL	ATPCL	ATP-citrate synthase	2.01535	0.0095255	4.07326	1.37904	0.0256378	2.19421	1.8786	0.00530703	4.27408	1.24228	0.0176556	2.17786	0.368563	0.0814933	0.40132	-0.267756	0.141634	-0.227279	1.64679	0.0253251	2.62902	0.136759	0.727655	0.0188829	-1.51003	0.019206	-2.59207	2.05379	1.65085	1.72632	1.28501	0.935309	1.3017	0.311016	-0.48863	-0.027208	1.51014	1.46672	1.34841	-0.46448	0.358576	-0.509194
Q94516	FBgn0019644	0	ATPsynB	ATPsynB	ATP synthase subunit b, mitochondrial	-3.71595	0.0897997	-3.88958	-4.12014	0.13097	-3.63738	-3.36479	0.098949	-3.38023	-3.76897	0.147093	-3.13733	-3.6437	0.0919348	-3.77677	-4.04789	0.134281	-3.5297	-0.0722494	0.690214	-0.0116333	-0.351167	0.387317	-0.144657	-0.278917	0.486231	-0.087345	0.750037	-2.06578	-3.31581	1.18007	-2.53783	-4.48635	2.40851	1.74187	1.31243	1.9429	2.37514	1.98152	2.14002	2.34796	2.02832
Q05825	FBgn0010217	0	ATPsynβ	ATPsynbeta	ATP synthase subunit beta, mitochondrial	-1.12045	0.00821215	-2.33675	-1.29914	0.0157722	-2.34118	-0.715609	0.0457799	-0.958434	-0.894292	0.0408208	-1.24228	-0.877051	0.0230118	-1.43665	-1.05573	0.0347293	-1.54064	-0.243402	0.162222	-0.192261	-0.404844	0.145084	-0.339414	-0.161442	0.476553	-0.0519665	5.18041	5.30894	4.74129	5.28869	4.4907	4.91521	6.10424	5.79627	5.47696	5.92581	6.09211	5.84388	6.08027	6.42808	6.08366
Q6NN09	FBgn0039830	0	ATPsynC	ATPsynC	ATP synthase, subunit C, isoform A	1.31724	0.351883	0.597503	2.22772	0.260721	1.3006	0.949941	0.524988	0.265841	1.86042	0.345957	0.857612	2.03993	0.183082	1.50415	2.95041	0.176775	2.22042	-0.722687	0.403557	-0.284808	0.367302	0.764256	0.0428867	1.08999	0.35258	0.493484	-2.49035	-5.65115	-2.71317	-1.26977	-5.58537	-1.26809	-2.75362	-5.49093	-5.45995	-5.62629	-5.6762	-5.67197	-3.56051	-5.59364	-5.65226
D1Z3A2	FBgn0016119	0	ATPsynCF6	ATPsynCF6	ATP synthase-coupling factor 6, mitochondrial	-2.84747	0.0859299	-3.03499	-3.09683	0.0702846	-3.57108	-2.23634	0.134932	-1.94536	-2.48571	0.108733	-2.39532	-1.48919	0.278113	-0.827657	-1.73855	0.22024	-1.14241	-1.35828	0.264067	-0.785474	-0.611122	0.587271	-0.141268	0.747158	0.471355	0.24406	-2.38895	-2.9457	-5.48949	-2.48563	-5.70888	-3.37773	-0.784796	-0.643517	-2.6868	-2.48409	-0.817998	-3.0545	-0.306239	0.334867	-2.31038
A0A0B4LHL7	FBgn0016120	0	ATPsynD	ATPsynD	ATP synthase subunit d, mitochondrial	-1.74352	0.050175	-2.26572	-2.06013	0.0738262	-2.33164	-1.41566	0.0838072	-1.52427	-1.73228	0.107406	-1.67852	-1.34778	0.0983498	-1.35752	-1.66439	0.123272	-1.51316	-0.395741	0.350128	-0.180368	-0.327858	0.491104	-0.101251	0.0678825	0.857387	0.00453612	0.802287	0.204895	-0.883725	0.835391	-1.48662	-0.175161	2.0276	1.32288	1.01996	1.1366	1.74254	1.28765	1.61954	2.39115	1.34332
Q9W2X6	FBgn0028342	0	ATPsynδ	ATPsyndelta	ATP synthase, delta subunit, isoform A	-1.41421	0.12121	-1.29607	-1.73425	0.0991439	-1.74072	-1.15635	0.176874	-0.869964	-1.47639	0.138937	-1.26553	-0.849607	0.281181	-0.468146	-1.16964	0.208034	-0.797539	-0.564607	0.200609	-0.393897	-0.257863	0.544922	-0.0679895	0.306744	0.365486	0.134087	0.624771	-0.0849848	-1.37506	0.599635	-0.764181	-1.63083	1.21125	1.01311	0.409416	0.616793	0.846044	0.250706	1.03052	1.70801	0.668828
Q9W141	FBgn0035032	0	ATPsynF	ATPsynF	Putative ATP synthase subunit f, mitochondrial	3.36759	0.00449815	7.90362	3.28863	0.05016	4.27404	1.00538	0.493421	0.308432	0.926415	0.557703	0.234936	3.50649	0.00267519	9.02095	3.42752	0.0457346	4.59204	-0.138895	0.138115	-0.119416	2.36221	0.188924	1.70957	2.50111	0.173228	1.9043	-1.9238	-1.96881	-2.63629	-0.904543	-3.557	-2.30424	-5.58025	-1.78456	-2.18022	-5.74824	-5.5635	-5.73661	-5.51976	-5.53898	-5.57293
Q9VKM3	FBgn0010612	0	ATPsynG	ATPsynG	ATP synthase subunit	-1.11352	0.0997569	-1.1147	-1.08915	0.0585231	-1.34256	-0.839294	0.170258	-0.645326	-0.814917	0.100715	-0.812396	-0.952578	0.133252	-0.833815	-0.928201	0.0719133	-1.06111	-0.160945	0.684289	-0.0265173	-0.274229	0.502647	-0.0819223	-0.113284	0.743118	-0.0146071	-0.059843	-0.761377	-1.49064	-0.334849	-1.32336	-0.580516	0.458971	0.0905976	-0.343543	-0.228995	0.542229	0.232643	0.16908	0.908202	-0.0485706
O01666	FBgn0020235	0	ATPsynγ	ATPsyngamma	ATP synthase subunit gamma, mitochondrial	-0.562817	0.0403948	-0.784384	-0.57021	0.0691646	-0.66151	-0.812356	0.0894459	-0.851706	-0.819748	0.0851122	-0.877137	-0.694631	0.0227109	-1.14181	-0.702023	0.0434802	-0.955951	0.131813	0.0591159	0.161906	0.249538	0.477831	0.0800333	0.117725	0.723387	0.0165556	3.66234	3.50616	3.23407	3.55596	3.14182	3.68261	4.01315	3.97124	4.85525	4.09936	4.23495	4.15216	3.97675	4.0424	4.07188
Q24439	FBgn0016691	0	ATPsynO	ATPsynO	ATP synthase subunit O, mitochondrial	-2.44293	0.0848582	-2.61712	-2.17444	0.121255	-1.99244	-2.1481	0.11712	-2.00067	-1.87962	0.163046	-1.48055	-1.40744	0.238789	-0.875407	-1.13896	0.33247	-0.544703	-1.03549	0.137335	-0.892817	-0.294826	0.617692	-0.0616859	0.74066	0.108438	0.714601	-0.56246	-0.852234	-3.26235	0.089778	-0.980022	-2.98135	1.16415	0.354138	0.248968	-0.362873	0.203603	-0.295451	0.861263	1.68081	0.10966
O76922	FBgn0000146	1	aub	aub	Protein aubergine	0.00712693	0.991787	2.55264e-05	0.0391231	0.935022	0.00114154	0.50973	0.555856	0.130001	0.541727	0.458819	0.183298	0.0268592	0.97133	0.000339315	0.0588554	0.917206	0.00220903	-0.0197322	0.963664	-0.000317184	-0.502603	0.443841	-0.177305	-0.482871	0.491888	-0.148789	-0.177383	0.461877	-1.55876	-0.00910677	0.0187555	-1.18793	0.110555	-1.44402	-1.46999	0.126881	-1.08941	-0.39231	-0.100411	-0.752858	-0.442377
A8E6J4	FBgn0000150	1	awd	awd	Nucleoside diphosphate kinase	-0.984861	0.587438	-0.22754	-2.69163	0.197175	-1.898	-0.994817	0.587882	-0.229514	-2.70158	0.200127	-1.88758	0.490204	0.78126	0.0525521	-1.21656	0.476072	-0.392132	-1.47506	0.499423	-0.444779	0.00995623	0.996292	1.60649e-05	1.48502	0.499597	0.447556	-3.12489	-2.89141	-5.48592	-5.47105	-5.56678	-5.58471	-0.667555	-2.30364	-5.54659	-5.69379	-1.5276	-5.75145	-0.935666	-2.00316	-5.60882
Q9V3N9	FBgn0024897	0	b6	b6	B6	-0.086026	0.621313	-0.0177807	-0.0733594	0.659623	-0.0132563	-0.0643785	0.497833	-0.0195013	-0.0517119	0.476614	-0.0166426	0.00647508	0.952979	0.000135436	0.0191417	0.84102	0.00143933	-0.092501	0.593831	-0.0209364	-0.0216475	0.892075	-0.00107369	0.0708535	0.441583	0.0251522	-5.72461	-5.46958	-5.63633	-5.51747	-5.57585	-5.6992	-5.54173	-5.48387	-5.61179	-5.75276	-5.51296	-5.58423	-5.38605	-5.38579	-5.80061
Q9VQF7	FBgn0031453	1	Bacc	Bacc	Bacchus	1.7459	0.354761	0.785765	0.00766931	0.997101	9.66945e-06	0.610467	0.0184286	1.05886	-1.12776	0.488945	-0.350441	-0.0860363	0.674399	-0.0147194	-1.82426	0.305912	-0.938406	1.83193	0.33653	0.86646	1.13543	0.518964	0.323442	-0.696503	0.02951	-1.06567	-0.906953	-1.19106	-1.18103	-5.49978	-1.71382	-1.28012	-1.49786	-1.69474	-1.91785	-1.15908	-0.683636	-1.17821	-1.67664	-1.09641	-5.74368
Q9VLU0	FBgn0031977	1	baf	baf	Barrier-to-autointegration factor	-0.0635059	0.972453	-0.000770426	-1.22136	0.429385	-0.448426	1.09446	0.458401	0.370754	-0.0633901	0.352423	-0.0287116	-0.0517021	0.971967	-0.000638442	-1.20956	0.194352	-0.86049	-0.0118039	0.993778	-3.19934e-05	-1.15797	0.449891	-0.401691	-1.14617	0.209749	-0.777444	-2.01495	-5.57254	-5.66214	-5.58321	-5.50853	-5.63145	-5.43754	-5.49481	-5.60067	-3.95693	-5.60066	-3.53693	-1.87273	-5.4507	-5.73568
Q9W384	FBgn0030093	0	Bap111	Bap111	Brahma associated protein 111kD	4.8414	0.000319359	16.9242	4.90847	0.000147365	18.8073	3.44013	0.121681	3.14695	3.5072	0.118514	3.24847	0.498049	0.162558	0.392957	0.565119	0.104134	0.555177	4.34335	7.78413e-05	17.8459	1.40127	0.40856	0.544735	-2.94208	0.160936	-2.33409	-0.811776	-0.988198	-0.206011	-0.848677	-0.773399	-0.1827	-5.47125	-5.4475	-1.40763	-1.29658	-1.13186	-1.07169	-5.26836	-5.55562	-5.70621
Q7K012	FBgn0025716	1	Bap55	Bap55	Brahma associated protein 55kD	4.58676	3.11129e-05	20.6728	4.34408	1.28593e-05	21.2459	4.4326	2.98173e-06	24.4925	4.18992	0.000319021	14.6487	1.78622	0.348155	0.818496	1.54355	0.4038	0.6079	2.80053	0.196375	1.97973	0.154156	0.288355	0.0832552	-2.64638	0.213472	-1.77482	-1.09242	-0.885244	-1.00081	-1.24473	-1.44009	-1.02168	-5.43206	-5.35795	-5.48627	-5.6983	-1.02375	-1.61509	-5.47164	-5.47108	-5.79603
Q9VT61	FBgn0027567	0	Ciz1	BcDNA:GH07921	LD27033p	1.40029	0.173579	1.06492	1.27302	0.196641	0.89917	0.316351	0.613331	0.067163	0.189089	0.729903	0.025855	-0.849017	0.228491	-0.54433	-0.976279	0.13934	-0.835621	2.2493	0.059993	2.74842	1.08394	0.248951	0.654574	-1.16537	0.0740979	-1.31709	4.63345	3.19244	3.25626	4.30539	3.41903	2.97595	3.96005	3.34356	2.82948	4.78396	5.00397	3.84128	2.96351	2.97985	0.937933
Q4V403	FBgn0027552	0	CG10863	BcDNA:GH10614	IP10737p (Fragment)	-3.00303	0.00203677	-8.08132	-3.05881	0.0045561	-7.16193	-4.02251	0.0308114	-6.07916	-4.07829	0.0311091	-6.14645	-2.10759	0.200364	-1.47147	-2.16337	0.1934	-1.54366	-0.89544	0.509925	-0.261911	1.01948	0.298939	0.534633	1.91492	0.237234	1.19649	-5.70388	-5.46797	-5.69221	-5.66943	-5.70063	-5.66136	-2.52318	-2.13096	-0.142397	-5.74283	-2.60883	-2.18964	-2.6851	-2.94337	-2.22651
Q8MZI3	FBgn0035720	0	CG10077	BcDNA:HL07910	GH10652p	3.59556	4.67367e-05	15.57	3.25314	0.00661316	7.09051	2.24296	0.224607	1.45473	1.90054	0.277462	1.05821	0.947257	0.581104	0.223312	0.604833	0.7201	0.0862536	2.6483	0.20908	1.80002	1.3526	0.405898	0.529654	-1.2957	0.542048	-0.344608	-1.91534	-1.7218	-2.13484	-1.63684	-2.52062	-2.64179	-1.5774	-5.43174	-5.49172	-1.45816	-1.384	-5.77159	-5.39852	-5.49127	-5.66888
Q8SWS3	FBgn0036592	0	CG13049	BcDNA:RE26528	RE26528p	0.570115	0.28335	0.312239	-1.36088	0.0267401	-2.14044	0.770308	0.217961	0.509652	-1.16069	0.0766389	-1.2948	0.349806	0.455114	0.119592	-1.58119	0.0151308	-2.87798	0.220309	0.5381	0.0592933	-0.200194	0.691747	-0.0320415	-0.420503	0.393848	-0.170165	2.60634	2.29556	1.38725	-0.289859	0.0792368	0.706789	1.29088	2.00091	0.686428	2.07575	1.46378	1.7002	1.44633	2.02789	1.10459
Q9VV29	FBgn0036605	0	CG13041	BcDNA:RE63063	GEO12576p1	-0.198855	0.238212	-0.123894	0.713122	0.427994	0.26283	-0.251647	0.000879323	-0.768995	0.66033	0.456954	0.224597	-0.0788099	0.326974	-0.0382611	0.833167	0.367689	0.362028	-0.120045	0.438738	-0.0429515	0.0527915	0.704161	0.00804161	0.172837	0.095684	0.176148	-5.71367	-5.67965	-5.71478	-5.58572	-3.34935	-5.4371	-5.47485	-5.46424	-5.41406	-5.54269	-5.58478	-5.7442	-5.33624	-5.43921	-5.73608
Q9W4U2	FBgn0029648	0	CG3603	BcDNA:RH09070	RH09070p	-0.0356247	0.97895	-0.000329147	1.12407	0.448171	0.391802	0.807694	0.487739	0.251849	1.96739	0.198626	1.38104	0.969583	0.417765	0.367537	2.12928	0.176314	1.60487	-1.00521	0.349848	-0.458495	-0.843319	0.417125	-0.320236	0.161889	0.22599	0.104566	-2.81887	-5.68797	-5.69223	-2.22823	-2.87195	-5.61981	-5.42531	-5.54268	-5.65417	-5.78944	-5.52315	-5.79524	-5.32127	-3.05112	-5.7198
A1ZB83	FBgn0034345	0	CG5174	BcDNA:RH27395	Uncharacterized protein, isoform B	4.97662	7.06939e-05	20.656	1.97612	0.207736	1.34867	2.67857	0.160314	2.12954	-0.32193	0.853884	-0.0220847	5.11088	0.000658127	16.2612	2.11037	0.189316	1.5254	-0.134257	0.193976	-0.0956253	2.29805	0.202956	1.59162	2.4323	0.187196	1.76999	-0.240525	-0.54881	-0.711917	-5.6245	-2.75966	-2.1186	-5.45472	-2.86244	-1.21981	-5.58459	-5.62025	-5.62904	-5.44813	-5.37181	-5.61117
Q9U4G1	FBgn0028482	0	bdl	bdl	Protein borderless	-1.72254	0.154576	-1.39673	-1.66606	0.162717	-1.3138	-1.48963	0.190031	-1.07429	-1.43315	0.200956	-0.998763	-0.0649401	0.548057	-0.0169607	-0.00846035	0.935069	-0.000246672	-1.6576	0.162443	-1.30834	-0.23291	0.840344	-0.0175947	1.42469	0.201355	0.991639	-5.74878	-5.70083	-5.6893	-5.66864	-5.69147	-5.60937	-5.6636	-3.06721	-3.93921	-5.59901	-5.52245	-5.82263	-5.45524	-2.84796	-3.66809
D0IQ89	FBtr0087441	1	BEAF-32	BEAF-32	SD16942p (Fragment)	2.96282	0.00272477	7.59867	3.78584	7.90687e-05	15.5295	1.35523	0.0044005	3.19359	2.17825	0.000987164	6.54696	0.0115445	0.937021	0.000326141	0.834565	0.0179741	1.45661	2.95128	0.000180541	11.0479	1.6076	0.00228802	4.24493	-1.34368	0.00155524	-3.77333	0.610324	0.59587	0.562238	1.42989	1.1199	1.6877	-0.669511	-0.66765	-0.960086	0.683772	0.728651	0.321375	-2.07157	-2.43195	-2.61652
Q9VHP0	FBgn0263231	0	bel	bel	ATP-dependent RNA helicase bel	2.54667	0.0898648	2.66486	2.50578	0.0786226	2.76751	0.40234	0.369287	0.174067	0.361451	0.597132	0.0809396	-1.48865	0.00499513	-3.42606	-1.52954	0.0851112	-1.63663	4.03532	0.0359612	5.82767	2.14433	0.11348	2.02656	-1.89099	0.0144932	-3.47722	-2.26791	-1.89792	-2.50982	-1.26806	-2.5011	-3.02916	-1.96588	-2.83518	-3.08161	-0.352186	-0.87073	-0.986776	-3.07396	-5.55653	-5.68516
Q9VC18	FBgn0039241	0	CG11089	BEST:GH11240	RE29555p	-0.837051	0.363805	-0.367576	-3.41428	0.0900069	-3.5704	-0.434284	0.728028	-0.0598669	-3.01151	0.136368	-2.60583	-0.83156	0.377957	-0.351382	-3.40879	0.0902768	-3.56022	-0.00549094	0.995732	-1.02001e-05	-0.402767	0.763166	-0.0472772	-0.397276	0.768212	-0.0454958	-0.220058	-1.71913	-1.18464	-1.28102	-4.1291	-5.4454	-0.938411	1.33094	-2.21351	-0.615035	-1.15624	1.14212	-1.43269	0.875601	-0.0555911
Q7K5N8	FBgn0034229	0	CG4847	BEST:GH19547	GH01592p	-1.10062	0.34281	-0.511731	-1.0442	0.362934	-0.459626	-1.50118	0.342613	-0.698342	-1.44475	0.357202	-0.645927	-0.828789	0.438935	-0.296374	-0.772361	0.465556	-0.256446	-0.271835	0.837539	-0.02093	0.400554	0.805065	0.0377197	0.672389	0.678112	0.113431	-5.93816	-5.50724	-5.59403	-5.63483	-5.50658	-5.72875	-1.74726	-5.27583	-5.51282	-5.64797	-3.12603	-5.77907	-5.27448	-2.80583	-5.65725
Q9VID9	FBgn0026577	0	CG8677	BEST:LD19244	Uncharacterized protein, isoform B	4.16544	2.60217e-05	19.0971	4.55551	0.000507385	15.0089	4.12383	5.09549e-05	17.7028	4.5139	0.00238087	11.8411	-0.640425	0.180247	-0.476561	-0.250352	0.569757	-0.0611634	4.80586	0.00185801	13.1246	0.0416122	0.762993	0.00488857	-4.76425	0.0042293	-11.3091	-1.54071	-1.31127	-1.29437	-1.31138	-1.14031	-0.524438	-5.52754	-5.44021	-5.55008	-0.50833	-0.336563	-1.38019	-5.3223	-5.59836	-5.72201
M9PF16	FBgn0250788	0	β-Spec	beta-Spec	Spectrin beta chain	-1.04307	0.0359844	-1.50608	-0.605669	0.0748295	-0.681939	-0.777241	0.147896	-0.645143	-0.339837	0.455575	-0.116034	-0.958271	0.0694261	-1.11014	-0.520867	0.233	-0.329523	-0.0848021	0.808363	-0.00783515	-0.265832	0.530102	-0.0732743	-0.18103	0.717945	-0.0260518	6.29324	6.52864	5.79127	7.00506	6.39364	6.52666	6.98365	7.59081	6.37042	7.44351	7.49183	6.55263	7.1624	7.31997	7.26
Q24560	FBgn0284243	0	βTub56D	betaTub56D	Tubulin beta-1 chain	0.506887	0.331313	0.243185	0.812868	0.0297471	1.24089	0.836661	0.168983	0.646032	1.14264	0.0340082	1.67787	0.748075	0.195486	0.530299	1.05406	0.0155038	1.90738	-0.241187	0.233347	-0.15243	-0.329773	0.369849	-0.142454	-0.088586	0.789342	-0.00910087	4.00986	5.38799	4.74984	5.33128	4.67592	5.05844	4.3295	3.94328	3.36494	4.13436	3.98919	3.77993	4.241	4.4254	3.96063
P61857	FBgn0003889	0	βTub85D	betaTub85D	Tubulin beta-2 chain	3.27005	0.00590414	7.28842	2.90489	0.197497	2.04632	2.03322	0.179104	1.5186	1.66807	0.422275	0.624533	2.46566	0.0878879	2.60392	2.10051	0.311695	1.06343	0.804381	0.438306	0.288147	1.23682	0.349876	0.564098	0.432443	0.760518	0.0514133	-2.35624	-2.74209	-1.85745	-5.73823	-1.15914	-1.15387	-5.45561	-5.29011	-2.30973	-5.54057	-5.70094	-3.11128	-5.55517	-5.60918	-5.60157
Q9V4D4	FBgn0026262	1	Taf3	bip2	Bip2	1.97646	0.0248093	3.17299	1.84849	0.0329109	2.74069	1.12268	0.450471	0.388823	0.994713	0.494426	0.304281	2.36969	0.054744	2.98975	2.24172	0.0714599	2.56887	-0.393224	0.656417	-0.0718894	0.853781	0.558405	0.21605	1.24701	0.428749	0.458644	1.70301	0.605527	0.757202	1.23544	0.917645	0.528744	-2.00246	-0.407263	2.10742	-0.913823	-0.440963	-2.68854	-1.64293	-1.05601	-0.164714
P35381	FBgn0011211	0	blw	blw	ATP synthase subunit alpha, mitochondrial	-0.835951	0.00474765	-1.94235	-0.624712	0.0719859	-0.713891	-0.711102	0.00831744	-1.4791	-0.499864	0.112111	-0.475046	-0.862486	0.00430449	-2.04071	-0.651248	0.0661229	-0.768243	0.0265354	0.825899	0.00220437	-0.124849	0.364041	-0.0547898	-0.151384	0.279914	-0.0837116	6.09875	6.01178	5.73395	6.38851	5.76408	6.32561	6.8328	6.62168	6.52332	6.78239	6.9598	6.68975	6.6499	6.92853	6.77391
P29746	FBgn0001090	0	bnb	bnb	Protein bangles and beads	-2.72769	0.308189	-1.39435	-4.68969	0.00642705	-10.2797	-3.26054	0.243311	-2.00144	-5.22254	0.0215777	-8.70071	-0.688898	0.794552	-0.0688053	-2.65089	0.197275	-1.86869	-2.0388	0.278461	-1.13201	0.532849	0.595065	0.120123	2.57164	0.202438	1.78397	0.421925	-5.71988	-5.55459	-5.72226	-5.45015	-5.56612	-0.154063	-1.82594	0.909086	-1.60792	-1.46206	-5.71587	-0.973835	-0.123922	-1.57171
Q9V8F5	FBgn0034328	0	BomBc1	Bom23	Bomanin-23	0.62284	0.480495	0.198257	-0.249005	0.10389	-0.244878	0.64723	0.465418	0.214982	-0.224614	0.0265649	-0.353923	0.852739	0.35961	0.37876	-0.0191055	0.770093	-0.00216764	-0.2299	0.103304	-0.226654	-0.0243907	0.816131	-0.00215224	0.205509	0.0479185	0.271168	-3.39452	-5.50113	-5.62293	-5.70942	-5.71941	-5.70529	-5.41326	-5.50531	-5.5417	-5.78376	-5.5873	-5.70575	-5.32464	-5.43808	-5.62438
Q8MSJ2	FBgn0000206	0	boss	boss	GH10049p	-0.053392	0.961544	-0.000909301	-0.406938	0.662209	-0.0728439	1.16748	0.2548	0.693247	0.813929	0.196622	0.574933	0.0519732	0.961969	0.000875166	-0.301573	0.737983	-0.0397936	-0.105365	0.922552	-0.00368877	-1.22087	0.236273	-0.764978	-1.1155	0.255048	-0.661914	-5.80047	-3.32062	-3.99532	-4.26047	-4.33048	-5.5861	-5.61476	-5.39659	-5.60749	-3.73822	-3.69434	-5.83978	-3.853	-3.35048	-5.75276
P25439	FBgn0000212	1	brm	brm	ATP-dependent helicase brm	5.7909	1.37586e-06	33.9429	6.13023	8.19333e-06	31.1817	5.86771	1.11026e-06	34.9397	6.20705	1.06512e-05	30.8652	0.0740335	0.624585	0.0151331	0.413372	0.0738327	0.467835	5.71686	3.09348e-06	31.4973	-0.0768181	0.570737	-0.0187102	-5.79368	3.50148e-06	-31.6089	0.376842	0.163879	0.45548	0.699861	0.43241	0.881947	-5.64737	-5.36939	-5.59018	0.389285	0.342608	0.0422083	-5.30788	-5.44569	-5.62291
Q9VYI2	FBgn0030434	1	Brms1	Brms1	BRMS1	4.3008	8.13416e-06	21.8898	2.97069	0.0097808	5.96997	4.32572	2.75531e-06	24.0502	2.9956	0.0123722	5.71426	3.67466	0.0430607	5.01929	2.34455	0.0815374	2.55237	0.626142	0.514701	0.180607	-0.0249109	0.824941	-0.00208198	-0.651053	0.499646	-0.196187	-1.06344	-1.29074	-1.17538	-2.81202	-2.90052	-1.80737	-5.55345	-5.41326	-5.54	-3.26036	-5.71381	-5.57938	-5.30326	-5.509	-5.61973
A0A0B4K7K9	FBgn0259246	0	brp	brp	Bruchpilot, isoform J	0.353116	0.714174	0.0516241	0.685591	0.151136	0.562619	-1.29046	0.273615	-0.726347	-0.957981	0.225656	-0.619386	-1.28702	0.257657	-0.758	-0.954543	0.0756184	-1.0704	1.64013	0.00345923	4.0364	1.64357	0.0844644	1.76409	0.00343779	0.995702	6.4315e-06	3.44183	0.666646	1.4513	2.43483	2.55999	1.56238	3.86963	3.50868	2.05284	3.34278	3.20938	2.86868	1.56648	1.80182	1.13213
Q9VC96	FBgn0011785	0	BRWD3	BRWD3	BRWD3	2.79158	0.107631	2.70242	2.35869	0.0560907	2.95098	0.0475794	0.97612	0.000499427	-0.385307	0.772653	-0.0431603	0.424971	0.742343	0.0549891	-0.00791541	0.992673	-2.52797e-05	2.36661	0.0237081	3.84598	2.744	0.0980227	2.7678	0.377391	0.757498	0.0455205	-0.457814	-0.0521204	-3.49743	-1.18861	-3.14164	-0.975776	-0.214202	-0.511041	-3.42486	-1.78997	-1.04795	-2.44435	-4.0273	-3.30267	-5.05212
Q95NR4	FBgn0284256	0	bsf	bsf	Bicoid mRNA stability factor	-2.08463	0.0129119	-3.9379	-1.11881	0.20807	-0.762793	-1.1568	0.0365257	-1.66278	-0.190968	0.785438	-0.0200303	-2.28301	0.00435061	-5.39121	-1.31718	0.16	-1.04832	0.198375	0.653226	0.0366868	-0.927838	0.124295	-0.840201	-1.12621	0.00349944	-2.76598	1.0853	1.36713	0.510196	2.44441	0.735492	2.6802	2.20231	2.22465	2.00604	3.06608	3.25219	3.49338	2.64904	2.75848	3.809
D1YSG0	FBgn0005666	0	bt	bt	Bent, isoform F	1.78632	0.00863783	3.68623	-0.164364	0.581098	-0.0387488	1.12653	0.0668268	1.32373	-0.824146	0.127787	-0.736385	1.14382	0.273536	0.643952	-0.806862	0.405583	-0.316225	0.642498	0.497629	0.194737	0.659783	0.199268	0.462218	0.0172845	0.985064	0.000112966	2.86188	2.15843	3.08122	0.543119	0.971855	0.734511	1.3237	2.25692	1.1413	0.904914	0.671923	3.09323	0.549033	1.35636	0.837185
Q0E8P6	FBgn0023096	0	btv	btv	Beethoven	0.708901	0.527892	0.196688	-0.00876908	0.934227	-0.000259105	-0.479305	0.766776	-0.055279	-1.19698	0.41675	-0.454999	0.811915	0.476844	0.261131	0.0942447	0.261818	0.0548505	-0.103014	0.336981	-0.0486631	1.18821	0.419612	0.448134	1.29122	0.387615	0.531465	-5.84112	-5.74622	-2.9896	-5.57967	-5.47457	-5.67571	-5.59047	-2.02259	-5.52596	-5.59106	-5.69868	-5.72294	-5.40722	-5.64051	-5.65592
Q9NHY0	FBgn0040236	0	c11.1	c11.1	C11.1 (Fragment)	0.769197	0.518029	0.219718	0.807965	0.477736	0.259205	0.846913	0.481423	0.268872	0.885681	0.442153	0.31391	1.01155	0.413285	0.388183	1.05032	0.3766	0.445461	-0.242354	0.152364	-0.198032	-0.0777155	0.578302	-0.0184842	0.164639	0.0981171	0.165998	-5.83383	-2.74535	-5.56092	-2.81334	-5.67838	-5.53208	-5.47279	-5.55717	-5.65087	-5.79422	-5.76762	-5.61291	-5.26018	-5.62719	-5.56032
Q9NHE5	FBgn0053653	0	Cadps	Cadps	Calcium-dependent secretion activator	3.92306	0.105584	3.83048	3.79479	0.110959	3.62341	0.696405	0.0167537	1.23674	0.568141	0.0238294	0.922028	0.342021	0.104848	0.334989	0.213756	0.275458	0.119692	3.58104	0.121934	3.27262	3.22665	0.144776	2.70814	-0.354384	0.11236	-0.336448	-0.264619	-0.139339	-0.286771	-0.248778	-0.25125	-0.575494	-1.0439	-1.04356	-0.692485	-0.750922	-0.321675	-0.644194	-5.26213	-1.39426	-5.8035
M9NE73	FBgn0025866	0	CalpB	CalpB	Calpain-B, isoform B	-0.212047	0.16215	-0.167535	0.457264	0.546256	0.120079	-0.159988	0.0771301	-0.17803	0.509323	0.505518	0.150894	-0.482525	0.41652	-0.183535	0.186786	0.825764	0.0155302	0.270478	0.629358	0.0543937	-0.0520594	0.68084	-0.00869158	-0.322537	0.567734	-0.0792974	-5.75852	-5.6339	-5.71604	-5.72756	-5.60247	-3.77048	-5.64746	-5.47174	-5.50929	-5.7148	-5.67514	-4.27093	-5.29089	-5.55851	-5.6229
Q9U916	FBgn0005585	0	Calr	Calr	Calreticulin	-0.298795	0.85003	-0.0210847	1.68857	0.251916	1.01102	0.0179891	0.989344	8.36951e-05	2.00535	0.0955003	2.04545	0.249775	0.848025	0.0178818	2.23714	0.0543239	2.83	-0.548569	0.687975	-0.0891028	-0.316784	0.820726	-0.0271807	0.231786	0.823776	0.0195142	-5.89685	-5.73096	-2.7487	-2.37042	-2.63088	-3.41312	-5.6477	-5.43266	-3.35011	-5.81479	-5.54281	-3.76822	-5.35054	-2.36327	-5.76631
C6SUZ2	FBtr0088002	0	Cam-RB	Cam-RB	AT15141p (Fragment)	-1.24569	0.184189	-0.91525	-1.87006	0.0845339	-2.00651	-1.21148	0.17965	-0.903244	-1.83585	0.102063	-1.81956	-0.757248	0.336057	-0.358623	-1.38162	0.15056	-1.13609	-0.488438	0.438456	-0.174897	-0.03421	0.950369	-0.000756309	0.454228	0.213232	0.304854	1.44333	-0.111349	-0.517793	0.718357	-1.48591	-0.291375	1.50247	1.43472	1.51143	1.1359	1.4028	0.547228	1.58386	2.32429	0.643087
A4V134	FBgn0264607	0	CaMKII	CaMKII	Calcium/calmodulin-dependent protein kinase II, isoform E	1.33289	0.00706598	2.86681	0.891411	0.00600955	1.97996	-0.445987	0.134535	-0.388529	-0.887464	0.00594433	-1.9754	-0.288119	0.350074	-0.131336	-0.729595	0.0424878	-1.00081	1.62101	0.00396085	3.894	1.77887	0.00082794	5.48249	0.157868	0.507491	0.0465036	2.67533	3.12019	3.32541	2.5536	2.42323	2.81967	3.52656	3.5751	3.35724	3.68784	3.27336	3.02409	1.54917	1.94319	1.62991
Q9VXF1	FBgn0267912	0	CanA-14F	CanA-14F	Serine/threonine-protein phosphatase 2B catalytic subunit 3	-1.29999	0.372002	-0.558286	-1.12181	0.428656	-0.412704	-1.29783	0.367848	-0.56369	-1.11966	0.424576	-0.416563	-1.69219	0.188719	-1.22546	-1.51401	0.223502	-0.985199	0.392202	0.798809	0.038262	-0.0021541	0.998991	-9.44308e-07	-0.394356	0.796112	-0.0390514	-5.93702	-5.76493	-5.49089	-5.5116	-5.49404	-5.65268	-2.18294	-5.53164	-5.58477	-5.72754	-2.83403	-3.5547	-5.35151	-2.16544	-5.77594
A1Z871	FBgn0033504	0	CAP	CAP	CAP, isoform B	-0.101497	0.417218	-0.038532	-0.0262997	0.838523	-0.00201154	-1.62204	0.138142	-1.39442	-1.54684	0.147804	-1.28436	0.102336	0.21831	0.0676366	0.177533	0.11581	0.166216	-0.203833	0.170274	-0.156717	1.52054	0.150393	1.25106	1.72437	0.124099	1.56268	-5.64336	-5.65531	-5.69711	-5.72036	-5.54331	-5.50653	-3.20616	-5.37937	-3.54415	-5.7938	-5.65536	-5.85364	-5.44882	-5.47959	-5.76288
Q9VPX7	FBgn0261458	0	capt	capt	Adenylyl cyclase-associated protein	0.712871	0.660744	0.128293	-1.81431	0.15983	-1.44481	-0.693648	0.639229	-0.134806	-3.22083	0.0143349	-5.93795	1.29356	0.422477	0.484044	-1.23363	0.196944	-0.87052	-0.580684	0.612437	-0.12365	1.40652	0.228149	0.902677	1.9872	0.0719158	2.27172	-1.50348	-5.53831	-2.26443	-5.7341	-5.56246	-5.59122	-2.15288	-3.20413	-1.86828	-3.51112	-4.01535	-5.66043	-5.45888	-2.79503	-3.19093
E1JIS7	FBgn0013759	0	CASK	CASK	CASK, isoform F	4.63476	0.000873143	14.1773	3.97435	0.00227035	10.5078	-1.53436	0.0268435	-2.41073	-2.19477	0.00873832	-4.5181	-1.82467	0.00868287	-3.76126	-2.48508	0.00326237	-6.17907	6.45943	0.00088779	19.7122	6.16912	0.00192377	16.7544	-0.290307	0.55482	-0.0742742	-1.10007	-0.398391	-1.10414	-1.15827	-2.05466	-1.37092	0.688865	1.25583	0.0557919	1.46956	0.922479	0.479365	-5.34655	-5.50997	-5.65037
P17336	FBgn0000261	0	Cat	Cat	Catalase	1.1846	0.259122	0.694766	-2.41908	0.287283	-1.31039	-0.246828	0.79987	-0.0239376	-3.85051	0.142263	-3.26103	-0.221802	0.802379	-0.0212089	-3.82549	0.149975	-3.15213	1.40641	0.0458971	1.88207	1.43143	0.0851512	1.53136	0.025026	0.965894	0.000377152	0.858321	0.122304	-1.69559	-0.457339	-5.45615	-5.61253	0.970709	-0.577792	-0.367392	0.354231	0.0365916	-0.440376	-2.09027	-0.759219	-1.41929
Q7K485	FBgn0029093	0	cathD	cathD	CathD, isoform A	0.608343	0.658022	0.110572	-1.14442	0.493109	-0.351402	1.02211	0.410363	0.395385	-0.730651	0.628634	-0.147301	1.84192	0.217325	1.22099	0.0891624	0.954881	0.00178776	-1.23358	0.460359	-0.415598	-0.413768	0.786752	-0.0430989	0.819814	0.586823	0.189781	-2.12123	-2.25741	-3.9705	-2.43372	-5.6789	-5.4948	-2.52189	-3.315	-5.57857	-5.64987	-2.54097	-5.68407	-5.5498	-1.99152	-2.63285
Q0IGT4	FBgn0024249	0	cato	cato	Cousin of atonal	7.4978	5.58513e-05	31.8879	7.41286	6.20864e-05	31.1859	3.43515	0.22047	2.25569	3.35021	0.228217	2.14967	1.10374	0.0149717	2.01402	1.0188	0.0184062	1.76765	6.39406	1.17869e-05	31.5138	4.06265	0.172214	3.10359	-2.33141	0.354719	-1.0494	1.99914	1.91174	1.7805	1.70186	1.81774	1.91695	0.206195	-5.4357	0.615425	0.645646	0.595635	1.13888	-5.33834	-5.60532	-5.85836
Q27294	FBgn0285954	1	caz	caz	RNA-binding protein cabeza	3.86233	0.00103973	11.5216	3.38342	0.00831902	7.03727	2.30284	0.131557	2.02854	1.82394	0.191089	1.31098	2.7371	0.0470812	3.63255	2.25819	0.0656932	2.67027	1.12523	0.251585	0.674365	1.55948	0.246566	0.948271	0.434258	0.737295	0.057478	-1.16653	-2.00334	-1.20865	-2.11874	-2.53964	-1.15686	-3.76767	-5.43468	-2.0847	-5.54775	-3.90221	-3.13987	-5.068	-5.56352	-5.33398
A0A0B4LFM0	FBgn0004580	0	Cbp53E	Cbp53E	Calbindin 53E, isoform B	-1.40489	0.176548	-1.05808	-1.33347	0.190728	-0.959547	-1.34381	0.15852	-1.07493	-1.27239	0.172317	-0.971686	0.0328963	0.699216	0.00511171	0.104316	0.289449	0.0561666	-1.43779	0.169128	-1.10966	-0.0610865	0.950127	-0.00135723	1.3767	0.150852	1.13089	-5.64423	-5.61699	-5.65303	-5.53856	-5.58928	-5.57216	-3.26809	-4.23531	-5.37944	-5.81544	-5.62131	-5.5762	-3.49457	-3.60414	-5.60087
Q8SZL4	FBgn0004782	0	Ccp84Ab	Ccp84Ab	RH13984p	-0.827049	0.334197	-0.393673	-0.0741589	0.943076	-0.00188759	-1.41637	0.370806	-0.610246	-0.663478	0.672765	-0.114209	-0.507706	0.443814	-0.179118	0.245184	0.799564	0.0238188	-0.319343	0.725992	-0.0444104	0.589319	0.701873	0.0906027	0.908662	0.553075	0.233723	-5.65543	-5.47481	-5.76615	-3.43674	-5.55558	-5.64541	-5.63144	-5.26576	-1.7501	-5.65226	-4.05351	-5.66751	-5.47657	-5.44567	-3.49301
O97062	FBgn0004779	0	Ccp84Ae	Ccp84Ae	Ccp84Ae	2.05704	0.0357182	2.97677	-0.85096	0.383129	-0.354557	2.45276	0.00329127	6.08932	-0.455238	0.589687	-0.104422	1.55647	0.0210467	2.60991	-1.35153	0.188209	-0.980348	0.500572	0.42944	0.183759	-0.395722	0.538718	-0.106306	-0.896294	0.0601316	-1.09428	4.36061	3.96218	3.37664	-0.392483	1.5974	1.77051	0.948267	1.8417	1.55118	2.43498	2.12495	2.4701	2.30437	2.39546	0.828485
Q8MRD2	FBgn0004777	0	Ccp84Ag	Ccp84Ag	RE04513p (Fragment)	2.02864	0.0245815	3.26488	-0.938116	0.0250465	-1.50216	1.47174	0.04634	1.96337	-1.49501	0.00639565	-3.28023	1.10677	0.0980903	1.11603	-1.85999	0.00375979	-4.51017	0.921874	0.00958066	1.8609	0.556899	0.0922134	0.576505	-0.364975	0.200846	-0.254438	4.49317	4.31078	3.22447	0.633509	1.2993	1.19535	2.21434	2.89368	2.50518	2.98704	2.67822	3.04287	1.96119	2.24953	1.73179
A4V391	FBgn0003676	0	CCT1	CCT1	Chaperonin containing TCP1 subunit 1, isoform B	0.232249	0.375964	0.098672	-0.64465	0.0877851	-0.681124	0.767521	0.0387106	1.08387	-0.109379	0.684956	-0.017975	0.0421258	0.848046	0.00301538	-0.834774	0.0526225	-1.06753	0.190124	0.341059	0.0888201	-0.535271	0.0498666	-0.697025	-0.725395	0.00384697	-1.75174	-0.998197	-0.453422	-0.991115	-1.24615	-2.00487	-1.8224	-1.62322	-1.45458	-1.66749	-0.677191	-0.945954	-0.945966	-1.3342	-0.946499	-0.858787
Q9W392	FBgn0030086	0	CCT2	CCT2	Chaperonin containing TCP1 subunit 2	3.06287	0.00509048	7.02391	0.668394	0.482318	0.211658	3.01745	0.00491722	6.96513	0.622974	0.508942	0.182738	2.07396	0.209123	1.40946	-0.320514	0.830647	-0.0258281	0.988908	0.481478	0.313903	0.0454206	0.721503	0.00643892	-0.943487	0.499274	-0.284613	-2.2539	-2.03904	-2.96236	-5.69192	-5.49016	-3.25665	-5.59254	-5.29214	-5.42298	-2.18736	-5.62186	-5.66796	-5.42471	-5.37857	-5.64063
A4V303	FBgn0015019	0	CCT3	CCT3	T-complex protein 1 subunit gamma	-0.205943	0.735906	-0.027427	-1.88217	0.14292	-1.59026	-0.0107267	0.985572	-6.77039e-05	-1.68695	0.172663	-1.28681	1.59646	0.246829	0.970016	-0.0797654	0.953428	-0.00165211	-1.8024	0.206838	-1.23351	-0.195216	0.379439	-0.0821582	1.60719	0.243979	0.984639	-2.94559	-2.35046	-4.11762	-3.18329	-5.69811	-5.56095	-3.10501	-2.94904	-3.32743	-2.76459	-5.61097	-5.8275	-3.18303	-2.63274	-2.98007
Q9VK69	FBgn0032444	0	CCT4	CCT4	T-complex protein 1 subunit delta	0.765965	0.406168	0.299718	0.693194	0.431122	0.253293	0.667379	0.459439	0.225422	0.594608	0.49018	0.184117	-0.72191	0.545724	-0.189881	-0.794681	0.502321	-0.237625	1.48787	0.208096	1.01434	0.0985858	0.328143	0.0477093	-1.38929	0.228163	-0.891582	-3.34385	-5.57102	-5.51881	-3.46997	-5.67349	-5.50853	-5.63083	-5.42249	-5.38249	-3.49453	-3.07924	-5.69419	-5.55271	-5.58983	-5.58904
C8VV32	FBtr0087988	0	CCT5-RB	Cct5-RB	AT19618p (Fragment)	2.10129	0.0343403	3.0767	0.389737	0.555507	0.099504	2.05734	0.040404	2.86706	0.345793	0.595663	0.0778032	2.30031	0.0321624	3.43356	0.588761	0.398331	0.235361	-0.199023	0.167376	-0.154503	0.0439442	0.707141	0.00661334	0.242968	0.017795	0.425121	-3.2251	-2.74368	-4.2108	-3.99971	-5.67726	-5.63727	-5.44084	-5.52074	-5.39004	-5.69541	-5.61027	-5.77483	-5.36218	-5.43632	-5.68495
Q7K3J0	FBgn0284436	0	CCT8	CCT8	Chaperonin containing TCP1 subunit 8	5.58628	0.0127586	10.5815	3.77547	0.0277834	5.87544	5.41655	0.000105347	21.5437	3.60573	0.000347794	12.4711	1.70003	0.000381258	5.81201	-0.110793	0.43566	-0.03998	3.88626	0.0249505	6.22937	0.169733	0.82265	0.0143908	-3.71653	9.09078e-05	-15.02	4.08037	4.07837	4.29248	2.2359	2.31055	2.47232	-1.04219	-1.55919	-1.19706	2.62754	2.26451	2.4591	-2.66589	-0.423181	-1.21856
A8JQT5	FBgn0265082	0	Cdep	Cdep	Chondrocyte-derived ezrin-like domain containing protein, isoform G	4.7686	0.0625962	5.73879	5.19643	0.0484105	6.83362	-0.202927	0.588904	-0.0466641	0.224899	0.64677	0.0425622	-0.397889	0.276373	-0.222223	0.029937	0.947663	0.000698909	5.16649	0.0568033	6.43552	4.97153	0.0590685	6.10824	-0.194962	0.516024	-0.0560185	1.57233	2.3898	1.63319	3.05675	1.81363	2.00842	1.68059	2.06853	2.45498	2.56299	2.16042	2.06558	-5.5189	-1.69676	-1.49484
O96860	FBgn0026141	0	Cdlc2	Cdlc2	Dynein light chain 2, cytoplasmic	-0.73108	0.680159	-0.122375	2.26327	0.130712	2.00002	-1.80673	0.415676	-0.688807	1.18762	0.512446	0.344828	-3.62891	0.0953849	-3.70338	-0.634557	0.401022	-0.251813	2.89783	0.0758679	3.2454	1.07565	0.582203	0.252697	-1.82218	0.347055	-0.837478	-5.83917	-5.73077	-1.82714	-0.670779	-1.83989	-1.90336	-0.952262	-1.40156	-5.62307	0.0439978	-0.746219	-1.80814	-2.51785	-3.03925	-5.64674
H9ZJM9	FBtr0076688	0	Cds-RA	CdsA-RA	Phosphatidate cytidylyltransferase (Fragment)	0.775832	0.0731004	0.881408	0.553458	0.0794034	0.608893	1.08355	0.116007	1.01368	0.861172	0.179102	0.64321	0.0323941	0.904782	0.00140772	-0.18998	0.4037	-0.0748411	0.743438	0.00474475	1.72759	-0.307714	0.556401	-0.0783479	-1.05115	0.13419	-0.916898	0.990139	1.78692	1.36956	1.27383	1.38945	0.816228	1.15079	-0.310305	0.0554958	1.44882	1.42196	1.17866	0.556095	0.570269	0.692762
C0HKQ8	FBgn0000277	0	CecA2	CecA2	Cecropin-A2	-0.167927	0.235506	-0.105458	-0.0073763	0.941819	-0.000192024	-0.361604	0.0338404	-0.531762	-0.201053	0.0106333	-0.396745	-0.0651433	0.552999	-0.0167598	0.0954076	0.224212	0.061952	-0.102784	0.388245	-0.0422333	0.193677	0.146184	0.161739	0.296461	0.0164595	0.528763	-5.9046	-5.71262	-5.62601	-5.62851	-5.54755	-5.58553	-5.44237	-5.32615	-5.38991	-5.57648	-5.76628	-5.70504	-5.41947	-5.59833	-5.72166
A8DYD1	FBgn0000289	1	cg	cg	Combgap, isoform L	0.860563	0.0663222	1.01404	2.20139	0.00398233	5.28303	-0.0408878	0.807329	-0.00380049	1.29994	0.0174514	2.28551	0.0533235	0.864881	0.00336171	1.39415	0.0132392	2.6184	0.807239	0.0942637	0.827949	0.901451	0.0780418	0.998512	0.0942113	0.743488	0.0121274	1.66674	1.77594	2.14808	2.83632	3.39005	3.38686	1.85505	1.95689	1.90148	1.34441	2.20138	1.885	1.54228	0.686306	0.780488
Q9VV61	FBgn0053158	0	CG33158	CG10162	Tr-type G domain-containing protein	0.839682	0.582706	0.196948	-0.297533	0.866883	-0.0184587	-0.221529	0.300407	-0.115702	-1.35874	0.323351	-0.666228	-0.438537	0.0936228	-0.451087	-1.57575	0.270166	-0.895608	1.27822	0.426292	0.473316	1.06121	0.497352	0.321904	-0.217008	0.229948	-0.138532	-2.31377	-2.35835	-2.79999	-2.24847	-5.6802	-2.95508	-2.28348	-2.41967	-2.10436	-1.8138	-2.20451	-2.13818	-1.51017	-2.65727	-5.82371
Q95S38	FBgn0035452	0	CG10359	CG10359	GM10015p	1.28611	0.368005	0.558358	0.551928	0.708901	0.0824662	0.0115181	0.994371	2.82352e-05	-0.72266	0.68056	-0.120781	1.96697	0.208758	1.33824	1.23279	0.414348	0.471707	-0.680859	0.361311	-0.301021	1.27459	0.378563	0.5377	1.95545	0.216159	1.30082	-2.75446	-2.38697	-5.77975	-5.49482	-1.96362	-5.66527	-5.41695	-1.64546	-3.89332	-5.59306	-5.61916	-5.60986	-5.40962	-3.77158	-5.5983
Q7K4Q5	FBgn0033021	0	CG10417	CG10417	Probable protein phosphatase CG10417	-0.196674	0.198022	-0.138318	-0.0346387	0.788992	-0.00356528	-0.943665	0.356313	-0.422921	-0.78163	0.428579	-0.287616	-4.54069	0.000456424	-15.1688	-4.37865	0.000658622	-13.9301	4.34401	0.000155946	16.5378	0.746991	0.446359	0.261682	-3.59702	0.0397074	-5.03989	-5.82915	-5.74289	-5.597	-5.57881	-5.65286	-5.45126	-5.63215	-5.51219	-3.1937	-0.863368	-1.48407	-1.19954	-5.3413	-5.53882	-5.6989
Q7JQV9	FBpp0086149	0	CG10953-PA	CG10953-PA	RE04224p	-0.176445	0.199943	-0.123352	-0.132215	0.252857	-0.0789491	-0.307898	0.0408485	-0.427616	-0.263668	0.0351532	-0.383383	-0.0283625	0.803921	-0.00268838	0.015867	0.857735	0.00105749	-0.148083	0.254064	-0.0881175	0.131453	0.286766	0.0713094	0.279535	0.0458473	0.37421	-5.89611	-5.64476	-5.68006	-5.75594	-5.70283	-5.62946	-5.5619	-5.36655	-5.36877	-5.64676	-5.63244	-5.85664	-5.41323	-5.575	-5.70336
Q9VZE6	FBgn0035524	1	CG11583	CG11583	Ribosome biogenesis protein BRX1 homolog	-1.68437	0.286642	-0.914043	-4.08562	9.79536e-07	-24.5504	-1.54586	0.321953	-0.760886	-3.94711	0.0177925	-6.90651	-0.523044	0.714111	-0.0764869	-2.92429	0.0318704	-4.37653	-1.16133	0.166101	-0.905406	-0.13851	0.824277	-0.0116247	1.02282	0.256361	0.604638	-1.84829	-2.17946	-5.51338	-5.53081	-5.69804	-5.51603	-1.23501	-0.951297	-2.71723	-1.83087	-2.45319	-3.68793	-1.46133	-1.43217	-1.5945
G3KKP7	FBgn0035811	0	Mcad	CG12262	CG12262-PA	-0.944255	0.312562	-0.476909	-5.50661	0.00501957	-12.6615	-0.250564	0.825497	-0.020868	-4.81291	0.0273218	-7.52494	-0.122122	0.905225	-0.005281	-4.68447	0.020237	-7.93481	-0.822132	0.370562	-0.354453	-0.693691	0.502936	-0.207058	0.128441	0.90985	0.00526995	0.315002	-1.40631	-1.94018	-5.51484	-5.64841	-5.55529	0.498367	-0.489124	-2.28904	-2.17531	0.145044	-0.63485	0.0257014	0.584215	-0.808639
Q4V5W1	FBgn0036679	0	CG13022	CG13022	IP06532p	0.495975	0.80177	0.0475889	-0.945528	0.411363	-0.364761	-0.890166	0.757828	-0.107202	-2.33167	0.394801	-0.941113	1.50219	0.440026	0.535564	0.060688	0.492641	0.0186597	-1.00622	0.387435	-0.414361	1.38614	0.601803	0.305707	2.39236	0.384957	0.991841	-0.996817	-5.6898	-5.73261	-5.70175	-5.49098	-5.55102	-5.4413	-5.39525	1.08782	-5.74086	-5.60223	-5.58272	-5.264	-2.82737	-5.81579
Q0IGZ1	FBgn0036656	0	CG13026	CG13026	IP05440p (Fragment)	0.408383	0.392831	0.16572	0.136161	0.764251	0.0158987	-0.313818	0.548841	-0.0817663	-0.586041	0.291815	-0.313469	-0.900047	0.113895	-0.849191	-1.17227	0.0663328	-1.38125	1.30843	0.0083219	2.72124	0.722202	0.139131	0.61862	-0.586228	0.198235	-0.412013	1.1471	2.17932	1.05641	0.495631	1.34531	1.72521	2.16081	2.01527	1.1482	2.68846	2.1648	2.2297	1.01972	1.41948	0.718468
C9QNW6	FBtr0075371	0	CG13059-RA	CG13059-RA	MIP13928p (Fragment)	-3.94092	0.00259191	-10.1927	0.214202	0.674408	0.036645	-4.21552	0.0225089	-6.94567	-0.0603983	0.941479	-0.00158178	-3.75704	0.0561629	-4.69837	0.398078	0.723919	0.0558545	-0.183877	0.863409	-0.0117283	0.2746	0.718196	0.0394757	0.458477	0.708551	0.0686015	-5.68442	-5.64665	-5.62513	-0.717598	-1.6545	-2.11874	-0.786073	-0.798352	-2.72523	-0.927216	-3.75539	-1.00247	-1.3717	-1.67595	-2.0858
Q9VLK2	FBgn0032050	0	CG13096	CG13096	Ribosomal L1 domain-containing protein CG13096	0.726812	0.462872	0.243147	1.33971	0.176952	1.00766	-1.36301	0.146887	-1.13541	-0.750107	0.0283441	-1.16082	-1.51174	0.122664	-1.37763	-0.898843	0.0183244	-1.56126	2.23856	0.0687944	2.6022	2.08982	0.0786397	2.30791	-0.148736	0.553244	-0.0382375	1.20434	-0.784109	-0.395407	0.740762	0.633788	0.48898	1.69326	1.24489	1.1757	1.602	1.75262	1.20544	0.483166	-0.857968	-1.78081
Q4V4H8	FBgn0037197	0	CG13239	CG13239	IP04044p (Fragment)	4.72725	0.0265524	7.44966	2.87957	0.0822784	3.12351	3.77303	0.109498	3.62435	1.92535	0.307197	0.986901	2.10418	0.0156747	3.79762	0.2565	0.632245	0.0510727	2.62307	0.0972421	2.65493	0.95422	0.611599	0.203758	-1.66885	0.361878	-0.736693	1.30683	1.49234	0.302005	-1.33679	-0.198177	-0.906893	-5.5259	-1.84466	-0.847361	-1.80418	-0.658186	-0.748994	-2.77103	-5.60976	-2.69978
A0ZX45	FBgn0034511	0	GNBP-like3	CG13422	CG13422 protein	-0.11029	0.253862	-0.0656668	-0.155495	0.134553	-0.135452	-0.311235	0.246489	-0.189294	-0.35644	0.203591	-0.246386	0.0135265	0.809126	0.00124422	-0.0316783	0.551543	-0.00818633	-0.123816	0.199745	-0.0866124	0.200945	0.413334	0.0771024	0.324761	0.234395	0.204617	-5.70272	-5.58973	-5.55619	-5.73143	-5.59239	-5.66043	-4.97356	-5.29632	-5.64504	-5.61521	-5.59274	-5.68126	-5.4076	-5.47512	-5.63504
Q9W287	FBgn0034699	0	CG13504	CG13504	Uncharacterized protein	1.00904	0.513739	0.291873	1.30082	0.43498	0.470287	-3.24344	0.523774	-0.910939	-2.95166	0.559306	-0.744855	-0.369552	0.86312	-0.0236251	-0.077774	0.971537	-0.000975322	1.37859	0.466352	0.456709	4.25248	0.415088	1.62385	2.87389	0.571673	0.69793	-5.91065	-5.5784	-1.91218	-5.5319	-5.5041	-1.48989	7.11569	-5.41368	-5.3729	-5.54882	-5.73286	-1.01088	-5.32641	-5.41225	-5.68968
Q8IGT7	FBgn0039217	0	CG13627	CG13627	RE32656p	4.04862	0.0202081	6.86029	2.49298	0.052607	3.18842	2.64559	0.0316107	3.96882	1.08995	0.191702	0.781898	1.98514	0.0447636	2.6781	0.429497	0.519332	0.122216	2.06348	0.0805754	2.25703	1.40304	0.197022	0.989821	-0.660448	0.441146	-0.234735	0.127409	0.330909	-0.406446	-2.06432	-1.02502	-1.52571	-3.76397	-1.89052	-2.2304	-2.90456	-1.86593	-1.13306	-3.48551	-5.40844	-3.20004
Q4V5W6	FBgn0039028	0	CG13840	CG13840	IP11765p (Fragment)	-1.48817	0.391938	-0.60536	0.327478	0.852411	0.022711	-1.48463	0.402997	-0.585981	0.331013	0.853748	0.0227308	0.0732437	0.486307	0.0229318	1.88889	0.165172	1.47723	-1.56141	0.373572	-0.667699	-0.00353446	0.998654	-2.06773e-06	1.55788	0.384514	0.646655	-5.78092	-5.55641	-5.52724	-2.9113	-5.57	-2.93635	-5.6448	-5.44796	-1.31792	-5.7524	-5.59885	-5.73306	-5.51548	-5.49899	-1.38561
Q9VD04	FBgn0085405	0	CG34376	CG13851	Uncharacterized protein, isoform B	1.09033	0.0100852	2.17664	0.648271	0.214688	0.43317	2.6326	0.209442	1.78737	2.19055	0.26625	1.25893	0.795972	0.176709	0.599161	0.353916	0.549026	0.0921621	0.294355	0.539995	0.0787725	-1.54228	0.397988	-0.617111	-1.83663	0.331369	-0.88101	-1.02622	-1.46131	-1.41998	-1.06598	-1.85994	-2.30777	-5.27522	-5.48538	-1.04473	-1.46875	-1.98307	-2.84361	-2.47219	-2.3884	-2.31791
B9EQV3	FBtr0072583	0	CG13887-RC	CG13887-RC	MIP02662p	-0.129243	0.470346	-0.0423377	-0.00668319	0.960073	-0.000118263	-0.185089	0.264048	-0.10704	-0.0625292	0.493626	-0.0191716	-0.540917	0.468711	-0.178013	-0.418357	0.562699	-0.104474	0.411674	0.569759	0.100576	0.055846	0.681434	0.0093026	-0.355828	0.617932	-0.0743892	-5.91838	-5.57062	-5.54525	-5.51686	-5.47983	-5.6699	-5.41871	-5.45001	-5.61028	-5.67718	-3.92457	-5.80976	-5.33906	-5.60531	-5.70217
Q29R15	FBgn0085411	0	CG34382	CG14165	LP17019p	-0.0662999	0.655079	-0.0121797	0.0465321	0.734317	0.00624072	-0.173575	0.214074	-0.116198	-0.0607432	0.593335	-0.0137705	0.00646881	0.945524	0.00015737	0.119301	0.15462	0.0967214	-0.0727687	0.608048	-0.0157226	0.107275	0.508587	0.0314998	0.180044	0.1817	0.133349	-5.73952	-5.73322	-5.52204	-5.61533	-5.57075	-5.4702	-5.67403	-5.38449	-5.41553	-5.64019	-5.77314	-5.60086	-5.3882	-5.6227	-5.78498
Q4V4U0	FBgn0035511	0	Cpr64Ab	CG15007	IP04416p (Fragment)	0.975862	0.0564624	1.21811	-0.335655	0.560838	-0.0843039	0.784627	0.105225	0.767273	-0.52689	0.38384	-0.219107	0.495857	0.195585	0.351397	-0.81566	0.199594	-0.570843	0.480005	0.285386	0.261396	0.191235	0.671348	0.0330937	-0.28877	0.511621	-0.0840472	2.5659	2.71837	2.18088	0.335298	1.39784	1.79746	1.23264	2.27041	1.60822	2.45619	1.5511	1.97029	1.4788	2.0274	1.03136
B7Z103	FBgn0259223	0	CG42323	CG15055	Uncharacterized protein, isoform E	1.14269	0.571467	0.277683	-0.913498	0.587043	-0.21132	-0.503791	0.867633	-0.0310657	-2.55997	0.403586	-1.00879	1.55936	0.534393	0.424363	-0.496823	0.823789	-0.0418245	-0.416675	0.84683	-0.0300855	1.64648	0.571096	0.400573	2.06315	0.5214	0.58352	-0.818048	-1.01138	-5.48506	-5.65485	-5.66247	-2.16571	2.54301	-2.90114	-5.44498	-0.572556	-5.59284	-5.82717	-2.44464	-5.61203	-2.68587
Q9VAE5	FBgn0039719	0	CG15515	CG15515	RE21592p	-0.184296	0.152928	-0.150296	-0.0192369	0.868221	-0.00118056	-1.90046	0.374297	-0.811085	-1.7354	0.409124	-0.673588	-0.12748	0.170645	-0.0978926	0.0375786	0.657289	0.00684846	-0.0568155	0.562551	-0.0141947	1.71616	0.41342	0.658334	1.77298	0.400877	0.703852	-5.88288	-5.71711	-5.67842	-5.62595	-5.45768	-5.69959	-5.60636	-5.46141	-0.50925	-5.67001	-5.60279	-5.62316	-5.4117	-5.65739	-5.65643
Q9VYW8	FBgn0030317	0	pkm	CG1561	HL08023p	-0.865482	0.439975	-0.308607	-0.772437	0.483649	-0.243681	-0.665694	0.400507	-0.26454	-0.57265	0.458867	-0.193735	0.0396837	0.699685	0.00615483	0.132728	0.300795	0.0692481	-0.905165	0.422726	-0.338479	-0.199788	0.865952	-0.012488	0.705378	0.378238	0.297835	-5.70851	-5.51109	-5.67761	-5.47201	-5.70645	-5.43962	-5.55858	-3.71067	-5.63088	-5.76076	-5.52683	-5.72867	-5.55439	-2.96157	-5.78481
I1W6K8	FBtr0071554	0	CG15650-RA	CG15650-RA	RT12607p1	2.35076	0.207099	1.6075	1.5132	0.36274	0.666418	2.40585	0.211724	1.62209	1.56829	0.363402	0.689439	0.753213	0.104682	0.738244	-0.0843493	0.644199	-0.016109	1.59754	0.342412	0.743578	-0.0550901	0.977863	-0.000535594	-1.65263	0.343755	-0.766412	0.0247544	-0.375314	-0.930816	-1.21331	-1.03844	-1.54231	-5.5128	-1.31412	-1.672	-1.25993	-1.24422	-1.03686	-5.3472	-1.21792	-1.76852
B4F5F8	FBgn0030451	0	CG15717	CG15717	CG15717-PA	4.8107	4.39761e-05	20.9592	4.21308	0.00379004	10.2014	0.909775	0.0545987	1.14888	0.312149	0.502659	0.0932472	0.817536	0.0339272	1.20133	0.21991	0.604536	0.0480675	3.99317	0.000568552	12.9587	3.90093	0.00212992	10.4219	-0.0922397	0.795618	-0.00915899	-0.783878	-0.423938	-0.907498	-0.646656	-1.58337	-1.67816	-1.29467	-1.41005	-2.13992	-1.12769	-1.77199	-1.66824	-5.33823	-5.58375	-5.62544
A9YIL8	FBgn0029766	0	CG15784	CG15784	CG15784-PA (Fragment)	-0.276543	0.182562	-0.204251	-0.121017	0.2201	-0.079554	-0.240971	0.227383	-0.155003	-0.0854447	0.29337	-0.0455064	0.85028	0.0333186	1.25613	1.00581	0.0339918	1.47715	-1.12682	0.0236273	-1.83287	-0.0355721	0.69228	-0.00568151	1.09125	0.0283454	1.68873	-6.09238	-5.7398	-5.61631	-5.56424	-5.72483	-5.69284	-5.6749	-5.50781	-5.54286	-6.87552	-6.25244	-6.87137	-5.44811	-5.50341	-5.66734
B7FNM8	FBgn0261803	0		CG15786-RA	IP21242p (Fragment)	0.500842	0.419152	0.189132	0.610692	0.385839	0.252578	-0.800305	0.56226	-0.200126	-0.690455	0.618623	-0.144011	0.561114	0.375093	0.238956	0.670964	0.349852	0.306037	-0.0602717	0.585518	-0.0140107	1.30115	0.36329	0.572175	1.36142	0.346222	0.627131	-4.08592	-5.62285	-5.51805	-3.85616	-5.50956	-5.53155	-2.04649	-5.37474	-5.40468	-5.74728	-5.51802	-5.64486	-5.42272	-5.64704	-5.65959
F6J6B9	FBgn0040309	0	Prx2	CG1633	CG1633 (Fragment)	-0.885415	0.359371	-0.393528	-2.00601	0.0757317	-2.24818	-1.11893	0.265638	-0.64418	-2.23953	0.0645684	-2.66499	-0.653245	0.46979	-0.214327	-1.77384	0.116409	-1.65679	-0.23217	0.549537	-0.060365	0.233516	0.59551	0.052567	0.465687	0.187777	0.338255	1.62136	-0.937222	0.366395	-0.984328	-1.79993	0.473006	1.42481	1.08319	1.89932	1.00879	0.986323	1.01515	0.813753	1.87556	1.01747
C8VV03	FBtr0085325	0	Prp39-RC	CG1646-RC	RE67017p	0.53641	0.718898	0.076885	1.01419	0.500114	0.305203	2.74735	0.0311681	4.13831	3.22513	0.000562724	10.4807	2.92075	0.0271168	4.57612	3.39854	0.000225632	12.3931	-2.38434	0.19447	-1.69562	-2.21094	0.216713	-1.46832	0.173402	0.0684735	0.201923	-3.76852	-2.34709	-2.18923	-2.32515	-2.48239	-2.06393	-5.59225	-5.46235	-5.49229	-5.58889	-5.77819	-5.70001	-1.42196	-2.84493	-5.64717
Q8IGD2	FBgn0033446	0	CG1648	CG1648	RH51979p (Fragment)	-0.104719	0.957262	-0.00198644	-2.5122	0.201537	-1.7476	-1.47651	0.36054	-0.654165	-3.88399	0.00463351	-9.06559	-0.678729	0.645811	-0.128887	-3.08621	0.00689698	-6.67035	0.57401	0.712398	0.0845388	1.3718	0.414303	0.524961	0.797785	0.102301	0.789904	-1.36901	-2.38699	-5.54007	-5.47046	-5.50434	-5.54372	-1.23402	-1.48837	-2.14413	-2.72666	-1.89657	-2.63665	-2.26453	-1.12622	-5.59118
Q0E5N5	FBgn0029941	1	CG1677	CG1677	Uncharacterized protein CG1677	-6.31784	0.00825033	-13.1634	-6.96143	5.89226e-05	-29.4449	-5.72324	0.00898795	-11.7117	-6.36682	0.000263425	-22.789	-6.2205	0.00764243	-13.1674	-6.86409	0.000200426	-25.3837	-0.0973371	0.572951	-0.0235441	-0.594602	0.0253599	-0.948897	-0.497265	0.0533348	-0.633013	-3.79852	-5.65619	-5.63895	-5.6623	-5.72621	-5.63591	0.428744	0.81462	0.832692	1.28814	0.936763	1.34295	1.29013	1.12413	1.44561
Q9VK11	FBgn0032495	0	CG16820	cg16820	GH15921p	0.865611	0.665311	0.153192	-0.592144	0.76062	-0.0703656	1.48461	0.514847	0.428046	0.0268575	0.99016	0.000115348	0.573235	0.794378	0.057308	-0.88452	0.684701	-0.145503	0.292376	0.873874	0.017119	-0.619001	0.742532	-0.0800276	-0.911378	0.668604	-0.159337	-1.42919	-0.753217	-5.62652	-1.10281	-5.45573	-5.62366	-5.44328	-5.55886	-1.26063	-2.78705	-1.00392	-5.73767	-5.49626	-2.71682	-2.19268
Q8IPA7	FBgn0052831	0	CG33695	CG16917	RE10350p	5.75017	9.06883e-08	40.4953	6.49242	3.88843e-07	41.6179	4.65013	0.049704	6.06195	5.39238	0.0377553	7.67347	1.21183	0.0403678	1.68925	1.95408	0.0165683	3.47967	4.53834	0.00260784	11.7258	1.10004	0.415503	0.419584	-3.4383	0.0786561	-3.7968	0.174707	0.302158	0.17009	0.983118	0.98838	0.902205	-2.2817	-5.36339	-5.65834	-0.804903	-0.670228	-1.5134	-5.53039	-5.45725	-5.61592
Q9V6U9	FBgn0033883	0	CG16935	CG16935	Enoyl-[acyl-carrier-protein] reductase, mitochondrial	-0.816954	0.0814422	-0.889786	-2.69671	0.211057	-1.8219	-0.770888	0.0940019	-0.791597	-2.65065	0.216602	-1.76092	-1.32683	0.0280177	-2.05999	-3.20659	0.163622	-2.52088	0.509873	0.067818	0.595866	-0.046066	0.835971	-0.00358434	-0.555939	0.0364526	-0.799592	-0.548761	-0.937498	-1.51758	-2.59716	-5.59336	-0.452599	-0.0736265	-0.495314	-0.122238	0.206853	0.563889	0.205899	-0.318332	0.13407	-0.368718
D2NUG2	FBtr0072436	0	GstE12-RA	CG16936-RA	MIP15314p	-0.500948	0.795857	-0.0496764	-2.59487	0.202698	-1.79864	-0.420137	0.818443	-0.0365569	-2.51406	0.184924	-1.84282	-0.306196	0.867232	-0.0189427	-2.40012	0.199169	-1.68195	-0.194752	0.922592	-0.00681439	-0.0808105	0.967758	-0.00115018	0.113941	0.952333	0.00241685	-1.65678	-3.0553	-5.60825	-5.56022	-5.55906	-5.48282	-1.43415	-2.1083	-5.51746	-1.6311	-2.11328	-5.65736	-1.73182	-1.3757	-5.70996
Q7KW39	FBgn0023537	0	CG17896	CG17896	Probable methylmalonate-semialdehyde dehydrogenase [acylating], mitochondrial	-0.75507	0.135625	-0.655144	-0.769728	0.156195	-0.620656	-0.447251	0.305982	-0.230023	-0.461908	0.329205	-0.222886	-0.763937	0.151244	-0.626675	-0.778594	0.166282	-0.606646	0.00886643	0.978628	8.31872e-05	-0.307819	0.156487	-0.247955	-0.316686	0.374567	-0.135057	-1.61163	-1.88851	-2.7064	-1.8907	-2.78259	-1.57722	-1.85384	-1.55368	-1.45726	-1.17373	-0.90884	-1.83216	-1.30058	-1.0957	-1.54504
Q6NN12	FBgn0288447	0	BaraA2	CG18279	HL05792p (Fragment)	-1.49267	0.0413314	-2.06544	-1.1286	0.0274795	-1.76174	-1.0571	0.0971559	-1.07034	-0.693023	0.125458	-0.624762	-1.78637	0.0243079	-2.88365	-1.4223	0.0171672	-2.51078	0.293697	0.444279	0.103482	-0.435578	0.273751	-0.245075	-0.729275	0.12117	-0.668458	-0.188379	-1.08752	-1.5116	-0.847028	-0.772778	-0.0754737	0.597418	0.0897749	-0.303403	0.66998	1.37961	0.522029	0.529083	0.963622	0.197819
Q9W2Z6	FBgn0052694	0	CG32694	CG18512	RE02049p	2.0775	0.281119	1.14493	-0.804967	0.374855	-0.343026	1.90079	0.320789	0.938571	-0.981674	0.338567	-0.461735	1.75196	0.389018	0.718358	-1.1305	0.420847	-0.424928	0.325534	0.820886	0.0279039	0.176707	0.875829	0.0101749	-0.148827	0.919494	-0.00542491	-1.49933	-1.29594	-5.62484	-5.64463	-5.73398	-5.6889	-3.13636	-5.40628	-5.57985	-5.66446	-2.30838	-5.70317	-5.34325	-3.48971	-5.81965
C0PV64	FBtr0076103	0	Apt1-RA	CG18815-RA	MIP07547p	-3.76648	0.00030928	-13.219	-3.63089	0.00188742	-9.89103	-3.76278	2.37983e-05	-17.397	-3.62719	9.24443e-05	-14.6325	-3.80908	0.00214245	-10.1668	-3.67349	0.0052358	-8.37929	0.0425955	0.911213	0.00172	-0.00370186	0.987982	-1.94378e-05	-0.0462973	0.892975	-0.00227601	-5.90113	-5.48625	-5.75969	-5.57444	-5.49586	-5.67002	-1.77711	-2.13603	-1.94559	-2.48929	-1.55302	-1.67753	-2.00414	-1.57645	-2.26704
Q8IRH5	FBgn0035213	1	CG2199	CG2199	Zinc finger protein CG2199	-0.280648	0.12302	-0.255396	-0.166156	0.240114	-0.102947	-3.47035	0.00454224	-8.1301	-3.35586	0.00803619	-7.03036	-4.19729	8.79205e-06	-21.2211	-4.08279	0.000190161	-15.1916	3.91664	1.16673e-05	19.3209	3.1897	0.00551605	7.20354	-0.726933	0.136586	-0.628501	-5.88221	-5.53934	-5.7784	-5.69067	-5.59098	-5.57483	-1.64775	-2.45466	-2.6865	-1.3606	-1.52412	-1.72338	-5.27101	-5.46286	-5.62414
Q9VQ26	FBgn0051935	0	Rab3GAP1	CG31935	Rab3 GTPase-activating protein catalytic subunit	-1.05577	0.681921	-0.175539	0.69055	0.779802	0.07459	0.405294	0.875164	0.0234709	2.15161	0.411094	0.830649	0.37888	0.887027	0.0197257	2.1252	0.431028	0.776748	-1.43465	0.534335	-0.390492	-1.46106	0.506269	-0.431918	-0.0264141	0.990776	-0.000106306	0.196593	-5.62279	-5.55102	-0.365323	0.188449	-5.56138	-1.17602	-5.47927	-5.5378	-5.66986	-0.862645	-5.58135	-5.35394	-1.55544	-0.900523
A8JNV2	FBgn0052194	0	lncRNA:CR32194	CG32194	Uncharacterized protein	-0.259679	0.0826173	-0.281214	-0.0764244	0.483694	-0.0241065	-1.41989	0.36778	-0.616817	-1.23664	0.420746	-0.464951	-0.15913	0.11816	-0.147598	0.0241244	0.36587	0.0105345	-0.100549	0.376272	-0.0426828	1.16021	0.445399	0.407526	1.26076	0.413308	0.483787	-5.7975	-5.60324	-5.77649	-5.52097	-5.5243	-5.58219	-5.41064	-1.84894	-5.65796	-5.58919	-5.55205	-5.55858	-5.32579	-5.44098	-5.63141
E6PBX6	FBtr0071410	0	CG32694-RB	CG32694-RB	GH07187p (Fragment)	0.535469	0.0310572	0.8074	0.57321	0.0185973	0.991969	-0.617656	0.211079	-0.417261	-0.579915	0.232403	-0.367526	1.19191	0.321379	0.587591	1.22965	0.310018	0.625416	-0.656441	0.547414	-0.17178	1.15312	0.0742271	1.30238	1.80957	0.176539	1.36289	-2.73082	-2.56397	-2.99783	-2.58567	-2.95267	-2.64106	-1.46983	-2.3429	-2.62694	-2.49776	-5.63882	-3.73178	-3.38334	-3.14894	-3.36676
Q9VT02	FBgn0052036	0	CG32036	CG3426	Chitin-binding type-2 domain-containing protein	-0.0497365	0.722971	-0.00700683	0.0733359	0.594811	0.0165461	-0.135256	0.306142	-0.069532	-0.0121837	0.913905	-0.000476371	0.0801514	0.414303	0.0306725	0.203224	0.0854894	0.217061	-0.129888	0.40184	-0.0514287	0.0855196	0.602539	0.0188156	0.215407	0.154009	0.175009	-5.66374	-5.7168	-5.54138	-5.57204	-5.47509	-5.50558	-5.56681	-5.31477	-5.63458	-5.73431	-5.59319	-5.83487	-5.37641	-5.62324	-5.77306
M9PDW8	FBgn0085446	0	CG34417	CG3950	Uncharacterized protein, isoform T	3.56669	0.0460642	4.76737	2.72883	0.0898538	2.85562	2.05501	0.0596604	2.51598	1.21715	0.164109	0.955303	1.10123	0.226056	0.71116	0.263371	0.721886	0.0372753	2.46546	0.110072	2.3627	1.51168	0.265071	0.871691	-0.95378	0.276238	-0.532892	2.85223	1.03441	2.5791	0.438954	1.92368	1.58951	1.18738	-0.572609	-0.314081	2.08459	0.67469	0.402759	-0.807423	-0.109807	-3.31711
Q7KVQ0	FBgn0011824	1	CG4038	CG4038	Probable H/ACA ribonucleoprotein complex subunit 1	-1.16981	0.375332	-0.497853	-0.282253	0.837268	-0.0217717	-3.33204	0.165085	-2.60663	-2.44448	0.256074	-1.44624	-1.58943	0.412234	-0.611703	-0.70188	0.711629	-0.1037	0.419626	0.834145	0.0330491	2.16223	0.320832	1.06754	1.7426	0.471782	0.568539	-5.93714	-5.64788	-5.51394	-5.67173	-5.45701	-3.30755	-0.650098	-0.974603	-5.47814	-1.01675	-5.66185	-5.65205	-5.29241	-2.4834	-5.81371
C0MJE4	FBgn0263979	1	Caf1; Caf1-55	CG4236	CG4236-PA	4.42574	0.0493155	5.78452	4.22136	0.0495263	5.50956	4.20095	0.00952579	8.49053	3.99656	0.00453656	9.36504	1.8105	0.0106298	3.57298	1.60612	0.00627647	3.53713	2.61524	0.119639	2.41159	0.224794	0.854479	0.0153531	-2.39045	0.0167108	-4.24783	1.07844	1.12423	1.28359	0.930386	0.618822	1.3239	-2.90966	-3.85163	-2.35529	-0.28914	-1.06174	-0.594364	-5.31095	-2.11241	-2.36761
Q9W2K4	FBgn0034598	0	CG4266	cg4266	LD44216p	-0.0493677	0.767123	-0.00568396	1.10111	0.373313	0.471192	-1.43373	0.180426	-1.06627	-0.283257	0.82659	-0.0234282	-1.21539	0.469643	-0.398929	-0.0649149	0.971227	-0.000823073	1.16602	0.485342	0.366075	1.38436	0.191101	0.994992	0.218343	0.896776	0.0103311	-5.89459	-5.58216	-5.50249	-2.57257	-5.47497	-5.48027	-3.46625	-3.55333	-5.65845	-1.69875	-5.78957	-5.84474	-5.55375	-5.47412	-5.80325
Q9VL96	FBgn0032138	1	CG4364	CG4364	Pescadillo homolog	-0.21504	0.850881	-0.0150811	-1.03716	0.484034	-0.326833	0.19135	0.885101	0.0101429	-0.630767	0.686411	-0.103077	-1.5264	0.242493	-0.939198	-2.34852	0.181591	-1.74003	1.31136	0.0827115	1.41947	-0.406391	0.68889	-0.0657743	-1.71775	0.15644	-1.38391	-2.74857	-2.71198	-5.55992	-2.11607	-5.64174	-5.72901	-2.97667	-5.47495	-3.1429	-1.57098	-2.37799	-2.49229	-3.61741	-4.15222	-2.60571
R9PY51	FBgn0259712	0	CG42366	CG4588	Uncharacterized protein	3.24018	0.0755759	3.63424	2.18002	0.183485	1.60536	1.81567	0.505554	0.53786	0.755504	0.77349	0.0842728	4.34475	0.0138368	8.07674	3.28458	0.0395162	4.60901	-1.10456	0.455701	-0.37701	1.42451	0.606229	0.309636	2.52908	0.376077	1.07416	0.343324	-1.83351	0.0956054	0.0239676	-2.21642	-2.38263	-3.63673	-5.27132	2.06646	-3.27642	-5.55818	-5.59423	-5.40659	-1.70439	-4.00415
Q7KSB3	FBgn0261550	0	Orp8	CG5077	Oxysterol-binding protein	0.796028	0.284434	0.434646	0.290221	0.408025	0.112987	0.175847	0.82575	0.0146219	-0.32996	0.605166	-0.0719727	0.797405	0.285203	0.434463	0.291598	0.401155	0.115673	-0.00137685	0.990695	-5.59007e-06	0.620181	0.343615	0.28772	0.621558	0.343175	0.288704	-5.92015	-4.43546	-4.13445	-5.58937	-5.63307	-4.78503	-5.52279	-5.49822	-3.99658	-5.67104	-5.64522	-5.56601	-5.46225	-5.60327	-5.81262
Q9W1J3	FBgn0034908	0	CG5543	CG5543	Gastrulation defective protein 1 homolog	1.3861	0.184874	1.01618	0.358552	0.660219	0.0646512	1.77968	0.0265049	2.80597	0.752126	0.148274	0.623463	1.02705	0.114071	0.968331	-0.000496906	0.99911	-1.92225e-07	0.359049	0.683984	0.0592264	-0.393575	0.64839	-0.0740565	-0.752623	0.21886	-0.496606	2.0996	2.05185	1.81515	0.85924	0.992579	1.03213	-0.0202756	-0.214784	0.86263	0.917598	0.304797	1.66304	-0.210606	0.0205461	1.99835
Q9VTU0	FBgn0036254	0	CG5645	CG5645	Protein KRI1 homolog	0.848319	0.445492	0.297896	-0.0288639	0.700192	-0.00446763	0.84018	0.449238	0.291982	-0.0370031	0.665077	-0.00655429	0.973235	0.392573	0.395211	0.0960524	0.288687	0.0518273	-0.124916	0.245922	-0.0760992	0.00813919	0.935874	0.000234267	0.133055	0.24762	0.0806601	-5.68473	-5.46833	-2.88313	-5.57403	-5.50687	-5.58683	-5.65149	-5.40596	-5.49928	-5.69209	-5.5204	-5.7434	-5.44415	-5.4877	-5.64929
A0A024E3A5	FBtr0078201	0	ND-39-RA	CG6020-RA	FI24283p1	-1.96109	0.0336231	-2.88939	-1.7298	0.0773744	-1.9225	-1.45912	0.0381617	-2.06958	-1.22783	0.123313	-1.11609	-1.50818	0.0350665	-2.19457	-1.27689	0.115363	-1.19764	-0.452904	0.173521	-0.344501	-0.501966	0.200588	-0.350219	-0.0490614	0.894338	-0.00237938	-2.94751	-1.66788	-2.18363	-2.40119	-1.0228	-2.68116	-1.07595	-1.07359	-0.272115	-0.524469	-0.553473	-1.19653	-0.313244	-0.259821	-0.342697
A8WHL0	FBgn0033846	0	mip120	CG6061	RE32583p	3.6215	0.0901295	3.78494	4.43629	0.0750324	4.98972	4.0037	0.196812	2.8264	4.81849	0.154278	3.91114	-0.0892588	0.917031	-0.00335755	0.725537	0.123451	0.659155	3.71075	0.0977093	3.7481	-0.382201	0.888226	-0.0196744	-4.09296	0.195869	-2.89795	1.73843	-0.66068	1.13213	1.46453	1.36417	1.82557	-5.41042	-5.43325	1.04246	0.275208	1.3182	0.884251	-5.48479	-1.39553	-1.77429
Q8MQL9	FBgn0030648	1	CG6340	CG6340	RH70372p	4.17481	0.000227812	15.2064	5.02059	0.00140474	14.3208	0.411104	0.364827	0.180028	1.25689	0.0560604	1.5728	-0.90427	0.0341963	-1.32568	-0.0584818	0.887528	-0.00303041	5.07908	3.12259e-05	22.8837	3.7637	0.00271334	9.65952	-1.31537	0.0376838	-1.87289	-0.958897	-1.5609	-1.65743	-1.1396	0.0295334	-0.529785	-2.14402	-2.12087	-1.14565	-0.72554	-0.146756	-0.592115	-5.35064	-5.50919	-5.8418
Q9VK89	FBgn0032430	0	Trm1	CG6388	Probable tRNA (guanine(26)-N(2))-dimethyltransferase	3.2174	0.000415108	10.8807	0.917444	0.389974	0.375202	3.11343	0.00239928	8.15692	0.813472	0.436195	0.293109	2.55608	0.0740332	2.88984	0.256126	0.834351	0.0201446	0.661319	0.486173	0.207131	0.103972	0.483829	0.0327834	-0.557346	0.548682	-0.145289	-2.43216	-2.09352	-2.75752	-5.60734	-5.53245	-3.04327	-5.53688	-5.46077	-5.62583	-5.78135	-3.42633	-5.74377	-5.43607	-5.65176	-5.84757
Q8IGE6	FBgn0036030	0	Prps	CG6767	RH41633p (Fragment)	1.06088	0.247111	0.644069	1.53216	0.194488	1.08953	0.965532	0.280729	0.532697	1.43681	0.215139	0.958754	0.429626	0.697847	0.0671247	0.900902	0.467891	0.297167	0.631256	0.50766	0.185859	0.0953498	0.499552	0.0287403	-0.535906	0.566376	-0.132313	-4.17257	-3.56714	-5.7789	-5.55929	-3.70994	-2.83555	-5.55668	-5.42689	-5.43164	-3.36406	-5.64569	-5.79774	-5.37273	-5.56104	-5.76749
D5SHR2	FBtr0083037	0	GlyS-RA	CG6904-RA	Glycogen [starch] synthase	-1.70213	0.0143308	-3.13827	-1.09745	0.0933834	-1.13008	-1.43088	0.0328829	-2.12204	-0.826202	0.166296	-0.643709	-1.99037	0.0152159	-3.61791	-1.38569	0.0627522	-1.66612	0.288241	0.530772	0.0792928	-0.271249	0.215933	-0.180565	-0.55949	0.268319	-0.319664	-2.36329	-1.61629	-1.38443	-0.475383	-1.83563	-1.23896	-0.398762	-0.204394	-0.468205	0.573317	0.573555	-0.539763	-0.168779	0.212825	-0.301661
C9QPI7	FBtr0300283	0	Acadvl-RB	CG7461-RB	RH10980p (Fragment)	-0.733088	0.606658	-0.159121	-1.21392	0.395086	-0.489582	0.304052	0.666496	0.0535747	-0.176775	0.191115	-0.127049	0.555822	0.455271	0.189941	0.0749941	0.376332	0.0318296	-1.28891	0.372162	-0.553288	-1.03714	0.455748	-0.35395	0.251769	0.0914796	0.261507	-3.92277	-5.7171	-5.75694	-5.73508	-5.55433	-5.54988	-5.60418	-5.29286	-5.41192	-5.6587	-5.77173	-5.63384	-5.42727	-2.14231	-5.62796
M9PEB7	FBgn0260657	0	CG42540	CG7468	Uncharacterized protein, isoform I	-4.43046	0.00691443	-9.57087	-3.23558	0.0957586	-3.29648	-1.38645	0.378447	-0.585074	-0.191569	0.915477	-0.00734713	-2.84711	0.177471	-2.13782	-1.65223	0.415217	-0.630697	-1.58335	0.374592	-0.675207	-3.04401	0.122133	-2.77969	-1.46066	0.477225	-0.469275	-5.7037	-5.70787	-5.53862	-5.76048	-5.4639	-2.14117	-5.48953	-5.50897	-1.79234	-1.64817	-1.18461	-5.57609	-0.972358	-0.695746	-1.99071
Q9V5P6	FBgn0033548	1	CG7637	CG7637	H/ACA ribonucleoprotein complex subunit 3	0.0593667	0.927775	0.00193283	0.777898	0.215481	0.51854	-2.26971	0.0257332	-3.60773	-1.55118	0.0252739	-2.47775	-1.49552	0.0681556	-1.74453	-0.776993	0.13427	-0.677553	1.55489	0.0433075	2.12	2.32908	0.0152748	4.22967	0.77419	0.0462347	1.03357	-1.03982	-2.6459	-1.83493	-1.70173	-0.531692	-1.13163	0.358905	0.134268	0.795321	0.0320894	-0.497289	-0.568875	-1.09396	-2.26514	-2.33965
A1Z8H0	FBgn0033596	0	CG7738	CG7738	GEO08372p1	-0.244063	0.1358	-0.211628	-0.0673217	0.622945	-0.013838	-0.223186	0.133513	-0.195171	-0.0464445	0.715254	-0.00675952	0.0109249	0.801366	0.00105064	0.187667	0.1142	0.176845	-0.254988	0.113443	-0.241021	-0.0208771	0.885308	-0.00110452	0.234111	0.108918	0.225426	-5.73723	-5.73982	-5.75419	-5.52214	-5.46473	-5.71415	-5.68796	-5.49924	-5.37449	-5.82029	-5.68889	-5.75484	-5.42227	-5.37746	-5.69932
Q8MR58	FBgn0039697	0	Etfb	CG7834	GH14462p (Fragment)	-0.0821532	0.5322	-0.0225038	-0.0177289	0.865961	-0.00110808	-0.0921028	0.41093	-0.035573	-0.0276785	0.704601	-0.0042087	0.0325441	0.793587	0.0032676	0.0969684	0.371697	0.041678	-0.114697	0.402319	-0.0453547	0.00994961	0.930707	0.000310299	0.124647	0.296703	0.0657734	-5.72699	-5.47119	-5.69563	-5.63127	-5.54549	-5.52379	-5.4487	-5.52145	-5.64737	-5.69809	-5.50433	-5.78903	-5.37087	-5.64515	-5.63133
Q867T3	FBgn0264489	0	CG43897	CG8154	RE23893p	0.693746	0.496313	0.211068	-0.0912552	0.529694	-0.0251841	0.792459	0.444927	0.278716	0.00745748	0.923176	0.00025889	0.816879	0.433177	0.2968	0.0318779	0.590886	0.007284	-0.123133	0.417461	-0.0467147	-0.0987127	0.518652	-0.0281453	0.0244205	0.770042	0.00277138	-3.10429	-5.57089	-5.67127	-5.61709	-5.50886	-5.57551	-5.6987	-5.53728	-5.48786	-5.55059	-5.55952	-5.68698	-5.25656	-5.50223	-5.66891
Q8T0F0	FBgn0034030	0	CG8192	CG8192	LD06965p	0.204638	0.937847	0.00570288	0.401553	0.871036	0.0240786	1.51885	0.605417	0.331027	1.71577	0.543878	0.453818	1.82521	0.511038	0.532134	2.02213	0.445775	0.709533	-1.62057	0.528479	-0.448854	-1.31421	0.63365	-0.260413	0.306358	0.912325	0.0122085	0.169931	-0.629878	-5.77938	0.0423478	-0.477437	-5.2135	0.340917	-5.55092	-5.58589	-0.48251	-5.50492	-5.72753	-0.384785	-5.48406	-0.984401
Q7KNA0	FBgn0027607	0	CG8230	CG8230	Dymeclin	-0.105478	0.244718	-0.0644823	0.00197763	0.981436	1.60944e-05	-1.21073	0.331383	-0.58075	-1.10327	0.366301	-0.481205	0.00789065	0.93255	0.000239308	0.115346	0.283189	0.0632011	-0.113369	0.180523	-0.0842862	1.10525	0.365678	0.482886	1.21862	0.329009	0.588341	-5.78805	-5.57227	-5.74092	-5.68288	-5.64542	-5.45058	-5.5233	-5.35871	-2.58705	-5.78687	-5.59503	-5.74302	-5.53865	-5.62782	-5.61834
A1ZA92	FBgn0034073	0	CG8414	CG8414	Polynucleotide 5'-hydroxyl-kinase NOL9	0.322519	0.639739	0.0625678	-0.148745	0.21867	-0.0982032	-0.432845	0.696691	-0.0679394	-0.90411	0.39374	-0.365975	-1.87754	0.270773	-1.0653	-2.3488	0.200009	-1.6417	2.20006	0.219113	1.45057	0.755365	0.463102	0.252536	-1.44469	0.397763	-0.57842	-3.9738	-5.75836	-5.71684	-5.57814	-5.71128	-5.57338	-5.58412	-3.03994	-5.5264	-1.75786	-2.3146	-5.74391	-5.35889	-5.41906	-5.63861
Q961R5	FBgn0033919	0	CG8547	CG8547	GH09468p	0.622888	0.6835	0.102939	-1.98314	0.17206	-1.51575	0.917031	0.555995	0.233778	-1.689	0.225889	-1.09127	0.515207	0.736001	0.0685852	-2.09083	0.159789	-1.66524	0.107681	0.942047	0.0027919	-0.294143	0.843402	-0.0217564	-0.401824	0.788568	-0.0414525	-0.588061	-3.14052	-4.00935	-4.5676	-5.49611	-5.49231	-3.28004	-5.31563	-1.89335	-1.48424	-2.90744	-4.89187	-2.11396	-5.15838	-2.33425
Q6NNU7	FBgn0032945	0	CG8665	CG8665	10-formyltetrahydrofolate dehydrogenase	0.921516	0.567494	0.226728	-1.33241	0.42958	-0.488935	-0.366988	0.802957	-0.0349768	-2.62091	0.178456	-1.96167	1.06685	0.516907	0.305747	-1.18707	0.476479	-0.382185	-0.145336	0.943441	-0.00367488	1.2885	0.528878	0.356458	1.43384	0.487684	0.447159	-3.56662	-3.12259	-3.30207	-5.70221	-5.45798	-5.59285	-1.9744	-1.39827	-5.51764	-1.66704	-5.68992	-5.83487	-1.53937	-5.64657	-5.56988
C5WLT8	FBtr0088554	0	Non1-RA	CG8801-RA	Nucleolar GTP-binding protein 1	-1.52829	0.391712	-0.622066	-0.271014	0.874422	-0.0157944	-2.64344	0.117473	-2.45856	-1.38616	0.324402	-0.677717	-3.35777	0.0789935	-3.70164	-2.10049	0.18507	-1.53896	1.82948	0.264547	1.05652	1.11515	0.452846	0.383665	-0.714333	0.135946	-0.619064	-5.73309	-5.59955	-2.53591	-2.29428	-2.29312	-5.50933	-1.50977	-1.87832	-2.55015	-0.844176	-1.39382	-1.55725	-5.47058	-2.18013	-1.63297
A4V9Y5	FBgn0033593	0	Listericin	CG9080	CG9080 protein	-1.69267	0.368255	-0.734364	-1.54546	0.403054	-0.609896	-2.92513	0.189702	-2.11173	-2.77792	0.204381	-1.91554	-1.83192	0.224005	-1.19027	-1.68471	0.250667	-1.01235	0.139252	0.942648	0.00357188	1.23246	0.588259	0.283998	1.09321	0.585863	0.253848	-5.79797	-5.68018	-5.65382	-5.67456	-5.52494	-5.49085	-2.66074	-0.258302	-5.43754	-5.81709	-2.19442	-3.62471	-5.27878	-1.09001	-5.68518
Q9VXB0	FBgn0030791	0	CG9132	CG9132	NECAP-like protein CG9132	-2.28447	0.195972	-1.61696	-2.22801	0.204184	-1.53728	-1.31385	0.347942	-0.602392	-1.25739	0.36472	-0.55079	-3.75087	2.72413e-05	-17.1219	-3.69441	0.000147415	-14.155	1.4664	0.345778	0.676307	-0.97062	0.580421	-0.229316	-2.43702	0.151916	-1.99445	-5.89268	-5.56784	-5.50525	-5.60989	-5.65132	-5.53517	-2.17965	-5.4129	-5.43166	-2.03746	-1.72828	-1.94743	-2.16231	-2.18106	-5.76898
D0Z741	FBtr0079791	0	CG9515-RA	CG9515-RA	FI12865p (Fragment)	-3.64529	0.00628334	-8.02624	-3.58896	0.00542875	-8.13008	-0.867117	0.310319	-0.440662	-0.810787	0.334773	-0.385326	-2.05328	0.188206	-1.48938	-1.99695	0.195771	-1.41434	-1.59202	0.26364	-0.92176	-2.77818	0.0335185	-4.09702	-1.18616	0.398515	-0.473938	-5.71383	-5.70021	-5.69389	-5.6614	-5.55524	-5.7223	-3.55113	-5.55544	-5.40001	-2.64261	-5.7377	-2.56779	-2.51763	-2.13487	-1.51955
A4V9W5	FBgn0038211	0	CG9649	CG9649	CG9649 protein	0.559451	0.499238	0.168782	0.0155396	0.918812	0.000571445	0.55247	0.502521	0.165103	0.00855901	0.909984	0.00035063	0.690732	0.416991	0.262391	0.146821	0.069857	0.169694	-0.131281	0.433738	-0.0476252	0.00698055	0.965328	0.000106979	0.138262	0.159859	0.110093	-5.83246	-3.64772	-5.50724	-5.53791	-5.49082	-5.59041	-5.55631	-5.43535	-5.65317	-5.72415	-5.74311	-5.59236	-5.4863	-5.36695	-5.81252
N0A2N3	FBtr0081853	0	Veneno-RA	CG9684-RA	LD24381p1 (Fragment)	-0.116298	0.359543	-0.0516653	-0.0186114	0.84246	-0.00138563	-2.51187	0.000957003	-7.58357	-2.41419	0.00228115	-6.37791	-0.922523	0.212116	-0.621251	-0.824836	0.249099	-0.497894	0.806225	0.256637	0.476222	2.39558	0.00219225	6.3701	1.58935	0.0784093	1.75724	-5.75348	-5.47996	-5.75182	-5.64999	-5.44655	-5.59566	-3.41879	-3.20244	-2.8284	-4.18406	-4.2663	-5.76733	-5.48423	-5.48012	-5.67202
X2JC31	FBgn0000319	0	Chc	Chc	Clathrin heavy chain	1.47677	0.117464	1.37354	1.30731	0.0182555	2.27289	0.870573	0.281423	0.479372	0.701108	0.0262947	1.10784	0.285653	0.68917	0.0461826	0.116188	0.687493	0.0189075	1.19112	0.0248467	1.91142	0.606198	0.12837	0.540448	-0.58492	0.0955668	-0.596438	3.04182	5.06457	4.44439	3.7071	4.10968	4.2256	3.15734	3.50915	3.27257	3.77729	3.60004	4.3165	2.27656	2.68021	3.1637
M9PE30	FBgn0035499	0	Chd64	Chd64	Transgelin	4.10985	0.0968255	4.16744	3.18951	0.13789	2.74447	0.734558	0.122183	0.670645	-0.185783	0.759384	-0.0222083	0.718513	0.0785361	0.793907	-0.201829	0.728707	-0.0277408	3.39134	0.130929	2.99444	3.3753	0.130099	2.98959	-0.0160453	0.969018	-0.000219307	0.217348	-0.000905268	-0.191965	-0.0240393	-1.62948	-1.08303	-1.32972	-0.39349	-0.455986	-0.242665	-0.836259	-1.05214	-5.29561	-1.33061	-5.67886
Q9GQV2	FBgn0014141	0	cher	cher	Filamin isoform A	2.91028	0.233045	1.84093	0.0584483	0.65636	0.0106877	2.81082	0.244347	1.7202	-0.0410102	0.686466	-0.00670029	2.99467	0.224467	1.94308	0.142842	0.0101379	0.284835	-0.0843938	0.53365	-0.0230178	0.0994585	0.525257	0.0278114	0.183852	0.162203	0.145233	0.431753	-5.52865	-2.86505	-5.47442	-5.52894	-5.51409	-5.50416	-5.29809	-5.59216	-5.65406	-5.6864	-5.60551	-5.44795	-5.45571	-5.78913
P25843	FBgn0000308	0	chic	chic	Profilin	2.07931	0.0109937	4.07308	0.715699	0.128941	0.636693	1.91426	0.010513	3.78693	0.550641	0.240281	0.341002	0.915067	0.142025	0.775643	-0.448548	0.413292	-0.172127	1.16425	0.0771739	1.29526	0.165057	0.613979	0.0349669	-0.999189	0.105086	-0.977663	1.59489	0.492104	1.10241	-0.894552	-0.127266	0.120371	-1.03217	-1.17172	-0.349479	-0.483557	0.835842	0.0919126	-1.10512	-0.716383	-1.22704
Q9VBS0	FBgn0039328	0	CHKov2	CHKov2	CHK domain ov2	-0.110849	0.436527	-0.0399045	0.743775	0.372291	0.319167	-0.160799	0.128654	-0.143204	0.693825	0.398952	0.276891	-0.0486475	0.507301	-0.0143381	0.805977	0.341837	0.375731	-0.0622016	0.664426	-0.0110441	0.0499502	0.72896	0.00685799	0.112152	0.275086	0.0628645	-5.73789	-5.72397	-5.70727	-3.56613	-5.58607	-5.45306	-5.68214	-5.54486	-5.45973	-5.55345	-5.74154	-5.7282	-5.49231	-5.50239	-5.84189
A0A0B4K7A3	FBgn0015371	1	chn	chn	Charlatan, isoform F	0.400593	0.248429	0.242278	1.28781	0.209257	0.874837	0.515818	0.169511	0.397593	1.40304	0.186267	1.02403	-1.26671	0.0182219	-2.20333	-0.379493	0.651954	-0.0705034	1.66731	0.00380522	4.03425	-0.115224	0.449885	-0.0399711	-1.78253	0.00700208	-3.84095	-4.65398	-5.17455	-5.51568	-3.28902	-3.77171	-5.62182	-5.6736	-5.50651	-5.71155	-3.7771	-3.55223	-4.21474	-5.28122	-5.61427	-5.65049
A0A0B4KHG5	FBgn0267435	0	chp	chp	Chaoptin, isoform C	-1.06268	0.138993	-0.910723	-0.620986	0.27143	-0.351691	-0.414327	0.473654	-0.134465	0.0273658	0.954291	0.000556051	-0.625804	0.355827	-0.280837	-0.184111	0.755617	-0.022406	-0.436875	0.368226	-0.189554	-0.648352	0.0584047	-0.799776	-0.211477	0.629343	-0.0425308	2.21956	3.69327	3.55345	3.46221	2.95896	4.3702	3.78676	3.549	3.3735	3.5496	3.29573	4.49837	3.84365	4.31272	4.49795
Q86BS3	FBgn0044324	1	Chro	Chro	Chromator, isoform A	5.14587	0.00665053	11.2033	6.49988	0.00245844	16.9604	2.02643	0.0646984	2.40964	3.38044	0.0202321	5.72632	-0.157506	0.104376	-0.154577	1.1965	0.0104607	2.3696	5.30338	0.00682041	11.4881	3.11944	0.0127736	5.90724	-2.18393	0.0575231	-2.70842	3.08306	2.92287	2.88563	4.17326	4.18543	4.59489	2.03647	0.417818	0.35798	3.10781	3.17847	3.07779	-3.06419	-1.62018	-1.86168
O97428	FBgn0026084	0	cib	cib	Ciboulot, isoform A	5.02727	0.0345228	7.34934	2.30601	0.135019	2.00531	5.89107	8.39842e-05	24.0108	3.1698	0.00675506	6.87965	4.27287	0.047188	5.66654	1.55161	0.251637	0.929761	0.754401	0.616591	0.158426	-0.863798	0.472835	-0.280985	-1.6182	0.241598	-0.998278	0.630035	0.498233	0.212243	-2.70336	-2.38497	-1.73495	-5.47739	-5.35018	-5.50511	-2.61713	-5.77533	-3.08563	-5.51884	-2.61237	-5.61008
A0A0B4KI32	FBgn0027598	0	cindr	cindr	CIN85 and CD2AP related, isoform E	1.27346	0.200801	0.8879	-0.0823858	0.927205	-0.00270424	1.09263	0.118565	1.01183	-0.263213	0.707447	-0.0395625	1.03742	0.216895	0.688591	-0.318423	0.700313	-0.0492625	0.236037	0.805362	0.0221896	0.180827	0.833797	0.0142744	-0.05521	0.942791	-0.00141253	-3.54965	-3.63891	-3.72697	-3.99658	-5.45611	-5.53037	-4.50705	-4.14505	-5.54133	-4.4127	-3.82209	-5.793	-5.38454	-3.57376	-5.77761
Q9VAM6	FBgn0062442	0	Cisd2	Cisd2	CDGSH iron-sulfur domain-containing protein 2 homolog	-2.06882	0.131224	-1.82467	-3.79354	0.00505392	-8.71138	-1.75435	0.179633	-1.30807	-3.47908	0.00114488	-10.2328	0.366491	0.833889	0.0289131	-1.35823	0.42295	-0.507585	-2.43531	0.21033	-1.64895	-0.314467	0.478287	-0.100727	2.12085	0.257425	1.24992	-2.4882	-5.49824	-3.53068	-5.74003	-5.46173	-5.48953	-1.69933	-2.12316	-2.43157	-5.53413	-1.48758	-5.59488	-1.84957	-1.15695	-2.30414
Q9VL69	FBcl0059681	0	CK01296	CK01296	LD05267p	0.169763	0.60252	0.0373528	-0.119913	0.384038	-0.0498388	-0.41158	0.589552	-0.0944487	-0.701256	0.375572	-0.298249	0.329358	0.343912	0.152675	0.0396821	0.600665	0.00878432	-0.159595	0.260783	-0.0931588	0.581343	0.448447	0.202475	0.740938	0.354697	0.333528	-4.77202	-5.51588	-5.62583	-5.53793	-5.70871	-5.53613	-5.70592	-5.29825	-3.67483	-5.71048	-5.58475	-5.60658	-5.36837	-5.37256	-5.68209
Q9VPJ9	FBcl0058967	0	CK02656	CK02656	Uncharacterized protein, isoform B	1.05398	0.244077	0.645536	-1.25766	0.188974	-0.910038	1.14938	0.174664	0.870998	-1.16226	0.175607	-0.878036	1.08868	0.287968	0.588602	-1.22296	0.246726	-0.743295	-0.0346995	0.973901	-0.000398524	-0.0953997	0.917222	-0.00357992	-0.0607002	0.952231	-0.00129036	-3.41668	-2.56821	-3.71998	-5.71958	-5.46665	-5.45356	-3.84666	-3.78301	-5.52335	-5.8053	-3.3102	-3.85542	-3.84307	-5.56192	-3.46183
M9NEC0	FBgn0044323	1	Cka	Cka	Connector of kinase to AP-1, isoform F	0.664241	0.541115	0.17716	1.74701	0.192909	1.2485	0.518476	0.625797	0.105544	1.60124	0.219444	1.0547	0.789158	0.476534	0.254035	1.87192	0.174709	1.41833	-0.124917	0.361654	-0.0551765	0.145766	0.288523	0.0786872	0.270683	0.0363755	0.389564	-5.8172	-3.0755	-5.78068	-2.71071	-3.10457	-5.60979	-5.47317	-5.29571	-5.45992	-5.7964	-5.57039	-5.67406	-5.39192	-5.53887	-5.73531
P54367	FBgn0015024	1	CkIα	CkIalpha	Casein kinase I isoform alpha	0.456613	0.615491	0.096244	0.330378	0.70366	0.050428	-0.368298	0.406157	-0.144117	-0.494533	0.154926	-0.40051	-0.516721	0.286935	-0.280174	-0.642956	0.110752	-0.614439	0.973334	0.315368	0.487818	0.82491	0.378405	0.348147	-0.148423	0.590961	-0.033906	-0.805779	-0.878525	-1.88391	-0.87398	-1.65511	-1.41783	-0.588395	-0.832203	-1.04272	-0.323536	-0.635888	-1.05862	-0.865758	-0.957327	-3.11496
A4V2B8	FBgn0264492	1	CkIIα	CkIIalpha	Casein kinase IIalpha, isoform C	0.432026	0.52261	0.121755	0.5103	0.496252	0.155283	0.381366	0.566973	0.0939829	0.45964	0.534566	0.125022	0.557159	0.425522	0.206749	0.635433	0.411971	0.244726	-0.125133	0.190456	-0.0901212	0.0506602	0.52667	0.0141069	0.175793	0.0130628	0.331187	-3.94288	-5.59037	-5.66084	-5.59984	-5.60902	-3.75041	-5.47184	-5.44398	-5.42236	-5.62923	-5.56839	-5.66795	-5.36517	-5.54943	-5.57557
Q9NGY9	FBgn0000259	0	CkIIβ	CkIIbeta	Casein kinase II beta subunit (Fragment)	-0.0770638	0.670378	-0.0133845	2.13034	0.192029	1.52668	-0.881642	0.411072	-0.340386	1.32577	0.400012	0.527558	-3.57529	0.00359964	-8.73709	-1.36788	0.341339	-0.638547	3.49823	0.000577621	11.3285	0.804578	0.447207	0.281193	-2.69365	0.0784947	-2.97691	-5.64416	-5.53291	-5.65593	-2.18707	-5.61283	-2.41087	-5.59687	-3.01846	-5.57273	-2.0865	-2.41894	-1.60168	-5.35127	-5.41091	-5.83962
M9PDB4	FBgn0020503	0	CLIP-190	CLIP-190	Cytoplasmic linker protein 190, isoform Q	-2.35219	0.189903	-1.69704	-2.33579	0.191792	-1.67516	-3.16329	0.0141684	-5.8479	-3.14688	0.0139579	-5.83803	-3.77912	0.00475925	-8.77687	-3.76272	0.00451429	-8.82513	1.42693	0.358124	0.636362	0.81109	0.578027	0.193081	-0.615838	0.293217	-0.328125	-5.72182	-5.5285	-5.71224	-5.74317	-5.6645	-5.50568	-1.69351	-2.7845	-2.9947	-1.96383	-1.31494	-2.34642	-1.97706	-2.22085	-5.70807
P08120	FBgn0000299	0	Col4a1	Col4a1	Collagen alpha-1(IV) chain	0.913447	0.361716	0.403408	-0.226128	0.829378	-0.0183724	1.15761	0.411883	0.445941	0.0180339	0.989567	8.21439e-05	0.730936	0.410886	0.282345	-0.408639	0.681512	-0.0680492	0.182511	0.870896	0.0109568	-0.244162	0.868116	-0.0149969	-0.426673	0.767179	-0.0491114	3.18935	3.54705	3.20528	1.16093	2.15124	3.21078	1.93978	4.20462	0.324444	2.9955	1.20326	3.55011	1.46372	3.94782	1.78979
P46461	FBgn0000346	0	comt	comt	Vesicle-fusing ATPase 1	-2.44793	0.0369797	-3.50553	-1.87816	0.0729415	-2.13551	-2.49739	0.0278655	-3.88328	-1.92761	0.00706823	-4.1457	-2.0297	0.0332493	-3.00035	-1.45993	0.0376905	-2.0786	-0.41823	0.593767	-0.0946806	0.0494565	0.943399	0.00125148	0.467687	0.336445	0.221256	-2.67284	-1.44717	-3.07924	-2.1956	-1.3075	-1.98682	0.243312	0.254099	-0.20449	-0.289593	0.226923	-1.04747	0.651603	0.657181	-1.16423
Q9V8R9	FBgn0010434	0	cora	cora	Protein 4.1 homolog	0.711953	0.134858	0.619486	0.75983	0.119755	0.700341	0.363255	0.305069	0.187295	0.411133	0.260763	0.24	-0.408841	0.0419604	-0.56304	-0.360964	0.0508597	-0.466952	1.12079	0.0505798	1.45257	0.348698	0.430086	0.127778	-0.772096	0.0869473	-0.818996	3.7064	3.83163	3.74088	3.87037	3.71431	3.83786	2.96707	3.88419	3.33788	3.97354	4.30692	4.22497	3.35608	3.32848	2.45848
J9TIE4	FBgn0013675	0	mt:CoII	COX2	Cytochrome c oxidase subunit 2	-0.713901	0.101189	-0.710235	-0.692386	0.127512	-0.619302	-0.432563	0.271858	-0.244682	-0.411047	0.318539	-0.204224	-0.516836	0.233651	-0.326346	-0.495321	0.269829	-0.281793	-0.197065	0.538273	-0.05301	-0.281338	0.332524	-0.134529	-0.084273	0.820134	-0.00725719	2.83348	3.10271	2.23787	3.29146	2.35452	2.59262	3.55848	3.12251	2.79075	3.76372	3.06593	2.89491	3.32322	3.48511	3.50744
Q9VIQ8	FBgn0032833	0	COX4	COX4	Cytochrome c oxidase subunit 4, isoform A	-1.71497	0.0702098	-1.97839	-2.53405	0.108985	-2.43936	-1.2659	0.107111	-1.22814	-2.08499	0.160319	-1.6576	-1.03257	0.141174	-0.87794	-1.85166	0.200304	-1.29303	-0.682397	0.321524	-0.336276	-0.449066	0.532373	-0.122947	0.23333	0.636289	0.0458133	0.62454	0.423888	-0.848519	0.765459	-2.62891	-0.393884	2.09346	1.13597	0.768188	0.778564	1.48085	1.03821	2.04412	2.52318	0.777522
Q94514	FBgn0019624	0	COX5A	COX5A	Cytochrome c oxidase subunit 5A, mitochondrial	-3.60478	0.149018	-2.98029	-2.83436	0.082868	-3.06568	-2.7635	0.234303	-1.74162	-1.99309	0.218498	-1.31654	-2.7583	0.230844	-1.75616	-1.98788	0.171571	-1.52183	-0.846475	0.244702	-0.517504	-0.84127	0.491304	-0.259658	0.00520469	0.99625	8.49275e-06	-1.2906	-0.423639	-5.7047	0.260628	-2.67173	-2.69658	1.59569	0.835024	-1.55914	0.357248	0.794266	-0.295554	1.27791	1.9337	0.183782
Q86NN8	FBgn0031830	0	COX5B	COX5B	RH49324p (Fragment)	1.85325	0.41844	0.701209	0.0112592	0.925705	0.00037749	1.71751	0.447693	0.599446	-0.124477	0.271977	-0.0703875	1.95055	0.398743	0.778868	0.108557	0.297929	0.0570889	-0.0972981	0.377457	-0.04117	0.135736	0.265175	0.0782472	0.233034	0.038911	0.328561	-0.0845115	-5.49031	-5.67207	-5.7291	-5.46607	-5.5777	-5.4572	-5.36771	-5.57452	-5.62179	-5.7105	-5.76625	-5.46127	-5.59377	-5.7516
Q9VHS2	FBgn0040529	0	COX7A	COX7A	Cytochrome c oxidase subunit 7A, mitochondrial	-2.8517	0.180191	-2.12242	-3.45642	0.108461	-3.3345	-2.2832	0.250677	-1.37194	-2.88792	0.149437	-2.3841	-2.09988	0.28258	-1.15254	-2.7046	0.17422	-2.05253	-0.751816	0.190802	-0.540869	-0.5685	0.367131	-0.247399	0.183317	0.694349	0.0290414	-0.825249	-2.04624	-5.63416	-1.04032	-3.72798	-5.55151	-0.0254558	-0.301015	-1.32959	-0.569362	-0.699362	-0.937289	0.111713	0.647256	-0.709532
Q24478	FBgn0000283	1	Cp190	Cp190	Centrosome-associated zinc finger protein CP190	3.79141	0.269333	2.16001	4.09364	0.243426	2.51199	4.4093	0.000146525	16.9056	4.71152	0.000204851	17.3787	-0.629452	0.0840404	-0.676984	-0.327229	0.355141	-0.147122	4.42087	0.219793	2.90887	-0.617883	0.828764	-0.0504002	-5.03875	0.000148554	-19.2889	3.44901	2.95688	3.70359	3.36713	4.20194	3.4471	-1.10827	-1.38608	-0.624054	3.85538	3.86353	4.27893	-5.43676	1.9553	2.21671
Q9VA32	FBgn0039805	0	Cpr100A	Cpr100A	Cuticular protein 100A	1.16788	0.439963	0.416448	1.92891	0.174669	1.4617	-0.374493	0.848708	-0.0266795	0.38654	0.828946	0.0314928	0.185775	0.912414	0.00739536	0.946808	0.52849	0.262231	0.982105	0.432026	0.357968	1.54237	0.378472	0.65083	0.560268	0.760176	0.0667201	-5.76631	-1.99892	-5.55165	-2.97399	-2.53203	-5.52775	-5.59536	-5.27675	-1.32129	-2.61631	-5.51718	-5.7407	-5.54286	-5.64859	-5.62907
Q9VYM5	FBgn0030394	0	Cpr11A	Cpr11A	Cuticular protein 11A	3.24714	0.179551	2.42176	3.60361	0.187265	2.62178	0.820588	0.703029	0.125572	1.17706	0.621935	0.242774	2.38669	0.288522	1.28838	2.74316	0.277903	1.52549	0.86045	0.488799	0.267488	2.42655	0.175938	1.83117	1.5661	0.374057	0.668822	-0.845689	-0.536613	-5.48869	0.546684	-0.848	-5.50027	-1.84237	-2.01791	-5.47248	-5.76197	-2.63363	-5.63545	-5.44384	-5.47696	-5.69161
Q9VLB1	FBgn0032125	0	Cpr30B	Cpr30B	Cuticular protein 30B	0.969901	0.482367	0.307092	-0.665615	0.619751	-0.138304	-1.57584	0.106077	-1.53546	-3.21136	0.0246261	-5.1658	0.0836936	0.950857	0.00183163	-1.55182	0.301611	-0.807806	0.886207	0.596592	0.198796	2.54574	0.139155	2.18043	1.65953	0.27301	0.93568	-4.25526	-3.79024	-2.34442	-5.66241	-3.98714	-5.64692	-1.93747	-2.05959	-1.66533	-5.75739	-2.63036	-2.25324	-2.29501	-5.37482	-5.62979
Q8IPD8	FBgn0051876	0	Cpr30F	Cpr30F	Cuticular protein 30F	-4.96419	0.0774114	-5.51618	-6.37502	0.0529597	-8.13488	-4.55231	0.075373	-5.11127	-5.96314	0.0461508	-7.96569	0.344497	0.917487	0.0128843	-1.06633	0.752368	-0.131767	-5.30869	0.186489	-3.87188	-0.411878	0.581731	-0.0969056	4.89681	0.20549	3.36514	-1.11331	-5.61358	-1.21125	-5.70078	-5.50816	-0.961682	2.52868	2.53477	0.655353	2.38328	-5.6157	-5.73921	2.01337	2.50405	2.43701
A1Z8H6	FBgn0033602	0	Cpr47Ee	Cpr47Ee	Cuticular protein 47Ee	-0.149623	0.296972	-0.078894	1.65645	0.269079	0.944375	-1.91721	0.428124	-0.706359	-0.111139	0.963274	-0.00180603	0.0347852	0.672456	0.00599475	1.84086	0.234771	1.15856	-0.184409	0.208687	-0.125491	1.76759	0.459388	0.597128	1.952	0.421193	0.733012	-5.74098	-5.58805	-5.52833	-4.16231	-1.76524	-5.51159	-5.64513	0.187289	-5.64788	-5.73155	-5.59218	-5.63799	-5.35695	-5.37583	-5.67571
A0A0B4JCR2	FBgn0033603	0	Cpr47Ef	Cpr47Ef	Cuticular protein 47Ef, isoform D	1.22747	0.487792	0.382684	0.782807	0.507081	0.230868	-0.307055	0.89568	-0.0146917	-0.751721	0.718768	-0.107805	1.38654	0.441275	0.492625	0.941874	0.436711	0.338891	-0.159066	0.0998791	-0.15915	1.53453	0.449497	0.5329	1.6936	0.411553	0.653007	-5.89914	-5.46978	-1.3347	-5.72043	-5.59008	-2.7271	-5.69014	-0.639501	-5.45281	-5.72199	-5.53191	-5.60934	-5.39491	-5.43174	-5.55939
A1Z8H7	FBgn0033603	0	Cpr47Ef	Cpr47Ef	Cuticular protein 47Ef, isoform C	1.10874	0.479856	0.353564	0.00135698	0.988303	6.93392e-06	-0.200045	0.919283	-0.00731179	-1.30743	0.43062	-0.478395	1.15838	0.463071	0.387309	0.0510036	0.40882	0.0198132	-0.0496466	0.557073	-0.0126146	1.30878	0.430245	0.479386	1.35843	0.41587	0.517619	-5.79545	-5.6614	-1.86924	-5.55529	-5.6315	-5.46144	-5.69938	-1.57645	-5.45012	-5.59157	-5.61187	-5.59781	-5.46105	-5.50035	-5.69091
A8DRW0	FBgn0050045	0	Cpr49Aa	Cpr49Aa	Cuticular protein 49Aa	2.50421	0.0988615	2.51667	1.3864	0.416682	0.527102	-0.0887893	0.926735	-0.00293398	-1.20661	0.462622	-0.403939	2.57225	0.108211	2.48409	1.45443	0.405805	0.569675	-0.0680305	0.961856	-0.00114904	2.593	0.102899	2.56082	2.66103	0.107448	2.57801	-1.58626	-2.4568	-2.54925	-5.71066	-1.77015	-2.46493	-2.56565	-3.24592	-0.514369	-2.8159	-5.73039	-5.76275	-5.54228	-2.87932	-5.68335
Q7JR69	FBgn0033725	0	Cpr49Ac	Cpr49Ac	Cuticular protein 49Ac, isoform C	-0.0562306	0.64252	-0.0108027	-0.118426	0.327055	-0.0574814	-0.126696	0.339052	-0.0595134	-0.188891	0.18341	-0.139133	0.0126425	0.916255	0.000480207	-0.0495527	0.652225	-0.00919711	-0.0688731	0.627593	-0.0139345	0.0704655	0.624851	0.0143907	0.139339	0.357172	0.0623014	-5.74368	-5.57781	-5.54474	-5.69819	-5.64222	-5.71241	-5.63377	-5.31072	-5.54166	-5.5566	-5.52683	-5.82073	-5.46344	-5.48412	-5.74999
Q95RB2	FBgn0033728	0	Cpr49Ae	Cpr49Ae	Cuticular protein 49Ae	0.58312	0.861125	0.0378643	-1.9607	0.419099	-0.740521	-1.31773	0.691015	-0.211512	-3.86155	0.173659	-2.93594	-2.69585	0.386222	-1.11383	-5.23967	0.0207802	-8.81496	3.27897	0.227693	2.10724	1.90085	0.518929	0.541538	-1.37812	0.548756	-0.359167	1.81724	-5.49181	-5.49732	-5.68002	-5.51614	-5.60716	0.517754	-0.304287	-5.43216	1.08749	-1.55576	-0.61606	-5.47204	0.242829	-5.69203
A1Z8Z3	FBgn0033730	0	Cpr49Ag	Cpr49Ag	Cuticular protein 49Ag	1.6622	0.463165	0.555614	0.817633	0.462939	0.273479	0.150652	0.951673	0.00324083	-0.693912	0.704328	-0.105631	1.76778	0.439428	0.631296	0.923217	0.415696	0.351953	-0.105584	0.492311	-0.0324944	1.51155	0.397316	0.605924	1.61713	0.371473	0.695483	-0.183296	-5.69909	-5.74641	-2.90844	-5.67633	-5.57772	-5.48626	-5.39724	-1.19725	-5.71524	-5.57694	-5.63997	-5.3018	-5.58814	-5.72545
A1Z8Z7	FBgn0033731	0	Cpr49Ah	Cpr49Ah	Cuticular protein 49Ah	-2.20631	0.181099	-1.63727	-2.08496	0.197493	-1.46874	-0.100183	0.411764	-0.0386056	0.0211736	0.790222	0.00216502	0.00485059	0.960151	8.56635e-05	0.126207	0.0139247	0.234267	-2.21117	0.181189	-1.64039	-2.10613	0.194245	-1.49883	0.105033	0.257923	0.0618132	-5.75127	-5.75923	-5.49973	-5.50882	-5.54907	-5.58827	-5.70047	-5.5354	-5.47381	-5.6551	-5.70581	-5.66388	-2.40484	-5.65591	-2.33054
Q7K2P1	FBgn0033869	0	Cpr50Cb	Cpr50Cb	Cuticular protein 50Cb	0.0700045	0.484158	0.0220523	1.61834	0.407071	0.631685	-1.93919	0.389643	-0.793775	-0.390857	0.876766	-0.0223244	0.104863	0.148833	0.0867536	1.6532	0.398868	0.659908	-0.0348588	0.691982	-0.0055741	2.00919	0.37608	0.853345	2.04405	0.36955	0.8837	-5.64989	-5.59081	-5.48839	-5.63426	-0.920506	-5.52933	-5.43798	-5.39544	-0.0781029	-5.66681	-5.67062	-5.70625	-5.55291	-5.59003	-5.79617
Q7JZW0	FBgn0033942	0	Cpr51A	Cpr51A	Cuticular protein 51A	-0.191592	0.204534	-0.132052	-0.0779587	0.36139	-0.0344596	-0.32684	0.0807159	-0.35725	-0.213207	0.0112131	-0.415812	-0.0743793	0.588611	-0.01712	0.039254	0.653673	0.00724783	-0.117213	0.28502	-0.0638955	0.135248	0.156988	0.108757	0.252461	0.0572894	0.313538	-5.92771	-5.59116	-5.65135	-5.54018	-5.62846	-5.66066	-5.44422	-5.37444	-5.37103	-5.77851	-5.53667	-5.6319	-5.42286	-5.52902	-5.64356
Q7JZJ3	FBgn0034499	0	Cpr56F	Cpr56F	Cuticular protein 56F	0.960604	0.501143	0.288218	0.874129	0.459476	0.295226	0.252536	0.861129	0.0163977	0.166061	0.892095	0.00823481	1.11504	0.444341	0.392812	1.02857	0.396781	0.412918	-0.154439	0.202311	-0.107177	0.708068	0.362096	0.312383	0.862507	0.289315	0.464572	-5.75939	-5.7267	-2.20455	-5.75185	-2.73397	-5.46425	-3.60882	-5.35689	-5.48256	-5.80492	-5.59826	-5.6326	-5.47421	-5.42162	-5.67663
Q7K5J8	FBgn0034517	0	Cpr57A	Cpr57A	Cuticular protein 57A, isoform A	-0.544808	0.0738379	-0.616571	0.399797	0.13916	0.342421	-0.396542	0.0836267	-0.427336	0.548063	0.0215349	0.913542	-1.08587	0.0151241	-1.97665	-0.14127	0.582982	-0.0331058	0.541066	0.114777	0.508681	-0.148266	0.510714	-0.0432672	-0.689332	0.0577241	-0.853836	2.67111	3.1168	2.75997	3.6852	4.01751	3.67898	3.07884	3.41493	3.24373	3.6319	4.31911	3.85449	3.04472	3.54756	3.59002
Q9W078	FBgn0035280	0	Cpr62Bb	Cpr62Bb	Cuticular protein 62Bb, isoform A	-1.74431	0.383178	-0.726676	-0.690125	0.732872	-0.0931473	-5.02288	0.0127556	-9.51484	-3.9687	0.0360613	-5.72667	-4.56405	0.028164	-7.07567	-3.50987	0.0547685	-4.42759	2.81974	0.209978	1.9113	3.27857	0.161558	2.59555	0.458831	0.682204	0.0762053	-5.92623	-5.57036	-5.49976	-5.67918	-2.62629	-5.52834	-1.87613	0.230743	-0.282321	0.437085	-2.36035	-1.38094	-5.26151	-0.784187	-5.71774
Q9W077	FBgn0035281	0	Cpr62Bc	Cpr62Bc	Cuticular protein 62Bc, isoform A	0.789093	0.697471	0.123472	2.33259	0.174147	1.77063	-1.88536	0.330767	-0.905875	-0.341866	0.429485	-0.125483	-2.61872	0.217077	-1.73722	-1.07523	0.0698454	-1.24281	3.40781	0.094308	3.49455	2.67445	0.146971	2.2272	-0.733359	0.0633373	-0.878814	-0.971004	-5.545	-1.24921	-1.33554	-1.44558	-0.353599	-0.576444	-0.721324	-0.811356	-0.0284413	-0.305353	0.424749	-2.06939	-2.37371	-5.68938
Q9VZG2	FBgn0035510	0	Cpr64Aa	Cpr64Aa	Cuticular protein 64Aa	1.08321	0.373339	0.463502	1.73525	0.157943	1.39081	-1.45741	0.160889	-1.15641	-0.805363	0.207633	-0.549825	-0.0198841	0.981111	-0.000164678	0.632158	0.269019	0.360467	1.10309	0.313545	0.555628	2.54062	0.0724495	2.89621	1.43752	0.0512425	1.85493	1.03662	-0.11247	-1.37064	0.474722	1.1445	-0.109592	1.97969	0.613646	1.33239	-0.000515321	-0.760099	0.373775	-2.84174	-0.121579	-0.732807
Q9VZG0	FBgn0035512	0	Cpr64Ac	Cpr64Ac	Cuticular protein 64Ac	0.870259	0.559191	0.219688	2.90849	0.0631499	3.48911	-4.18952	0.307504	-2.14566	-2.15128	0.558952	-0.543469	1.11997	0.464855	0.372594	3.1582	0.0585933	3.89139	-0.249709	0.844285	-0.0183564	5.05978	0.23939	3.14159	5.30949	0.223206	3.45804	-5.71125	-2.0162	-3.35115	-1.71434	-1.23955	-2.01002	6.65498	-2.07628	-3.08876	-5.58827	-3.09652	-5.75373	-5.29902	-5.47515	-2.91522
Q9VZF9	FBgn0035513	0	Cpr64Ad	Cpr64Ad	Cuticular protein 64Ad	5.28414	0.000210131	19.4325	5.14316	0.00019196	19.116	3.39201	0.20861	2.30882	3.25103	0.222485	2.12194	4.60681	0.000587557	14.8844	4.46582	0.000151794	17.0538	0.677336	0.125706	0.610039	1.89213	0.417973	0.716838	1.2148	0.582607	0.285021	9.08843	8.87599	8.1147	9.0076	8.32201	8.32656	2.77101	4.18677	8.94531	4.42826	3.84764	3.98281	2.99025	3.94885	3.28759
Q9I7Q5	FBgn0042119	0	Cpr65Au	Cpr65Au	Cuticular protein 65Au, isoform A	-0.258528	0.182536	-0.190962	0.00873528	0.955236	0.000173738	-0.313636	0.0477124	-0.414428	-0.0463724	0.664014	-0.00824606	-0.0915227	0.416599	-0.0348044	0.175741	0.126954	0.157526	-0.167005	0.348933	-0.0763644	0.0551077	0.747047	0.0069795	0.222113	0.119975	0.204546	-5.92749	-5.69018	-5.77615	-5.51741	-5.45578	-5.61884	-5.65231	-5.41789	-5.38271	-5.56138	-5.75797	-5.7999	-5.3638	-5.45452	-5.7999
Q9VSH7	FBgn0035875	0	Cpr66Cb	Cpr66Cb	Cuticular protein 66Cb	-0.13447	0.479082	-0.0429752	-0.119052	0.553262	-0.0306046	-0.233269	0.012019	-0.447907	-0.217851	0.127095	-0.195167	0.00484765	0.932716	0.000146643	0.0202654	0.856316	0.00136519	-0.139317	0.468228	-0.0459109	0.0987995	0.594157	0.0223384	0.238117	0.0176117	0.417704	-5.66822	-5.6676	-5.5831	-5.76529	-5.6561	-5.45129	-5.47682	-5.33643	-5.40587	-5.63608	-5.72665	-5.57073	-5.29223	-5.41591	-5.80738
Q9VSN3	FBgn0052029	0	Cpr66D	Cpr66D	Cuticular protein 66D	3.55231	0.0115365	6.88412	-0.0632936	0.708129	-0.00948693	2.85766	0.00967478	5.75636	-0.75794	0.182131	-0.560584	2.89632	0.0725293	3.30032	-0.719281	0.525157	-0.201191	0.655988	0.559267	0.165559	0.694647	0.204252	0.47919	0.038659	0.972354	0.000470701	-1.85054	-1.25848	-2.84277	-5.68104	-5.44007	-5.67749	-4.71203	-5.56037	-4.25239	-5.80901	-2.99674	-5.83501	-5.40178	-5.40505	-5.80189
Q9VSY0	FBgn0035985	0	Cpr67B	Cpr67B	Cuticular protein 67B	-0.512302	0.0600874	-0.625632	-0.366115	0.108756	-0.352768	-0.576246	0.158307	-0.461285	-0.430058	0.242089	-0.264927	-1.80255	0.399714	-0.717866	-1.65636	0.432259	-0.603341	1.29025	0.527051	0.35888	0.0639435	0.843664	0.004721	-1.22631	0.54654	-0.321756	-5.81643	-5.73966	-5.7086	-5.69014	-5.5423	-5.59369	-4.65298	-5.47021	-5.41275	-0.556345	-5.69495	-5.60574	-5.34794	-5.41332	-4.96651
Q9VV46	FBgn0036619	0	Cpr72Ec	Cpr72Ec	Cuticular protein 72Ec	-1.17491	0.655076	-0.215841	-2.88317	0.211709	-1.944	-0.574002	0.846492	-0.0415445	-2.28226	0.371629	-0.98112	1.68116	0.571838	0.408061	-0.0270986	0.990739	-0.000109496	-2.85607	0.190366	-2.05754	-0.600911	0.745876	-0.0765159	2.25516	0.360682	0.998755	1.54597	-5.70578	0.396186	-0.0462194	-3.23534	-5.60682	-0.481594	-3.54513	1.98511	-2.59996	-5.66621	-0.540917	-0.247438	0.571487	-0.562928
Q9VVC3	FBgn0036680	0	Cpr73D	Cpr73D	Cuticular protein 73D, isoform B	1.56768	0.292184	0.83768	1.62035	0.278924	0.898509	2.66779	3.36479e-05	11.9331	2.72046	0.0028604	6.91969	2.39501	0.0445699	3.23556	2.44769	0.0308681	3.6972	-0.827332	0.551615	-0.213753	-1.10011	0.42526	-0.408519	-0.272775	0.666617	-0.048042	-2.66275	-2.81491	-2.95829	-2.29548	-2.98232	-3.00013	-5.66351	-5.34733	-5.42846	-5.77156	-5.72587	-4.12354	-5.34757	-5.62067	-2.17074
M9PFX4	FBgn0036881	0	Cpr76Bd	Cpr76Bd	Cuticular protein 76Bd, isoform C	1.60481	0.120876	1.47267	1.65272	0.0762886	1.84699	-0.693437	0.700846	-0.107051	-0.645519	0.708258	-0.0967044	1.11967	0.216493	0.744087	1.16759	0.00441347	2.74994	0.485132	0.439044	0.173431	2.29824	0.260286	1.34344	1.81311	0.348937	0.82905	1.76081	-0.138944	-0.111178	0.332979	0.663033	0.658428	3.75562	-1.4212	1.25658	-0.569948	-0.585564	-0.692824	-1.0626	-0.244623	-1.9965
Q9VP53	FBgn0037069	0	Cpr78Cc	Cpr78Cc	Cuticular protein 78Cc	-0.136103	0.246914	-0.0826766	0.0963073	0.359407	0.0428003	-0.21162	0.162035	-0.167262	0.020791	0.857073	0.00139263	-0.0973356	0.232328	-0.0617009	0.135075	0.0822073	0.146569	-0.0387678	0.7016	-0.00596676	0.0755163	0.594987	0.0170283	0.114284	0.384062	0.0474963	-5.80527	-5.61835	-5.71047	-5.48987	-5.47896	-5.46803	-5.52602	-5.31193	-5.66128	-5.69337	-5.54943	-5.59928	-5.4245	-5.59629	-5.70499
Q8SZM0	FBgn0038819	0	Cpr92F	Cpr92F	RH04437p	2.54793	0.387756	1.04832	0.194601	0.957182	0.00369845	2.82078	0.322732	1.38545	0.467452	0.894296	0.0226802	1.4482	0.380185	0.608252	-0.905129	0.767981	-0.103772	1.09973	0.706343	0.166042	-0.27285	0.935774	-0.00786597	-1.37258	0.621799	-0.283232	1.85041	1.97063	1.38111	-5.58462	2.1057	1.62108	1.14649	-5.42246	1.01577	1.65453	1.50897	-2.30595	1.58964	-5.46655	1.43526
Q9VB82	FBgn0039480	0	Cpr97Ea	Cpr97Ea	Cuticular protein 97Ea, isoform A	-0.0410967	0.606393	-0.00892809	-0.00285997	0.9757	-3.05547e-05	-2.52581	0.188163	-1.83239	-2.48758	0.192241	-1.78149	-0.00698293	0.872092	-0.000415048	0.0312538	0.670585	0.00542399	-0.0341138	0.648665	-0.0064127	2.48472	0.192556	1.77767	2.51883	0.188989	1.82253	-5.66803	-5.54727	-5.601	-5.61283	-5.64403	-5.44473	-5.60547	-1.40662	-2.22677	-5.60359	-5.62935	-5.56241	-5.46257	-5.55115	-5.67929
Q9VB81	FBgn0039481	0	Cpr97Eb	Cpr97Eb	Cuticular protein 97Eb	-5.60064	0.00252642	-14.5476	-5.48576	0.00383697	-13.2537	-5.56875	0.0109082	-10.9273	-5.45387	0.0124439	-10.3899	-1.54011	0.397324	-0.617359	-1.42522	0.427139	-0.52652	-4.06054	0.0987054	-4.08351	-0.0318891	0.967137	-0.000462768	4.02865	0.0914182	4.18563	-5.83251	-5.52615	-5.60659	-5.46738	-5.54593	-5.60729	1.15556	-0.688032	-0.726519	-5.56956	-5.54416	-1.23121	-0.389778	0.659591	-0.433137
E1JJ32	FBgn0041605	0	cpx	cpx	Complexin, isoform S	1.1315	0.415413	0.431692	2.84135	0.0240287	4.60092	-0.345593	0.831717	-0.0276559	1.36426	0.339014	0.640904	-2.40334	0.14861	-1.98985	-0.693489	0.10563	-0.676994	3.53484	0.020484	5.96889	1.4771	0.318425	0.734106	-2.05775	0.199569	-1.44023	-3.80668	-5.65236	-1.98731	-1.57917	-2.46177	-2.27587	-5.65404	-2.5507	-2.20484	-1.1207	-1.51481	-1.60083	-5.3427	-3.80552	-5.69264
D3YE81	FBgn0023023	0	CRMP	CRMP	Collapsin response mediator protein	0.223625	0.896662	0.0105933	-2.05574	0.210541	-1.39104	1.16179	0.5083	0.341428	-1.11757	0.419943	-0.421111	-1.50999	0.320386	-0.746427	-3.78935	0.000250274	-13.6477	1.73361	0.264123	1.00236	-0.93817	0.585755	-0.217922	-2.67178	0.135261	-2.32132	-1.85634	-5.5764	-2.44708	-5.51209	-5.48813	-5.71769	-5.52841	-2.23629	-5.60051	-1.65681	-1.60816	-2.08488	-2.62729	-2.15911	-5.76429
O61362	FBgn0020309	1	crol	crol	CROL GAMMA	0.439753	0.803048	0.0418902	3.28987	0.0572032	4.08792	-0.013821	0.993921	-3.65991e-05	2.8363	0.095696	2.89049	-2.01266	0.285349	-1.09614	0.837456	0.0931226	0.863371	2.45241	0.0845296	2.63142	0.453574	0.736944	0.0601282	-1.99884	0.161527	-1.58259	-5.75353	-1.44506	-5.52675	-1.45236	-1.41963	-1.303	-2.36123	-4.86726	-5.45539	-1.68724	-2.36935	-2.63078	-5.4466	-3.03144	-5.56657
Q9V406	FBgn0001994	1	crp	crp	Activator protein 4	3.27986	3.44175e-05	14.6387	4.77641	5.16016e-06	25.2545	3.36143	0.0010714	9.9836	4.85797	0.00033921	16.8549	-0.688251	0.0720061	-0.786416	0.808296	0.0517619	1.03946	3.96811	0.000717437	12.4766	-0.0815688	0.519349	-0.0232097	-4.04968	0.00296486	-10.2376	-2.07886	-2.11627	-2.44782	-0.634736	-0.602692	-0.91588	-5.60171	-5.55789	-5.56763	-1.38059	-1.23161	-1.966	-5.30315	-5.51409	-5.66529
O96967	FBgn0005664	0	Crys	Crys	Drosocrystallin	2.36848	0.126273	2.12853	0.270003	0.797732	0.0264989	3.58982	0.0867612	3.81122	1.49134	0.367528	0.648301	2.88783	0.0907502	3.00956	0.78936	0.413842	0.302455	-0.519357	0.506868	-0.153265	-1.22134	0.43771	-0.438234	-0.701983	0.625705	-0.142945	2.0367	-1.29763	1.08096	-2.06409	0.0148486	-2.42615	-1.65919	-1.87774	-5.41248	-1.72884	-2.6597	-2.45494	-1.92853	-0.608557	-2.74832
Q9VKE2	FBgn0005664	0	Crys	Crys	Crystallin, isoform A	5.52427	0.00124042	16.0559	5.17141	0.000806048	15.9985	2.5307	0.39963	1.00808	2.17783	0.457499	0.739613	5.68196	0.00199621	15.3401	5.32909	0.000586573	17.2219	-0.157686	0.767998	-0.0180771	2.99357	0.334752	1.42278	3.15126	0.316018	1.57654	8.40504	7.01924	6.7984	7.81419	6.64973	6.70018	2.24198	2.76214	9.62649	1.95637	1.19141	2.02904	1.30302	2.68687	1.65999
Q9V345	FBgn0027054	1	CSN4	CSN4	COP9 signalosome complex subunit 4	0.437611	0.558897	0.110571	0.760249	0.460726	0.255867	-1.01659	0.547863	-0.265664	-0.693954	0.689975	-0.111842	-1.03299	0.580859	-0.243713	-0.710354	0.709775	-0.105757	1.4706	0.436799	0.529003	1.4542	0.395587	0.585691	-0.0163999	0.993978	-4.30219e-05	-5.83638	-3.85234	-5.62373	-5.6529	-5.58819	-3.10345	-1.37765	-5.49975	-5.38528	-5.54491	-1.02055	-5.64803	-5.43712	-5.58386	-5.60431
Q9VX67	FBgn0030830	0	CG5172	CT16557	RH61136p	2.69586	0.195664	1.90999	1.081	0.465024	0.359458	1.36604	0.516934	0.391458	-0.248828	0.895586	-0.011917	0.889677	0.726619	0.123392	-0.725186	0.765318	-0.0842362	1.80618	0.440203	0.643629	1.32983	0.416227	0.506224	-0.476359	0.847131	-0.0343215	-1.38609	-1.50186	-5.67313	-5.68395	-2.05516	-5.66656	-1.60449	-5.50812	-5.54659	0.0372291	-5.64268	-5.62466	-5.54554	-5.40658	-5.69655
Q9VN73	FBgn0037290	0	Jhbp1	CT1789	RE70318p	-0.17402	0.344505	-0.0805373	-0.0794037	0.639776	-0.0154021	-0.184294	0.00958651	-0.371968	-0.0896777	0.185733	-0.0655644	0.0259284	0.727432	0.00358351	0.120545	0.19462	0.0856847	-0.199948	0.294605	-0.106125	0.010274	0.949297	0.000232168	0.210222	0.0585284	0.259127	-5.74838	-5.67586	-5.77569	-5.55088	-5.70934	-5.65586	-5.56387	-5.50145	-5.58173	-5.82527	-5.63813	-5.81431	-5.28555	-5.63102	-5.76129
Q9Y143	FBgn0027586	0	Jhbp14	CT18390	BcDNA.GH05536	-0.0919303	0.625039	-0.0187623	0.00641108	0.96706	9.32604e-05	-1.49554	0.353477	-0.675446	-1.3972	0.379392	-0.588098	-0.0490409	0.713583	-0.0071872	0.0493005	0.51252	0.0143114	-0.0428895	0.795461	-0.00426241	1.40361	0.377596	0.593689	1.4465	0.366169	0.631135	-5.9192	-5.59444	-5.61158	-5.63882	-5.58938	-5.60199	-1.71811	-5.54241	-5.37806	-5.53667	-5.70601	-5.73541	-5.37696	-5.6206	-5.85186
A1ZBU8	FBgn0034512	0	Bbd	CT40493	Uncharacterized protein, isoform A	-0.130228	0.413284	-0.0499751	-0.0117742	0.856384	-0.000792775	-2.70687	0.169715	-2.08505	-2.58841	0.182688	-1.911	-0.0303581	0.847083	-0.00218803	0.0880953	0.372803	0.0377507	-0.0998695	0.361476	-0.0441344	2.57664	0.183711	1.89606	2.67651	0.17333	2.03716	-5.91384	-5.48587	-5.71149	-5.57997	-5.6082	-5.56767	-2.36598	-5.4795	-1.14512	-5.82191	-5.63668	-5.56154	-5.46113	-5.64261	-5.61679
A0A0B4KGG9	FBgn0020496	1	CtBP	CtBP	C-terminal binding protein, isoform F	4.24542	0.116205	3.96851	4.40861	0.107627	4.26787	3.21664	0.056218	4.0212	3.37982	0.0467426	4.49613	0.553595	0.255789	0.327794	0.71678	0.170695	0.550329	3.69183	0.140566	3.14588	1.02878	0.605493	0.224162	-2.66304	0.0639424	-3.18023	1.60122	1.83206	1.53938	1.57917	1.70067	2.18238	-0.26007	-3.0441	-1.37308	0.901644	0.61614	1.79409	-2.39201	-5.4396	0.068011
Q8TA44	FBgn0035769	1	CTCF	CTCF	CTCF	-0.189259	0.205613	-0.130011	-0.182524	0.218367	-0.120615	-0.101689	0.160085	-0.0809086	-0.0949539	0.103763	-0.0934305	0.0478263	0.430931	0.0174849	0.0545611	0.236262	0.0341883	-0.237086	0.146865	-0.197512	-0.0875705	0.497055	-0.026586	0.149515	0.0244474	0.240983	-5.71151	-5.54825	-5.63745	-5.67207	-5.63858	-5.56636	-5.53102	-5.47388	-5.58724	-5.64737	-5.66968	-5.72364	-5.26289	-5.44033	-5.6262
Q9VN58	FBgn0260794	0	ctrip	ctrip	Circadian trip, isoform A	2.29519	0.0200242	3.89826	1.72392	0.0250557	2.76017	2.08703	0.00619998	4.60734	1.51576	0.00768372	3.20496	0.840401	0.253346	0.50112	0.269133	0.672076	0.0464473	1.45479	0.0960005	1.48058	0.208168	0.659634	0.0376153	-1.24662	0.129868	-1.10513	-3.48229	-3.74356	-3.73281	-4.05947	-4.01455	-4.59845	-6.18853	-5.43059	-5.60062	-3.8823	-4.04398	-5.5536	-5.39102	-6.63806	-5.81517
P25007	FBgn0004432	0	Cyp1	Cyp1	Peptidyl-prolyl cis-trans isomerase	-0.480413	0.482031	-0.152255	-1.72749	0.039319	-2.42781	0.149148	0.773998	0.0165942	-1.09793	0.0429056	-1.5014	0.203751	0.707375	0.030634	-1.04332	0.0542705	-1.32026	-0.684164	0.269025	-0.390115	-0.629561	0.294187	-0.334534	0.0546027	0.869604	0.00331322	0.587986	-0.471571	-0.852118	-1.06769	-2.05438	-1.35485	-0.0704227	-0.729711	-0.383014	-0.293434	-0.123051	-0.930471	0.431524	0.891387	-0.617374
Q9VMT5	FBgn0031689	0	Cyp28d1	Cyp28d1	Probable cytochrome P450 28d1	-3.86554	0.00159448	-10.8134	-3.72593	0.00220024	-9.90177	-0.233209	0.0711993	-0.267613	-0.0935944	0.332195	-0.044795	-2.41039	0.162823	-1.90007	-2.27077	0.178489	-1.69942	-1.45516	0.321151	-0.717815	-3.63233	0.00226533	-9.60705	-2.17718	0.189985	-1.57036	-5.87159	-5.62444	-5.71073	-5.52485	-5.71341	-5.54966	-5.56984	-5.38083	-5.55647	-5.55164	-2.07868	-2.34528	-2.32069	-1.62856	-1.66088
P23779	FBgn0004629	0	Cys	Cys	Cystatin-like protein	-0.390404	0.872389	-0.0231469	0.0164674	0.99509	3.51999e-05	-0.169056	0.938873	-0.004631	0.237815	0.923866	0.00817865	0.84389	0.636607	0.165511	1.25076	0.56947	0.305848	-1.23429	0.572961	-0.298544	-0.221348	0.928951	-0.00708474	1.01295	0.591749	0.230812	-1.30445	-5.47505	-5.65287	-5.52646	-0.17289	-5.5124	-5.52928	-0.962179	-5.43374	-5.76669	-5.74527	-3.45207	-5.53694	-5.5209	-0.203315
Q9VEJ9	FBgn0038511	0	cysu	cysu	Curly Su	3.97588	0.0231412	6.50301	-1.58434	0.165428	-1.23799	2.6308	0.26389	1.52212	-2.92941	0.2302	-1.86866	2.97337	0.00485469	6.87989	-2.58685	0.0212852	-4.32501	1.00251	0.315546	0.502196	1.34508	0.528873	0.372113	0.342565	0.862221	0.0220548	0.269395	-0.0771457	-0.614426	-5.74794	-5.6723	-5.68257	0.472613	-3.41519	-5.37201	-3.62502	-2.35592	-3.36134	-5.55399	-3.70242	-3.0934
P19967	FBgn0000406	0	Cyt-b5-r	Cyt-b5-r	Cytochrome b5-related protein	-2.86957	0.113158	-2.71551	-1.23024	0.0848905	-1.31777	-2.16388	0.185894	-1.58122	-0.524553	0.351842	-0.237965	-3.09321	0.0988662	-3.10853	-1.45389	0.055015	-1.8312	0.223644	0.631647	0.0446227	-0.705692	0.143686	-0.594606	-0.929336	0.0732437	-1.05501	-5.6436	-2.08207	-5.09444	-2.15276	-3.47845	-2.27092	-2.50747	-2.07151	-1.74949	-0.61757	-1.27367	-1.64922	-1.65143	-1.76994	-0.790036
P04657	FBgn0086907	0	Cyt-c-d	Cyt-c-d	Cytochrome c-1	-0.131803	0.94333	-0.0033394	-0.910127	0.615521	-0.191816	-0.952527	0.60908	-0.205103	-1.73085	0.353692	-0.781262	-0.00564471	0.997133	-7.03796e-06	-0.783969	0.608233	-0.169283	-0.126158	0.918505	-0.00465757	0.820725	0.606956	0.177968	0.946883	0.454724	0.324073	-0.986817	-3.58312	-5.73057	-1.63974	-5.5352	-5.46055	-4.03144	-2.8472	-0.564289	-2.823	-3.56083	-3.89975	-5.42635	-2.33861	-2.14014
P84029	FBgn0284248	0	Cyt-c-p	Cyt-c-p	Cytochrome c-2	-3.89279	0.0437153	-5.29172	-3.73758	0.0465728	-4.97796	-4.17372	0.00971653	-8.39957	-4.01851	0.0094545	-8.13493	-4.21261	0.0257667	-6.69359	-4.0574	0.0269998	-6.36461	0.319826	0.784477	0.033716	0.280937	0.785397	0.0294734	-0.0388884	0.964445	-0.000611424	-5.83425	-5.73654	-5.7712	-5.70797	-5.49807	-5.67032	-1.46598	-0.960324	-2.39452	-0.946614	-0.807913	-2.94963	-2.63112	-0.2052	-2.82731
Q9VRL0	FBgn0035600	0	Cyt-c1	Cyt-c1	Cytochrome c1, isoform A	-3.65425	0.136317	-3.16258	-5.20764	0.01374	-9.69669	-3.74959	0.139971	-3.202	-5.30297	0.00113562	-15.616	-2.79767	0.215769	-1.86328	-4.35105	0.0276393	-6.781	-0.856584	0.43555	-0.309194	0.0953312	0.899609	0.00438013	0.951915	0.3338	0.453601	-0.823806	-5.54005	-5.67911	-5.71641	-5.50825	-5.47845	0.238335	-0.447991	-0.584549	-0.606983	-0.32963	-2.71334	-0.228253	0.673466	-1.52541
A4V2K7	FBgn0000412	1	D1	D1	D1 chromosomal protein, isoform C	1.7132	0.0290275	2.63352	0.268687	0.748267	0.0338394	-0.12152	0.726719	-0.0168467	-1.56604	0.129745	-1.38893	-0.745914	0.0488505	-0.977991	-2.19043	0.0750269	-2.46376	2.45912	0.0154494	4.45368	1.83472	0.0224537	3.02493	-0.624394	0.110543	-0.597214	0.880271	1.49678	0.860717	-1.42244	0.857601	-0.530937	1.2663	1.59205	0.743982	1.61346	1.7751	2.08696	0.0268631	-1.3178	-0.610906
Q9VBI2	FBgn0022709	0	Ak1	Dak1	UMP-CMP kinase	-3.05148	0.0388914	-4.30303	-3.74021	0.00469448	-8.70875	-3.13694	0.0337151	-4.61813	-3.82568	0.00629371	-8.42067	-3.36785	0.0394931	-4.7267	-4.05658	0.000698743	-12.8013	0.31637	0.359798	0.14045	0.0854652	0.843834	0.00630246	-0.230905	0.544726	-0.0609179	-3.43424	-5.67119	-5.51372	-5.55923	-5.5989	-5.52722	-2.28745	-1.21692	-1.70396	-1.52064	-1.71157	-1.2834	-2.34183	-1.62729	-1.49561
Q7K2D2	FBgn0021825	0	DCTN2-p50	DCTN2-p50	Dynactin subunit 2	0.0917166	0.662602	0.0163941	-0.415571	0.119573	-0.383309	0.886074	0.0180411	1.54508	0.378786	0.155053	0.306635	-0.270136	0.405156	-0.105995	-0.777424	0.0572702	-0.965616	0.361853	0.250891	0.217298	-0.794357	0.0130528	-1.4968	-1.15621	0.0194515	-1.97833	2.14856	1.95002	1.55242	1.66884	1.0843	1.376	1.00736	0.766574	1.21885	2.07489	2.58381	1.80271	1.66423	1.84422	1.86741
Q9W555	FBgn0028969	0	δCOP	deltaCOP	Coatomer subunit delta	2.19295	0.044464	2.96485	-1.85977	0.116211	-1.73843	3.21063	0.0405507	4.46921	-0.84209	0.458607	-0.285097	0.71676	0.286465	0.38915	-3.33596	0.0245973	-5.36794	1.47619	0.115533	1.38363	-1.01768	0.326428	-0.49481	-2.49387	0.053721	-3.16686	-0.728366	-0.486548	-1.08767	-3.35714	-5.54856	-5.55505	-3.3978	-5.41321	-3.12348	-1.09935	-0.876388	-2.47713	-3.16635	-3.7735	-1.94158
Q7K209	FBgn0033735	0	Dera	Dera	Deoxyribose-phosphate aldolase, isoform A	6.6328	4.25288e-06	35.6268	5.80079	1.18468e-05	28.577	1.94528	0.0391859	2.73676	1.11328	0.113388	1.05253	1.16105	0.00138159	3.32017	0.329052	0.0922561	0.34057	5.47174	2.1106e-05	25.5836	4.68751	0.00731082	10.0127	-0.784232	0.201781	-0.545135	0.959369	1.27243	1.02197	0.318322	0.0510834	0.388364	-0.495457	-0.376638	-1.70999	0.050803	0.0113871	-0.291576	-5.55029	-5.4471	-5.64722
A0A0B4LHU7	FBgn0039710	1	dgt1	dgt1	Dim gamma-tubulin 1, isoform C	1.7954	0.186726	1.30848	1.78031	0.219661	1.17188	1.66392	0.208361	1.13344	1.64883	0.243761	1.01079	1.91616	0.169245	1.47828	1.90107	0.200082	1.32845	-0.120758	0.270233	-0.068622	0.13148	0.263386	0.0761806	0.252238	0.0702914	0.290855	-2.39821	-5.48434	-3.38054	-5.72062	-3.24789	-2.33985	-5.52266	-5.26915	-5.46304	-5.6564	-5.79476	-5.56041	-5.42077	-5.5944	-5.63412
Q9VSU6	FBgn0035964	0	Dhpr	Dhpr	Dihydropteridine reductase	3.05362	0.0503216	3.96435	1.8484	0.171109	1.41722	2.97281	0.0550319	3.74392	1.76759	0.184378	1.29793	0.950378	0.511228	0.276926	-0.254843	0.864358	-0.0161332	2.10325	0.189155	1.52103	0.0808122	0.541151	0.0215512	-2.02243	0.201126	-1.40869	-1.99982	-1.53636	-3.92759	-3.05967	-5.44642	-2.57334	-5.42125	-5.40202	-5.55893	-5.57478	-2.6155	-2.12461	-5.44254	-5.42921	-5.75289
Q9VWG1	FBgn0031037	0	CG14207	dHspB8	LD37169p	0.263984	0.598091	0.0589299	0.582641	0.28541	0.317266	0.622782	0.23651	0.389956	0.941439	0.117404	0.875837	-0.220816	0.619925	-0.0458549	0.097841	0.816004	0.00864012	0.484801	0.420931	0.182183	-0.358798	0.552385	-0.092483	-0.843599	0.17901	-0.630272	0.357987	0.443819	-0.143384	0.511289	0.776577	0.326527	-1.13966	0.0991451	-0.169409	-0.270814	0.832088	0.759597	-0.815709	0.561243	0.120935
Q9Y166	FBgn0027610	0	Dic1	Dic1	BcDNA.GH02431	-2.49717	0.183932	-1.83628	-0.248207	0.674578	-0.0424356	-0.851807	0.585898	-0.197771	1.39716	0.105243	1.36615	-2.23933	0.215463	-1.4928	0.00963431	0.988981	4.63608e-05	-0.257842	0.695014	-0.0407406	-1.64537	0.0637902	-1.96662	-1.38752	0.123519	-1.26024	-5.90274	-1.55583	-2.976	-1.3336	-1.90697	-0.447108	-1.66398	-2.81599	-3.39919	-1.9886	-1.43269	-0.295284	-1.26494	-1.38396	-0.294159
M9PEI6	FBgn0261934	0	dikar	dikar	Dikar, isoform F	-0.189593	0.183281	-0.139707	-0.114215	0.38144	-0.0478074	-0.209849	0.201551	-0.145974	-0.134471	0.376539	-0.0570414	-0.628631	0.119827	-0.57925	-0.553253	0.150703	-0.454706	0.439039	0.217543	0.290843	0.0202565	0.892115	0.0010043	-0.418782	0.233902	-0.264237	-5.85527	-5.58277	-5.69385	-5.48224	-5.71143	-5.71209	-5.58822	-5.28364	-5.63048	-4.85877	-4.80178	-5.58545	-5.40372	-5.46794	-5.69144
E1JJH5	FBgn0001624	0	dlg1	dlg1	Discs large 1, isoform M	-0.0723616	0.482133	-0.0229266	0.156019	0.198465	0.109574	-1.36537	0.000229968	-4.96768	-1.13699	0.000185058	-4.24404	-1.85298	0.00402227	-4.43887	-1.6246	0.00347424	-3.99512	1.78062	0.00131695	5.12895	1.29301	0.000340279	4.48438	-0.487608	0.0596513	-0.597017	-5.65095	-5.76488	-5.66815	-5.36244	-5.54787	-5.48853	-4.42897	-4.21376	-4.34513	-3.99462	-3.55484	-3.97558	-5.54109	-5.78604	-5.53977
Q9VJ80	FBgn0032685	0	CG10211	Dmel\CG10211	LD42267p	2.27353	0.11253	2.15697	1.63077	0.190651	1.17377	2.30809	0.111734	2.19687	1.66533	0.186406	1.21493	2.40061	0.104322	2.3565	1.75785	0.171711	1.34511	-0.127075	0.386848	-0.0524133	-0.03456	0.795883	-0.00342666	0.0925149	0.260197	0.0540932	-4.48749	-1.6368	-3.64702	-2.633	-3.57115	-5.49543	-5.64585	-5.55393	-5.4958	-5.54823	-5.71196	-5.71294	-5.30571	-5.64176	-5.64443
Q8INW5	FBgn0032783	0	CG10237	Dmel\CG10237	MIP27352p	2.40517	0.0794798	2.64507	-1.14851	0.304277	-0.593473	2.17186	0.158588	1.7369	-1.38182	0.31639	-0.690605	1.71415	0.310737	0.870115	-1.83953	0.289071	-0.991498	0.691018	0.668607	0.12081	0.233311	0.859733	0.0153137	-0.457707	0.79165	-0.0464421	-1.33651	-1.6357	-1.43499	-3.74197	-5.63722	-5.68906	-2.18439	-3.20674	-5.53165	-1.67128	-2.16134	-5.71704	-5.31848	-2.94163	-3.36261
Q9W2M4	FBgn0034583	0	CG10527	Dmel\CG10527	Uncharacterized protein	-0.0695136	0.975325	-0.000754275	-1.52466	0.392435	-0.619365	1.33199	0.485935	0.417476	-0.123149	0.126821	-0.110441	1.45857	0.451345	0.503923	0.00342618	0.968454	4.76953e-05	-1.52808	0.391573	-0.622215	-1.40151	0.424825	-0.521066	0.126575	0.21023	0.0857299	-1.03826	-5.76214	-5.74287	-5.67341	-5.6846	-5.5507	-5.5996	-5.43651	-5.50314	-5.66225	-5.51198	-5.74475	-5.2895	-1.30483	-5.7404
A0A0B4KGG6	FBgn0037238	0	CG1090	Dmel\CG1090	Uncharacterized protein, isoform I	3.88856	0.00408943	9.28719	-0.102039	0.490063	-0.0316063	3.84689	0.00725403	8.23012	-0.143707	0.190362	-0.103529	2.58995	0.2321	1.64287	-1.40065	0.460165	-0.472138	1.29861	0.489049	0.40341	0.0416681	0.743615	0.00536066	-1.25694	0.501147	-0.377126	-1.86637	-0.940831	-2.02287	-5.74169	-5.57901	-5.48115	-5.50033	-5.3993	-5.47111	-5.79441	-5.69316	-1.11235	-5.28205	-5.58521	-5.62848
Q9VNI5	FBgn0037379	0	CG10979	Dmel\CG10979	LD10772p	-0.88583	0.00722985	-1.89645	-0.842633	0.0758587	-0.943745	-0.807616	0.0681911	-0.9419	-0.764419	0.0978654	-0.771582	-0.978137	0.0102771	-1.94466	-0.93494	0.0440545	-1.26779	0.0923062	0.625769	0.0187923	-0.0782148	0.785676	-0.0081935	-0.170521	0.60205	-0.0375773	-0.319458	-0.253707	-0.59047	-0.524564	-0.662358	0.152878	0.893488	0.324651	0.0410732	0.490816	0.903211	0.376747	0.540805	0.530357	0.422694
Q9W294	FBgn0034693	0	flap	Dmel\CG11073	Uncharacterized protein, isoform A (flapper)	-0.0744191	0.48861	-0.0231471	-0.191509	0.0517767	-0.246255	-0.165387	0.172021	-0.126425	-0.282477	0.00170854	-0.781721	0.063548	0.552937	0.0163524	-0.0535421	0.411581	-0.0206429	-0.137967	0.127355	-0.123478	0.090968	0.203449	0.0629083	0.228935	0.0301959	0.347993	-5.7726	-5.56848	-5.50088	-5.75674	-5.70524	-5.73125	-5.49846	-5.43044	-5.4169	-5.72812	-5.73035	-5.57413	-5.44305	-5.56588	-5.60978
Q9VU35	FBgn0036334	0	CG11267	Dmel\CG11267	RH34413p	1.55998	0.444304	0.549609	1.05676	0.367971	0.458831	0.0734354	0.974083	0.000837446	-0.429779	0.80478	-0.0405381	0.048287	0.980648	0.000409798	-0.454928	0.725538	-0.0633895	1.51169	0.192797	1.08071	1.48654	0.379615	0.625322	-0.0251484	0.987946	-0.000132447	-0.786284	-5.72632	-5.74733	-5.52574	-5.48651	-2.75733	-5.63695	-5.33533	-1.50796	-3.28515	-5.70015	-3.4195	-5.53667	-5.65302	-5.75018
Q9W272	FBgn0034713	0	CG11291	Dmel\CG11291	Uncharacterized protein	6.98574	8.45463e-06	35.438	6.5784	1.08033e-05	32.6713	4.66911	0.00103975	13.9283	4.26177	0.00134044	12.243	2.48562	0.000345407	8.60441	2.07828	0.00065921	6.61097	4.50012	3.20564e-05	20.2239	2.31664	0.00407973	5.5353	-2.18348	0.00488315	-5.04668	1.42609	1.64294	1.26444	0.819608	1.14156	1.15028	-2.79889	-3.72385	-3.15111	-1.32403	-1.00317	-0.796203	-5.33197	-5.45113	-5.84066
Q9VZJ2	FBgn0035490	0	CG1136	Dmel\CG1136	GH27759p	0.379586	0.738229	0.0500328	-0.919387	0.37786	-0.388596	-1.31378	0.185234	-0.962055	-2.61275	0.00039026	-8.90596	-0.0458545	0.964964	-0.000710227	-1.34483	0.201313	-0.936172	0.42544	0.716129	0.0616925	1.69337	0.172078	1.2942	1.26793	0.217127	0.840998	-3.71943	-3.63488	-5.68115	-5.69326	-5.54131	-5.69781	-3.11654	-2.80503	-3.17254	-3.34808	-3.8437	-5.70611	-5.49403	-3.08938	-5.5908
M9PG09	FBgn0037181	0	CG11370	Dmel\CG11370	Uncharacterized protein, isoform B	2.29117	0.0501392	2.97811	2.47122	0.0379624	3.51073	0.426031	0.266177	0.244895	0.606086	0.241423	0.374089	1.23669	0.0364966	1.77805	1.41675	0.0544248	1.79106	1.05447	0.233023	0.66706	1.86513	0.0940779	1.91458	0.810663	0.00388866	1.95386	-2.30994	-3.27525	-2.91556	-3.2603	-1.97637	-2.72392	-3.24506	-3.42494	-3.10884	-4.19426	-3.87553	-4.14105	-3.86965	-5.77487	-5.72972
Q9W5A9	FBgn0040359	0	CG11380	Dmel\CG11380	RE11315p	-1.25419	0.432235	-0.456877	-1.29912	0.418658	-0.491249	-1.59545	0.201313	-1.11064	-1.64038	0.193616	-1.16969	0.151108	0.176235	0.113921	0.106183	0.214614	0.0709665	-1.4053	0.388455	-0.5771	0.34126	0.837289	0.0263196	1.74656	0.17696	1.31363	-5.75488	-5.51172	-5.5664	-5.70866	-5.53759	-5.72152	-5.62974	-2.73413	-3.68276	-5.7559	-5.77051	-5.75992	-5.54979	-1.78771	-5.73292
Q9VP98	FBgn0040637	0	CG11458	Dmel\CG11458	Uncharacterized protein	1.9754	0.127132	1.76946	3.08879	0.0612396	3.74661	2.3994	0.160244	1.90805	3.51279	0.0762021	3.92742	1.00363	0.567574	0.246871	2.11702	0.285183	1.15352	0.971771	0.58713	0.224737	-0.423999	0.77583	-0.0467389	-1.39577	0.485984	-0.437404	-2.44336	-0.627749	-2.75832	-1.57272	-1.87468	0.958138	-5.43813	-5.52598	-2.06353	-1.52868	-1.54618	-5.76547	-2.84935	-5.42972	-3.47657
Q9W299	FBgn0034688	0	CG11474	Dmel\CG11474	LD03212p	-0.0144515	0.964089	-0.000229532	-0.931675	0.358992	-0.414516	-7.77901e-05	0.999803	-6.64675e-09	-0.917301	0.364938	-0.401577	0.145259	0.614156	0.0307545	-0.771964	0.431205	-0.282011	-0.159711	0.481326	-0.0507178	-0.0143737	0.956632	-0.000276765	0.145337	0.499113	0.0438629	-3.3674	-2.56159	-3.14278	-3.07904	-5.5167	-3.22771	-2.77089	-3.34915	-2.9515	-3.04323	-3.31258	-3.15173	-2.97735	-2.71448	-3.33659
Q9VC06	FBgn0039252	0	CG11771	Dmel\CG11771	LD37516p	1.51839	0.222232	0.991803	2.711	0.00022839	9.87164	1.51704	0.224314	0.984777	2.70965	0.000935774	8.20707	1.07745	0.378499	0.454612	2.27006	0.0607844	2.76086	0.440946	0.557496	0.111894	0.0013537	0.993827	3.64057e-06	-0.439592	0.555934	-0.112086	-2.83325	-5.66901	-3.32991	-2.84311	-2.44701	-2.96421	-5.58107	-5.35054	-5.45167	-5.72541	-3.77265	-5.56645	-5.27173	-5.36688	-5.74873
Q9Y0Z1	FBgn0027503	0	CG11970	Dmel\CG11970	BcDNA.LD23876	4.46468	0.000680481	14.1405	4.57457	0.0220094	7.58186	4.33551	0.00156666	12.1612	4.4454	0.0241608	7.18772	1.42323	0.068715	1.65515	1.53313	0.15563	1.23862	3.04144	0.0183598	5.28035	0.12917	0.27993	0.0714245	-2.91227	0.0219937	-4.82768	-1.43063	-1.29165	-0.725705	-2.41388	-0.668591	-0.0358321	-5.41065	-5.46194	-5.58192	-2.89591	-1.68201	-3.13976	-5.48672	-5.57768	-5.77761
A1Z6X0	FBgn0033158	0	CG12164	Dmel\CG12164	Uncharacterized protein, isoform A	0.979148	0.234841	0.616105	0.31925	0.643811	0.0610538	1.46134	0.0321399	2.18171	0.801437	0.13989	0.684598	0.713036	0.201833	0.495566	0.0531375	0.904764	0.00230961	0.266112	0.729124	0.0365102	-0.482188	0.527875	-0.133792	-0.7483	0.223697	-0.48665	1.74991	2.1512	1.56635	1.26685	1.09279	1.12813	1.01164	0.211966	-0.140147	1.03698	0.471749	1.81962	0.167357	0.341054	2.02161
Q9VNF3	FBgn0037354	0	CG12171	Dmel\CG12171	RE01652p	-0.0783403	0.689788	-0.0126351	0.00280006	0.988237	1.43887e-05	-0.155347	0.167497	-0.120548	-0.0742067	0.43636	-0.026726	0.0207637	0.771714	0.00233682	0.101904	0.15703	0.0819327	-0.0991039	0.617333	-0.0207604	0.0770068	0.703553	0.0117592	0.176111	0.129778	0.156175	-5.75643	-5.62788	-5.60097	-5.53146	-5.56663	-5.64377	-5.58433	-5.35696	-5.57795	-5.77394	-5.62115	-5.65248	-5.27662	-5.62487	-5.84877
Q9VMR6	FBgn0031703	0	Acsf2	Dmel\CG12512	MIP06029p (Acyl-CoA synthetase family member 2)	2.47374	0.194568	1.75865	1.13844	0.461004	0.382853	0.0103837	0.995911	1.84791e-05	-1.32491	0.520471	-0.37575	1.82439	0.329298	0.880108	0.489096	0.776244	0.0538014	0.649347	0.58144	0.152918	2.46336	0.219763	1.621	1.81401	0.356111	0.813428	-1.48095	-5.54047	-1.88678	-5.49469	-1.79136	-5.62804	-5.6677	-2.30967	-0.961983	-5.80543	-5.77046	-2.8055	-5.28125	-5.39194	-5.65623
Q9VVZ6	FBgn0036872	0	CG12519	Dmel\CG12519	GEO09638p1	2.12652	0.00979553	4.27211	-1.65649	0.405963	-0.648537	4.3071	0.0868921	4.56991	0.524093	0.81724	0.0459368	2.2204	0.00734825	4.73792	-1.5626	0.42777	-0.576272	-0.0938832	0.819095	-0.00813645	-2.18058	0.259942	-1.27591	-2.0867	0.277161	-1.16285	1.90732	1.3062	0.858494	-5.58393	-1.0335	-0.659563	-5.61906	-0.808447	-2.42177	-1.12644	-0.884919	-0.577825	-0.280493	-0.606115	-1.42093
Q7Z2C5	FBgn0030459	0	CG12723	Dmel\CG12723	Uncharacterized protein	2.53315	0.194902	1.79901	1.48433	0.241405	0.916206	0.478482	0.801437	0.0459968	-0.570343	0.723504	-0.0801668	0.327957	0.831597	0.0262652	-0.720868	0.523756	-0.202471	2.20519	0.02664	3.47201	2.05467	0.225741	1.32812	-0.150525	0.913828	-0.00589085	-1.72447	-1.57177	-5.61402	-3.7938	-2.57728	-5.68566	-5.66428	-3.09391	-1.58753	-3.62806	-3.77871	-2.48737	-5.29987	-5.62466	-5.58518
Q29QW0	FBgn0034022	0	CG12964	Dmel\CG12964	IP14311p	2.16701	0.189186	1.56699	0.893065	0.403958	0.351567	2.09047	0.199475	1.46356	0.816521	0.438588	0.292269	1.4715	0.352358	0.666612	0.19755	0.875974	0.0113609	0.695515	0.490336	0.215266	0.0765434	0.595843	0.0172122	-0.618972	0.533762	-0.168764	-2.35076	-2.2358	-5.62017	-5.55495	-2.97554	-5.49808	-5.59538	-5.30851	-5.57424	-5.68012	-3.21581	-5.72529	-5.40735	-5.56156	-5.73885
Q9VX71	FBgn0030826	0	CG12995	Dmel\CG12995	Uncharacterized protein	-0.14216	0.29699	-0.0749551	-0.106155	0.402037	-0.042009	-0.205718	0.0993803	-0.206274	-0.169713	0.109103	-0.163292	0.00894631	0.918011	0.000332375	0.0449517	0.57143	0.0109249	-0.151106	0.234436	-0.0951933	0.0635584	0.561979	0.0159074	0.214665	0.00665327	0.467318	-5.7862	-5.57871	-5.54232	-5.64968	-5.68117	-5.46836	-5.46937	-5.37339	-5.44731	-5.67465	-5.63957	-5.61985	-5.31433	-5.60455	-5.56187
Q9VV94	FBgn0036655	0	CG13031	Dmel\CG13031	Uncharacterized protein	3.07768	0.128571	2.74177	0.233501	0.893385	0.0114326	3.11863	0.135627	2.70589	0.274454	0.878245	0.0154749	2.89494	0.0580967	3.57771	0.0507655	0.970771	0.000654032	0.182736	0.913639	0.0071679	-0.0409524	0.983713	-0.000292047	-0.223688	0.897502	-0.0105055	-0.887388	-0.22003	-2.12216	-3.72935	-5.68852	-2.34423	-5.52305	-1.47622	-5.58619	-2.84107	-5.67572	-3.3976	-5.26805	-1.55047	-5.64408
Q9VV26	FBgn0036602	0	CG13042	Dmel\CG13042	GEO12049p1	-0.14341	0.437899	-0.0514305	-0.0951198	0.427887	-0.0350679	-0.147114	0.39933	-0.0586498	-0.0988246	0.266548	-0.0567475	-0.078082	0.621649	-0.0161204	-0.0297923	0.515413	-0.00857554	-0.0653275	0.564923	-0.0162019	0.00370478	0.975934	3.91951e-05	0.0690323	0.396315	0.0277482	-5.92971	-5.46635	-5.6557	-5.6132	-5.58853	-5.70515	-5.54092	-5.4239	-5.64559	-5.6397	-5.57014	-5.60766	-5.39299	-5.51091	-5.71761
Q9VV23	FBgn0036599	0	CG13044	Dmel\CG13044	LP19160p	-0.215136	0.0810257	-0.234794	0.0213627	0.597984	0.00477051	-0.284553	0.0476401	-0.376187	-0.0480549	0.201911	-0.0333904	-0.94282	0.38379	-0.392125	-0.706321	0.494357	-0.216106	0.727684	0.483134	0.229899	0.0694175	0.161144	0.0550332	-0.658266	0.520654	-0.186586	-5.91824	-5.70861	-5.69242	-5.50706	-5.53072	-5.572	-5.53077	-5.44537	-5.48947	-5.59698	-3.12879	-5.76505	-5.54291	-5.51266	-5.6183
Q9VV18	FBgn0036594	0	CG13047	Dmel\CG13047	Uncharacterized protein	2.4332	0.0204693	4.10942	-0.422484	0.583202	-0.0989377	2.21522	0.018646	3.83102	-0.640467	0.372359	-0.274785	1.62012	0.0573635	2.01116	-1.23556	0.134473	-1.07662	0.813076	0.228013	0.522028	0.217983	0.733609	0.0293264	-0.595093	0.223938	-0.386734	3.4728	3.21746	2.04295	-0.88801	0.144379	0.909799	0.0707077	1.27598	0.740885	1.53474	1.13047	1.20764	-0.27241	1.37179	0.334239
Q9VV17	FBgn0036593	0	CG13048	Dmel\CG13048	Uncharacterized protein, isoform A	0.538209	0.0833192	0.580865	-0.330627	0.426602	-0.122324	0.718765	0.174568	0.544849	-0.150072	0.773222	-0.0167624	0.478929	0.130605	0.423393	-0.389907	0.368005	-0.169277	0.0592801	0.802629	0.00566038	-0.180555	0.676555	-0.0306396	-0.239835	0.592804	-0.054464	-0.642385	-0.0697715	-0.591466	-1.95411	-1.02478	-0.931239	-0.889686	-0.703848	-1.86638	-0.578419	-1.15977	-1.00222	-0.723715	-0.997913	-1.19662
Q9VV37	FBgn0040794	0	CG13056	Dmel\CG13056	GEO13385p1	-0.0776408	0.512084	-0.022567	-0.0443721	0.58358	-0.0103786	-0.13552	0.280107	-0.0748989	-0.102252	0.216445	-0.0679619	0.0577939	0.650386	0.0107976	0.0910626	0.379526	0.0383153	-0.135435	0.206086	-0.0929016	0.0578797	0.410056	0.0224085	0.193314	0.0983841	0.194682	-5.79309	-5.54507	-5.49249	-5.53023	-5.68841	-5.5122	-5.41602	-5.5484	-5.45967	-5.78564	-5.53592	-5.68247	-5.43653	-5.59764	-5.56356
Q9VV13	FBgn0036590	0	CG13065	Dmel\CG13065	GEO08383p1	3.61172	3.8603e-05	15.9399	-0.0530245	0.529635	-0.014636	3.58356	6.88218e-05	14.9158	-0.0811762	0.328277	-0.0392698	3.7997	8.96794e-05	15.3785	0.134958	0.130675	0.119277	-0.187983	0.0511552	-0.242706	0.0281517	0.707842	0.00422455	0.216134	0.0247478	0.347212	-1.82704	-1.84814	-2.11747	-5.53783	-5.54087	-5.70817	-5.60589	-5.46423	-5.47322	-5.65531	-5.79439	-5.74205	-5.45825	-5.53	-5.63955
M9MRW7	FBgn0036585	0	CG13071	Dmel\CG13071	Uncharacterized protein	-0.0746266	0.674262	-0.0127739	0.0072565	0.96623	0.000108264	-0.222125	0.118766	-0.205534	-0.140242	0.253149	-0.0836715	0.0273931	0.822598	0.00232327	0.109276	0.371288	0.0470204	-0.10202	0.560203	-0.0256737	0.147498	0.410226	0.0570783	0.249518	0.0709694	0.286678	-5.72562	-5.7661	-5.48891	-5.52856	-5.47383	-5.73258	-5.49547	-5.30018	-5.51859	-5.5496	-5.7067	-5.80651	-5.40994	-5.48974	-5.85707
Q6NP72	FBgn0033608	0	CG13220	Dmel\CG13220	GEO09659p1	0.517728	0.837856	0.0397774	-1.36584	0.431739	-0.49823	0.340235	0.890087	0.0172048	-1.54333	0.352027	-0.699784	1.9058	0.421211	0.71563	0.0222344	0.829048	0.00181033	-1.38807	0.425563	-0.515025	0.177493	0.930012	0.00559311	1.56557	0.346584	0.72046	-5.809	-5.47055	0.0483835	-5.54422	-5.66622	-5.67143	-1.51826	-5.36359	-5.37002	-5.81861	-5.56676	-5.5632	-1.4646	-5.6587	-5.66106
Q9VSS4	FBgn0035949	0	CG13314	Dmel\CG13314	IP05455p	-0.0934451	0.54536	-0.0246056	0.00859532	0.950223	0.000190598	-0.222291	0.059683	-0.272117	-0.12025	0.060363	-0.146613	-0.0400244	0.718635	-0.00574318	0.062016	0.51767	0.0177333	-0.0534207	0.7325	-0.00722207	0.128846	0.400096	0.0512594	0.182266	0.131786	0.160418	-5.83194	-5.63391	-5.62785	-5.59138	-5.55878	-5.63742	-5.46629	-5.54313	-5.41742	-5.54201	-5.6238	-5.80781	-5.37856	-5.64343	-5.79137
Q0KI21	FBgn0039161	0	CG13606	Dmel\CG13606	Uncharacterized protein, isoform B	-0.126031	0.915019	-0.00486099	-0.743237	0.446327	-0.26039	-0.557939	0.685738	-0.0914139	-1.17514	0.364673	-0.514827	0.146745	0.890111	0.0074188	-0.470461	0.526279	-0.131157	-0.272776	0.799846	-0.0264575	0.431908	0.754143	0.0529286	0.704684	0.589976	0.161489	-5.81735	-3.36279	-5.55807	-5.64332	-5.4411	-5.50541	-5.42335	-5.3054	-2.33565	-3.83673	-5.51822	-5.82351	-5.49384	-3.2092	-5.65708
Q9VY62	FBgn0030539	0	CG1368	Dmel\CG1368	Uncharacterized protein	-0.0782007	0.582373	-0.0183614	0.0299309	0.841668	0.0022406	-0.209345	0.0885959	-0.220354	-0.101214	0.360122	-0.0448934	0.00223937	0.957259	4.24816e-05	0.110371	0.248085	0.0668184	-0.08044	0.576927	-0.0192154	0.131145	0.410141	0.0507617	0.211585	0.0751127	0.237882	-5.67421	-5.64284	-5.70033	-5.51422	-5.47862	-5.70016	-5.56491	-5.32919	-5.49525	-5.60851	-5.72509	-5.6905	-5.42086	-5.53747	-5.82445
A1Z843	FBgn0033482	0	CG1371	Dmel\CG1371	Uncharacterized protein	-2.5999	0.00354123	-6.37195	-2.50516	0.0043149	-5.92477	-0.882861	0.379936	-0.371057	-0.788118	0.423601	-0.294002	-0.564924	0.449099	-0.1964	-0.470181	0.518594	-0.134083	-2.03498	0.0657633	-2.40537	-1.71704	0.154899	-1.39072	0.317937	0.766313	0.0367514	-5.74758	-5.59494	-5.55146	-5.53744	-5.62683	-5.44547	-5.5543	-3.16869	-5.5224	-5.65389	-3.85703	-5.68829	-2.96887	-3.41042	-2.71499
Q9VZB2	FBgn0035553	0	CG13722	Dmel\CG13722	Uncharacterized protein	1.21934	0.445447	0.428236	-0.0673536	0.55254	-0.0173527	1.13352	0.473346	0.36819	-0.153174	0.173886	-0.116371	1.33498	0.41052	0.516191	0.0482901	0.579666	0.0114362	-0.115644	0.255796	-0.0684734	0.08582	0.407104	0.0334951	0.201464	0.0562099	0.251867	-1.77191	-5.65108	-5.65404	-5.75963	-5.66812	-5.50935	-5.49001	-5.39967	-5.58789	-5.69428	-5.66681	-5.72088	-5.43041	-5.65242	-5.65221
Q9VVG2	FBgn0036717	0	CG13731	Dmel\CG13731	Uncharacterized protein	-0.179277	0.194563	-0.127455	-0.106215	0.427125	-0.0392407	-0.0476032	0.392939	-0.0193114	0.0254588	0.774997	0.00281828	-0.00620311	0.871068	-0.000371863	0.0668588	0.451327	0.0231003	-0.173074	0.207633	-0.118158	-0.131674	0.302669	-0.068343	0.0414001	0.425813	0.0153504	-5.68612	-5.59886	-5.60087	-5.69122	-5.526	-5.44944	-5.64226	-5.5061	-5.59468	-5.63149	-5.58221	-5.65354	-5.30276	-5.41649	-5.62876
A0A0B4KH58	FBgn0038967	0	CG13847	Dmel\CG13847	Uncharacterized protein, isoform C	-0.0830192	0.637826	-0.0162135	0.71128	0.346326	0.327555	-0.15169	0.38201	-0.0633951	0.642609	0.385581	0.265966	-0.693843	0.410448	-0.268338	0.100456	0.915618	0.00384603	0.610824	0.460729	0.205576	0.0686708	0.730184	0.00937821	-0.542153	0.506077	-0.16036	-5.79741	-5.51155	-5.71946	-3.71654	-5.44012	-5.48886	-5.69091	-5.27773	-5.60471	-3.64753	-5.51561	-5.78374	-5.55578	-5.37786	-5.84572
Q9VIR7	FBgn0032824	0	CG13962	Dmel\CG13962	Uncharacterized protein, isoform A	2.4589	0.190094	1.77294	-0.0679142	0.493351	-0.020839	2.5149	0.183951	1.8492	-0.0119158	0.891154	-0.000596356	2.66399	0.168924	2.05743	0.13718	0.0715368	0.157136	-0.205094	0.0993971	-0.205633	-0.0559984	0.617123	-0.0117388	0.149096	0.151139	0.122352	-1.5789	-5.57011	-2.03604	-5.668	-5.52623	-5.57125	-5.6466	-5.43862	-5.64451	-5.75657	-5.65131	-5.76913	-5.36733	-5.6103	-5.58411
Q9VVZ4	FBgn0036870	0	CG14095	Dmel\CG14095	Uncharacterized protein	1.34825	0.09085	1.40444	-0.890159	0.123457	-0.808696	1.76193	0.0474416	2.33252	-0.476478	0.380717	-0.199834	1.4212	0.0810998	1.5505	-0.81721	0.127909	-0.72985	-0.0729482	0.860357	-0.00476508	-0.413681	0.421196	-0.155344	-0.340732	0.468176	-0.112302	5.16669	4.70265	3.53357	1.57228	2.41387	2.70153	2.59321	3.35283	2.17108	3.51928	2.75285	2.86718	2.78094	3.72868	2.84853
Q9VE56	FBgn0038632	0	CG14301	Dmel\CG14301	FI17806p1	0.548365	0.50317	0.163569	0.466027	0.525535	0.130207	0.62999	0.44982	0.218582	0.547652	0.463954	0.182656	0.769628	0.372813	0.329792	0.68729	0.376613	0.291483	-0.221263	0.141535	-0.187882	-0.0816249	0.465824	-0.0270813	0.139638	0.229065	0.0893738	-5.67923	-5.53975	-3.58517	-5.58452	-5.66795	-3.7987	-5.5611	-5.49707	-5.63596	-5.56816	-5.69135	-5.85353	-5.30666	-5.5765	-5.56609
E1JHN0	FBgn0032914	0	CG14397	Dmel\CG14397	FI16804p1	1.86947	0.203008	1.29459	0.0697398	0.518648	0.0198847	0.276895	0.889344	0.0141024	-1.52284	0.429973	-0.558209	1.30874	0.340503	0.612331	-0.490995	0.507934	-0.144447	0.560735	0.45833	0.189989	1.59258	0.412771	0.612013	1.03184	0.586144	0.239383	-2.6416	-2.78985	-5.72699	-5.52466	-5.51644	-5.51653	-0.894756	-5.43782	-5.65655	-5.66126	-5.62345	-3.79994	-5.54707	-5.45866	-5.76112
Q9W5B0	FBgn0040360	0	CG14626	Dmel\CG14626	EG:BACR42I17.6 protein	-0.146906	0.193648	-0.104742	0.00117272	0.98967	5.28831e-06	-2.57184	0.168231	-1.99085	-2.42376	0.184075	-1.78148	-0.132048	0.133501	-0.115478	0.0160309	0.718675	0.00229991	-0.0148582	0.860994	-0.000965781	2.42494	0.183619	1.78495	2.4398	0.182385	1.80304	-5.78125	-5.59649	-5.73117	-5.4843	-5.61332	-5.56705	-1.97042	-1.86275	-5.5602	-5.54743	-5.5847	-5.58063	-5.40751	-5.63603	-5.62464
A1Z7G2	FBgn0033307	0	CG14752	Dmel\CG14752	MIP13653p	2.87781	0.0112481	5.60863	2.4175	0.00861755	4.99121	2.57306	0.133741	2.24817	2.11274	0.176408	1.59191	1.08689	0.0517705	1.39765	0.626578	0.216563	0.416309	1.79092	0.0225635	2.94892	0.304756	0.806922	0.0283936	-1.48617	0.293038	-0.79224	5.53941	5.49896	5.16871	4.32712	5.21495	5.28408	1.07441	2.68471	4.72879	3.9555	4.90268	4.08823	2.36441	3.24609	1.96314
A1ZBD8	FBgn0034391	0	CG15080	Dmel\CG15080	Uncharacterized protein	3.70144	9.66766e-05	14.8601	-0.00861241	0.951655	-0.000185344	-1.46371	0.0594477	-1.79431	-5.17377	0.00564149	-11.6338	-3.46025	0.00011039	-13.6925	-7.17031	1.13833e-05	-35.4481	7.1617	1.75095e-06	41.2279	5.16515	0.00421367	12.269	-1.99654	0.0337636	-2.93802	-2.14659	-1.96009	-1.60159	-5.71694	-5.62964	-5.49186	-0.334519	0.233505	-1.21613	1.79225	1.48278	1.39746	-5.4383	-5.55178	-5.82252
A0A0B4JCU8	FBgn0034390	0	CG15093	Dmel\CG15093	3-hydroxyisobutyrate dehydrogenase	0.752442	0.517826	0.21506	-0.130334	0.452978	-0.0448249	0.723953	0.531396	0.198784	-0.158823	0.18835	-0.115153	0.991936	0.411765	0.382243	0.109159	0.300911	0.0569333	-0.239494	0.223825	-0.155693	0.028489	0.870139	0.00172105	0.267983	0.0739939	0.303036	-2.77842	-5.75991	-5.57259	-5.63858	-5.63372	-5.48695	-5.4827	-5.26613	-5.53395	-5.54859	-5.74365	-5.79449	-5.26129	-5.38246	-5.7245
Q9VQR5	FBgn0031542	0	CG15414	Dmel\CG15414	IP10807p	0.480225	0.774807	0.0532119	0.113301	0.943111	0.00288205	0.876682	0.52641	0.24431	0.509757	0.681864	0.0847739	1.81049	0.201888	1.25809	1.44357	0.221639	0.944604	-1.33027	0.391976	-0.541074	-0.396457	0.802856	-0.0378071	0.933811	0.368184	0.405213	-5.73385	-3.10642	-2.62124	-5.75855	-2.97253	-3.8312	-5.52382	-3.07707	-5.49066	-5.63178	-5.68748	-5.57372	-5.4549	-5.60156	-1.84572
Q8IMK6	FBgn0039686	0	CG15506	Dmel\CG15506	Uncharacterized protein	-0.132023	0.481328	-0.0419251	0.75847	0.470218	0.248551	-0.248606	0.189379	-0.17966	0.641888	0.532729	0.175552	-0.0322943	0.816427	-0.00284456	0.858199	0.422116	0.321454	-0.0997287	0.529094	-0.0275717	0.116583	0.524665	0.0326569	0.216312	0.176744	0.162808	-5.93141	-5.53845	-5.73829	-5.75828	-3.13305	-5.64534	-5.7055	-5.38126	-5.37558	-5.80026	-5.71146	-5.59955	-5.48794	-5.46709	-5.85706
Q9VA34	FBgn0039804	0	CG15544	Dmel\CG15544	LP06141p	-0.0434738	0.710638	-0.00644941	-0.151267	0.25139	-0.0907078	0.0455902	0.489096	0.0141606	-0.0622033	0.339334	-0.0291965	0.126385	0.11213	0.120101	0.0185917	0.770985	0.00210001	-0.169859	0.210293	-0.115024	-0.089064	0.458136	-0.0301932	0.0807951	0.221579	0.052878	-5.65702	-5.5143	-5.52203	-5.72346	-5.70683	-5.58644	-5.6816	-5.55432	-5.59421	-5.61767	-5.69459	-5.76025	-5.3553	-5.5214	-5.68623
Q9W483	FBgn0029799	0	CG15772	Dmel\CG15772	GH18971p	1.6367	0.204167	1.12935	0.124962	0.378065	0.052788	1.4622	0.239254	0.908231	-0.0495409	0.689703	-0.00799281	-0.420065	0.782132	-0.0448294	-1.9318	0.222466	-1.26096	2.05676	0.20267	1.42577	0.174502	0.320831	0.0861561	-1.88226	0.229744	-1.20231	-3.35638	-2.91263	-5.76253	-5.53034	-5.54908	-5.48734	-5.46761	-5.29065	-5.65988	-5.80002	-2.46332	-2.50801	-5.46974	-5.61973	-5.85217
Q95TK5	FBgn0039854	0	CG1635	Dmel\CG1635	LD44914p	-1.23066	0.00455269	-2.88187	-0.791354	0.0191272	-1.35982	-0.760389	0.00571861	-1.70533	-0.321087	0.0731723	-0.364643	-0.972272	0.0174315	-1.7099	-0.53297	0.0777098	-0.591343	-0.258384	0.317372	-0.128787	-0.470267	0.063695	-0.56239	-0.211883	0.366322	-0.0924099	-1.7974	-1.8325	-1.58501	-1.18771	-1.4016	-1.30768	-1.18913	-0.86452	-0.880086	-0.756446	-0.47118	-1.07046	-0.694059	-0.605288	-0.223589
Q9V4C1	FBgn0039897	0	CG1674	Dmel\CG1674	Uncharacterized protein, isoform E	3.50215	0.00725775	7.49179	2.3602	0.262004	1.37291	3.3705	0.00337369	8.33152	2.22855	0.281071	1.22834	2.01982	0.248606	1.22096	0.877873	0.681964	0.145936	1.48233	0.363137	0.652122	0.131651	0.557497	0.0334074	-1.35068	0.398849	-0.53918	-2.17857	-2.24553	-1.16419	-6.01669	-1.93558	-1.06186	-5.22627	-4.92431	-5.54922	-5.54594	-1.39057	-4.71124	-5.20071	-5.46192	-5.43212
Q9VIQ6	FBgn0032835	0	CG16772	Dmel\CG16772	FI17342p1	-0.15785	0.202143	-0.109602	-0.157308	0.189377	-0.113682	-0.0847764	0.334293	-0.0403428	-0.0842339	0.228984	-0.0539262	0.0687315	0.558292	0.0173986	0.069274	0.521392	0.0195931	-0.226582	0.134931	-0.197101	-0.0730737	0.498731	-0.022078	0.153508	0.223417	0.0999157	-5.74113	-5.53689	-5.63375	-5.59845	-5.6886	-5.62309	-5.49067	-5.51651	-5.65026	-5.79679	-5.52895	-5.79223	-5.38634	-5.40779	-5.64409
Q9VKQ2	FBgn0032299	0	CG17127	Dmel\CG17127	Uncharacterized protein, isoform A	1.56633	0.478154	0.501903	1.15511	0.585017	0.268946	-0.355878	0.681468	-0.0592731	-0.767099	0.27326	-0.432203	1.95413	0.377584	0.826572	1.54291	0.466302	0.511217	-0.3878	0.88263	-0.021027	1.92221	0.391707	0.782415	2.31001	0.309119	1.17781	0.919503	-1.29544	-0.861721	-0.767777	-0.0881199	-1.61542	-0.39543	0.763082	-0.537673	0.393674	-5.51276	-1.98097	-5.38014	0.571732	-1.12825
Q9VZ00	FBgn0030293	0	CG1737	Dmel\CG1737	FI19420p1	6.82401	6.01984e-06	35.6241	8.09293	1.73887e-06	46.6131	1.83103	0.0154373	3.31679	3.09995	0.00635859	6.80947	-0.553905	0.0525707	-0.708586	0.715014	0.00589286	1.59425	7.37791	1.79912e-05	35.0078	4.99297	0.00141946	14.2194	-2.38494	0.014567	-4.38024	1.5489	1.04749	1.44646	2.48726	2.55366	2.80868	0.109988	-0.97963	-0.580607	1.87906	2.02054	1.80496	-5.29478	-5.41602	-5.71837
A1Z6G4	FBgn0039970	0	CG17508	Dmel\CG17508	RE41154p1	-4.14358	0.00807288	-8.67239	-3.83363	0.00303328	-9.65341	-1.28241	0.398995	-0.511723	-0.97246	0.502025	-0.291033	-4.51119	0.00845631	-9.35088	-4.20124	0.00345138	-10.3435	0.367613	0.293909	0.195491	-2.86117	0.130039	-2.53479	-3.22878	0.10733	-3.12959	-5.71014	-5.54454	-4.00154	-4.179	-4.589	-5.55838	-1.54053	-5.48071	-4.38774	-0.923106	-0.509753	-0.289794	-1.39287	-0.848345	-0.584274
Q0E8P1	FBgn0032774	0	CG17549	Dmel\CG17549	Uncharacterized protein, isoform B	0.380699	0.62937	0.0765562	-0.681717	0.735684	-0.0908789	-0.355271	0.547419	-0.0929674	-1.41769	0.495594	-0.432215	0.619251	0.370985	0.266676	-0.443164	0.822371	-0.0376389	-0.238553	0.741831	-0.0309392	0.73597	0.312778	0.371491	0.974523	0.108379	0.940468	-0.153933	-1.79633	-1.14085	-5.5013	-0.0815334	-0.69552	-0.298136	-0.735894	-0.991267	-1.39928	-1.14948	-2.4001	-2.40389	-0.503441	-1.32587
A0A0C4DHE0	FBgn0037525	0	CG17816	Dmel\CG17816	Uncharacterized protein, isoform J	0.844623	0.671618	0.146017	2.44721	0.284497	1.33599	-0.318798	0.895711	-0.0152488	1.28379	0.607625	0.277766	-1.64419	0.0637584	-1.96557	-0.0416007	0.940781	-0.0011029	2.48881	0.276492	1.38955	1.16342	0.691591	0.186322	-1.32539	0.599752	-0.294275	-0.73211	-2.13313	-1.90623	0.356643	-0.0849872	-0.235362	0.978799	0.726004	-5.51988	0.920105	-0.0363784	-0.72263	-0.211373	-1.33679	-5.75718
Q7KRS9	FBgn0039863	1	CG1815/Zmynd8	Dmel\CG1815	GH01331p	4.00332	1.33396e-05	19.5156	1.64367	0.177268	1.23501	3.83554	0.000447523	12.8459	1.47589	0.209405	1.00215	2.38103	0.110706	2.27586	0.0213825	0.986559	0.000125666	1.62229	0.203997	1.11999	0.167779	0.242166	0.103333	-1.45451	0.238805	-0.904642	-1.39684	-1.77249	-1.67249	-5.55974	-2.90687	-3.45416	-5.47647	-5.47908	-5.39289	-2.74451	-3.55623	-5.68418	-5.54638	-5.48438	-5.82103
Q4V4D1	FBgn0042110	0	CG18765	Dmel\CG18765	IP10846p	-1.37512	0.393518	-0.556972	1.17229	0.545522	0.308533	-0.194476	0.0147836	-0.355933	2.35294	0.197682	1.65654	-0.00521953	0.948931	-0.000118825	2.54219	0.176077	1.91757	-1.3699	0.39498	-0.552653	-1.18065	0.452143	-0.406997	0.189256	0.0876264	0.200113	-5.64212	-5.76408	-5.72738	-5.61555	-2.23733	-1.63846	-5.54989	-5.53643	-5.46383	-5.76477	-5.77893	-5.57421	-1.79725	-5.40334	-5.80762
Q7JWH6	FBgn0033421	0	CG1888	Dmel\CG1888	RE61424p	4.01554	1.85756e-05	18.9977	5.06252	5.66132e-05	21.5009	3.23899	0.0446275	4.37393	4.28597	0.0247023	6.88868	0.106217	0.766137	0.0122885	1.1532	0.0467583	1.53392	3.90932	0.00445506	9.19139	0.776544	0.397553	0.311087	-3.13278	0.035064	-4.55862	-1.63815	-1.38142	-1.70912	-0.281639	-0.594572	-0.71153	-5.64274	-5.43772	-3.3652	-1.11613	-1.77599	-2.15522	-5.50113	-5.55704	-5.71712
Q9VAJ9	FBgn0039674	0	CG1907	Dmel\CG1907	SD09259p	-3.10634	0.170861	-2.38367	-3.03871	0.17719	-2.28377	-1.51368	0.502914	-0.451841	-1.44605	0.521504	-0.408859	-2.68831	0.205111	-1.84959	-2.62068	0.21392	-1.7552	-0.418032	0.486482	-0.130816	-1.59267	0.379839	-0.669558	-1.17463	0.503472	-0.35007	-5.78429	-1.29395	-5.71443	-1.22031	-5.66862	-5.70085	-1.32813	-1.32358	-5.59993	-0.621351	-1.85708	-2.24931	-1.29814	-1.24836	-0.927137
Q9VNH7	FBgn0027608	0	CG2082	Dmel\CG2082	Uncharacterized protein, isoform A	-0.725956	0.326943	-0.352472	-0.29849	0.711309	-0.044159	-1.30141	0.106175	-1.26755	-0.873948	0.297952	-0.459569	-1.43895	0.091232	-1.49629	-1.01148	0.241638	-0.623916	0.712991	0.212216	0.480001	0.575459	0.317065	0.287068	-0.137532	0.710466	-0.0204175	-4.08875	-4.25564	-5.68011	-3.64805	-5.49299	-3.60107	-3.87744	-3.37015	-2.87268	-3.23898	-2.92759	-3.54109	-3.88715	-3.28345	-4.67604
X2JJD6	FBgn0030251	0	CG2145	Dmel\CG2145	Uncharacterized protein, isoform B	1.03285	0.168996	0.797487	0.627398	0.338352	0.295273	-0.504664	0.243836	-0.30931	-0.910116	0.0176151	-1.59645	-0.144957	0.693036	-0.0230835	-0.550409	0.071437	-0.630811	1.17781	0.139536	1.00739	1.53751	0.0823646	1.66706	0.359707	0.10961	0.345372	-0.028283	-0.890669	-1.02442	-1.40821	-0.865793	-0.885722	0.0911944	-0.123621	-0.39695	-0.673722	-0.43467	-0.400107	-1.40039	-0.987067	-2.65446
Q9VZ60	FBgn0030243	0	CG2186	Dmel\CG2186	Uncharacterized protein, isoform A	-0.190439	0.335348	-0.0903642	-0.10608	0.541837	-0.0282311	-0.250846	0.104037	-0.246534	-0.166487	0.098099	-0.167874	-1.21984	0.00474429	-2.83469	-1.13548	0.0107126	-2.23701	1.0294	0.00810567	2.15269	0.060407	0.720036	0.00861683	-0.968991	0.0161888	-1.73526	-5.93066	-5.62181	-5.66566	-5.719	-5.54353	-5.70252	-5.48605	-5.39707	-5.58247	-4.46155	-4.28564	-4.81142	-5.31543	-5.52824	-5.80314
Q9W3L4	FBgn0029990	0	CG2233	Dmel\CG2233	GH20802p	-0.862463	0.521471	-0.243879	-1.42908	0.244801	-0.873437	0.585287	0.697252	0.0916621	0.0186682	0.98864	9.26249e-05	-1.6318	0.273695	-0.918265	-2.19841	0.117856	-2.04155	0.769333	0.197265	0.542342	-1.44775	0.225831	-0.93556	-2.21708	0.106244	-2.15876	-2.06693	-5.48245	-2.30218	-2.8275	-5.62221	-3.1017	-2.83467	-5.56128	-3.21148	-2.13129	-0.946033	-1.87884	-3.10614	-2.03598	-2.12205
Q9W3K6	FBgn0029997	0	CG2258	Dmel\CG2258	LD35927p	0.0457257	0.65697	0.00834285	0.131796	0.246725	0.0801036	-1.47516	0.206343	-1.01109	-1.38909	0.224614	-0.900911	-0.134362	0.446799	-0.0470116	-0.048292	0.76896	-0.00550993	0.180088	0.34693	0.0827968	1.52088	0.196675	1.07413	1.3408	0.233505	0.846986	-5.68073	-5.53178	-5.58185	-5.53775	-5.44253	-5.55588	-2.56223	-5.21172	-4.59494	-5.18488	-5.56091	-5.64548	-5.5016	-5.64317	-5.78677
A0A0B4LHX1	FBgn0014930	0	CG2846	Dmel\CG2846	GEO08148p1	-1.19964	0.264639	-0.692605	-2.59841	1.18492e-05	-12.8006	1.35692	0.224792	0.87958	-0.0418544	0.632468	-0.0083274	1.52093	0.191384	1.09217	0.122159	0.168804	0.0943817	-2.72057	9.40478e-05	-10.9548	-2.55655	1.51811e-05	-12.3193	0.164013	0.0737694	0.185683	-3.51536	-3.23836	-5.71357	-5.47388	-5.51773	-5.672	-5.61856	-5.43981	-5.47967	-5.70503	-5.61415	-5.71089	-2.89183	-2.87994	-3.0966
Q9W227	FBgn0034753	0	CG2852	Dmel\CG2852	Peptidyl-prolyl cis-trans isomerase	-0.489696	0.802454	-0.046805	-1.51464	0.399359	-0.603791	0.20892	0.887212	0.0108581	-0.816022	0.393896	-0.330178	-0.735149	0.667776	-0.128922	-1.76009	0.252473	-1.05216	0.245452	0.898754	0.0113789	-0.698617	0.693996	-0.110831	-0.944069	0.52484	-0.264314	-2.31235	-5.72561	-5.74767	-5.56182	-5.67482	-5.62381	-3.29125	-5.50148	-5.61966	-3.80948	-1.97	-5.80071	-5.40013	-1.25816	-5.65826
Q9VNE0	FBgn0037344	0	CG2926	Dmel\CG2926	Uncharacterized protein, isoform A	3.32765	0.0334959	4.90831	2.7696	0.21063	1.87358	-0.90874	0.375579	-0.386486	-1.4668	0.445059	-0.515699	-1.97077	0.121654	-1.80301	-2.52883	0.242773	-1.55472	5.29842	0.00142877	15.0742	4.23639	0.00519578	9.6774	-1.06203	0.0413408	-1.46945	-0.626869	-3.34418	-1.47107	-0.450834	-1.21852	-5.44693	-0.878362	-1.24456	-0.592971	0.169015	0.634459	-0.333275	-5.46329	-4.24	-5.72178
A1Z9M5	FBgn0050069	0	Sdb	Dmel\CG30069	SAXO downstream of blistered	3.4242	0.00718735	7.33953	2.62715	0.0247765	4.2191	1.64094	0.0304382	2.48862	0.8439	0.151738	0.691075	1.11881	0.0281015	1.73558	0.321766	0.239895	0.199488	2.30538	0.0264319	3.6376	1.78325	0.0451905	2.39839	-0.522134	0.315059	-0.261906	4.00152	3.11724	3.60753	3.00065	2.58027	2.75425	2.67688	1.753	1.37358	2.83453	2.31125	2.22409	-0.693072	0.938631	0.208154
E1JGL8	FBgn0050122	0	CG30122	Dmel\CG30122	Uncharacterized protein, isoform C	3.54737	0.000488536	11.7457	3.52716	0.000156971	13.418	1.99771	0.0812304	2.17807	1.9775	0.0859844	2.10718	-1.32328	0.120625	-1.21552	-1.3435	0.120121	-1.23653	4.87066	0.00925621	9.90481	1.54966	0.137533	1.33518	-3.32099	0.0186792	-5.74081	-1.60182	-1.98676	-2.33869	-1.73704	-2.32851	-1.92237	-3.52319	-5.26584	-3.13138	-0.0970701	-0.126186	-1.73417	-5.35108	-5.45282	-5.7655
Q8SZK5	FBgn0051769	0	CG31769	Dmel\CG31769	RH26533p	2.20259	0.284926	1.201	0.806125	0.679231	0.135415	2.88451	0.191438	2.071	1.48804	0.437413	0.534369	3.0936	0.172363	2.36214	1.69713	0.386872	0.699951	-0.891004	0.414787	-0.340519	-0.68192	0.51651	-0.195658	0.209085	0.0501518	0.27175	-1.07812	-1.21856	-5.60029	-5.61489	-5.5348	-0.936692	-5.55309	-5.45998	-5.53745	-5.8102	-5.61449	-5.75308	-3.09184	-5.62253	-5.79038
Q9W3Y3	FBgn0029882	0	CG3226	Dmel\CG3226	LD13807p	4.39108	0.000482255	14.564	3.12982	0.00809095	6.54758	3.72454	0.0311681	5.61024	2.46328	0.0645731	2.93118	2.34232	0.0203021	3.96428	1.08106	0.133601	0.945051	2.04876	0.0396397	2.87209	0.666532	0.471207	0.217815	-1.38223	0.206673	-0.946432	-0.972605	-0.706866	-1.42908	-1.72095	-2.91453	-2.25685	-5.53097	-3.25007	-5.50114	-2.61343	-3.35391	-4.16816	-5.29338	-5.37361	-5.61479
Q9VWU8	FBgn0052548	0	CG32548	Dmel\CG32548	GH12946p	5.20159	0.0110286	10.182	0.0202242	0.867264	0.00125084	5.11523	0.0128012	9.68185	-0.0661337	0.394376	-0.0267239	5.16405	0.0126049	9.80891	-0.0173135	0.809489	-0.00158919	0.0375377	0.740448	0.00489887	0.0863579	0.470724	0.0282592	0.0488202	0.365591	0.0213346	0.115605	0.171218	-1.62564	-5.51732	-5.71211	-5.65347	-5.62421	-5.50155	-5.55874	-5.67456	-5.57831	-5.57809	-5.50581	-5.60711	-5.83066
Q8IR57	FBgn0052603	0	CG32603	Dmel\CG32603	RE22786p	0.928643	0.462851	0.310685	3.15038	0.00067404	9.99084	0.722366	0.55585	0.184234	2.9441	0.00330391	7.30423	-0.0516245	0.973719	-0.000597115	2.17011	0.171248	1.66312	0.980268	0.450397	0.339569	0.206278	0.218571	0.136227	-0.77399	0.53883	-0.207853	-5.75688	-2.61683	-5.65443	-2.05178	-2.73523	-2.57593	-5.46823	-5.30288	-5.42412	-5.7524	-2.52085	-5.60001	-5.40378	-5.5948	-5.81548
Q8IR72	FBgn0052638	0	CG32638	Dmel\CG32638	FI19011p1	-0.195143	0.930122	-0.00613921	-2.89144	0.212419	-1.94538	-1.55174	0.36612	-0.677142	-4.24804	0.00361835	-10.3715	-1.77229	0.315876	-0.887001	-4.46859	0.000211953	-16.4165	1.57714	0.42865	0.580227	1.3566	0.487785	0.422947	-0.220549	0.583047	-0.0516737	-1.61525	-1.46336	-5.55151	-5.55856	-5.72112	-5.43934	-0.76319	-1.34744	-1.86428	-1.02766	-0.857434	-1.42817	-1.49016	-0.70318	-5.85136
X2JEN5	FBgn0052694	0	CG32694	Dmel\CG32694	Uncharacterized protein, isoform H	-0.195815	0.203404	-0.135434	-0.177638	0.126602	-0.159441	-0.188326	0.287205	-0.102036	-0.170149	0.270204	-0.0966972	-0.00559914	0.96785	-7.94618e-05	0.0125773	0.886851	0.000655896	-0.190216	0.145124	-0.15945	-0.00748933	0.95826	-0.000138678	0.182726	0.261564	0.106424	-5.82224	-5.46869	-5.70472	-5.65483	-5.6357	-5.65059	-5.69988	-5.33615	-5.39464	-5.69631	-5.51	-5.77255	-5.39417	-5.40403	-5.61001
Q6IHY5	FBgn0085201	0	COX7AL2	Dmel\CG34172	HDC00331	-3.16711	0.0207367	-5.33107	-2.78029	0.0779018	-3.08182	-2.58106	0.0371547	-3.69087	-2.19424	0.124933	-1.9821	-2.12547	0.0627791	-2.5552	-1.73865	0.192004	-1.24607	-1.04164	0.111548	-0.992203	-0.58605	0.404659	-0.230265	0.455591	0.483315	0.143862	-3.72968	-5.62731	-5.7195	-2.79594	-5.51062	-5.60947	-1.70153	-2.27031	-3.36148	-2.35747	-2.88961	-3.45301	-1.94283	-1.13754	-2.4948
A8JV30	FBgn0085356	0	CG34327	Dmel\CG34327	FI17379p1	0.40767	0.586599	0.0944403	0.0385067	0.824465	0.00322793	-1.0506	0.558436	-0.265829	-1.41976	0.431186	-0.518689	-0.531661	0.694881	-0.08405	-0.900825	0.487876	-0.280779	0.939331	0.472443	0.305894	1.45827	0.420982	0.547924	0.518935	0.78886	0.0534502	-5.93494	-5.6424	-3.91869	-5.47784	-5.67775	-5.44793	-5.64637	-1.21336	-5.48452	-2.49995	-5.62168	-5.77942	-5.34806	-5.53603	-5.83496
Q5U126	FBgn0250833	0	CG34461	Dmel\CG34461	GEO11286p1	-1.42261	0.201174	-0.990742	-2.68948	0.029421	-4.11852	-2.6578	0.23025	-1.69515	-3.92468	0.11831	-3.63809	0.11838	0.954621	0.00238763	-1.1485	0.584053	-0.268229	-1.54099	0.46951	-0.50599	1.2352	0.516375	0.354545	2.77618	0.303117	1.43915	-0.619427	-2.07892	-3.28933	-2.22555	-4.14921	-3.41355	3.73598	-0.260421	-1.48983	-0.426441	-5.59207	-0.324305	-0.961257	-0.475735	-0.282872
Q9VQB4	FBgn0031418	0	CG3609	Dmel\CG3609	LD06553p	3.72395	0.155429	3.0107	2.28682	0.311701	1.15773	5.41626	0.00226785	14.3227	3.97912	0.0352192	5.78254	1.88022	0.222214	1.22821	0.44308	0.758127	0.053284	1.84374	0.419302	0.695962	-1.6923	0.422246	-0.633656	-3.53604	0.0831716	-3.81901	-0.460641	0.396344	-0.348783	-3.10527	-0.936225	-0.682992	-5.54953	-5.51077	-5.60154	-3.49834	-2.66246	0.107079	-5.51282	-5.5912	-0.480926
Q9VGA3	FBgn0038017	0	CG4115	Dmel\CG4115	LD12305p	1.52246	0.041208	2.10863	0.745621	0.211178	0.503556	1.71947	0.139823	1.46915	0.94263	0.332764	0.450449	1.0805	0.0109478	2.11851	0.303666	0.466756	0.100486	0.441956	0.351904	0.20046	-0.197009	0.825982	-0.0163575	-0.638965	0.475656	-0.206199	2.33559	2.36365	1.9581	0.764633	1.83807	1.72413	-0.96214	1.12125	1.33983	1.14465	1.18945	1.08173	0.0884003	1.35767	0.643901
E1JI01	FBgn0260233	0	CG42507	Dmel\CG42507	Uncharacterized protein, isoform A	-0.20066	0.230075	-0.128048	0.995132	0.470172	0.326148	-0.220283	0.195048	-0.15637	0.975509	0.477771	0.312924	-0.786124	0.396604	-0.315742	0.409667	0.77802	0.0446576	0.585464	0.509996	0.171209	0.0196224	0.904543	0.000854967	-0.565842	0.522695	-0.159427	-5.78829	-5.73352	-5.49636	-5.68576	-5.51695	-2.22809	-5.41903	-5.28345	-5.65486	-5.56004	-3.41928	-5.68048	-5.34176	-5.38633	-5.6881
M9PEG1	FBgn0265084	0	CG44195	Dmel\CG44195	Uncharacterized protein	-0.353033	0.297412	-0.185922	-0.32726	0.324088	-0.16014	-1.88997	0.152672	-1.54267	-1.8642	0.15517	-1.5085	-1.45007	0.203153	-1.00371	-1.4243	0.207674	-0.972253	1.09704	0.291737	0.586926	1.53694	0.201483	1.06934	0.4399	0.720014	0.0627558	-5.70633	-5.67775	-5.66297	-5.75033	-5.52563	-5.69377	-2.70245	-5.43932	-3.23536	-4.91065	-2.68129	-5.10489	-5.42647	-4.85082	-5.71066
Q9W2J5	FBgn0265180	0	CG44245	Dmel\CG44245	Uncharacterized protein, isoform A	2.21125	0.215161	1.47543	-0.105176	0.466448	-0.0348341	2.18908	0.218361	1.44659	-0.127352	0.355784	-0.0571572	2.28188	0.206398	1.56376	-0.0345476	0.730467	-0.00471228	-0.0706287	0.544164	-0.0186651	0.0221756	0.872629	0.00131214	0.0928043	0.391498	0.0377965	-1.71963	-5.73323	-2.42579	-5.75394	-5.453	-5.62099	-5.63086	-5.33443	-5.48058	-5.58751	-5.55774	-5.57904	-5.31306	-5.56681	-5.63254
A0A0B4LGZ7	FBgn0266446	0	CG45076	Dmel\CG45076	Uncharacterized protein, isoform H	2.42766	0.0212824	4.05899	0.388866	0.44682	0.136052	2.14704	0.0365332	3.08597	0.108252	0.842086	0.0080803	1.11327	0.026327	1.75852	-0.925521	0.0467968	-1.23074	1.31439	0.0542583	1.6634	0.280614	0.654569	0.0516456	-1.03377	0.126751	-0.927345	3.97622	4.08174	4.20361	1.67923	2.50744	1.95852	2.04405	2.64034	1.13604	2.7427	2.77936	3.39969	0.917237	2.18628	1.87508
A8DZ06	FBgn0028863	0	stol	Dmel\CG4587	Uncharacterized protein, isoform J (stolid)	-0.124751	0.317469	-0.0621633	-0.0776859	0.321042	-0.0383332	-0.22447	0.116152	-0.209873	-0.177405	0.0119664	-0.340978	-1.3714	0.167983	-1.06247	-1.32434	0.179222	-0.98876	1.24665	0.195184	0.884569	0.0997188	0.231599	0.0633478	-1.14693	0.22048	-0.753111	-5.85832	-5.54984	-5.69009	-5.69961	-5.62974	-5.62769	-5.50632	-5.4133	-5.50522	-5.63228	-3.67301	-3.67874	-5.46838	-5.5827	-5.67291
Q9W3S4	FBgn0029936	0	CG4617	Dmel\CG4617	LD46272p	5.37274	0.000381566	18.3664	5.96841	5.44567e-07	37.3858	5.28	0.00023842	19.1276	5.87567	1.50544e-06	34.2101	2.03353	0.0072942	4.34569	2.6292	4.78178e-05	11.3592	3.33922	2.69756e-05	15.257	0.0927428	0.472829	0.0301689	-3.24647	0.000111576	-12.8315	0.219168	-0.349432	-0.39186	0.370508	0.330053	0.56432	-5.61514	-5.30316	-5.44383	-2.24619	-2.24995	-2.12656	-5.50721	-5.44302	-5.69013
Q9VV21	FBgn0036597	0	CG4962	Dmel\CG4962	GEO07736p1	0.847052	0.500911	0.254318	-0.246699	0.090827	-0.257007	-0.804295	0.702242	-0.12347	-1.89805	0.364281	-0.832413	1.03563	0.423974	0.385938	-0.0581233	0.243859	-0.0356216	-0.188575	0.149712	-0.155526	1.65135	0.4176	0.626257	1.83992	0.376101	0.781407	-2.52139	-5.47757	-5.7784	-5.69192	-5.73476	-5.63194	-0.528781	-5.41885	-5.41686	-5.62823	-5.68062	-5.5754	-5.28927	-5.4412	-5.58805
Q9I7J0	FBgn0038774	0	CG5023	Dmel\CG5023	GH21596p	-3.24446	0.193514	-2.31423	-2.15828	0.35313	-0.975684	-1.99538	0.387973	-0.820498	-0.909201	0.696371	-0.14289	-2.75191	0.197506	-1.9385	-1.66573	0.415993	-0.634499	-0.492548	0.835476	-0.0384514	-1.24908	0.641252	-0.241036	-0.756529	0.762275	-0.0891858	-5.67936	-5.51115	-5.64027	-2.30548	-5.58379	-5.68296	0.0311226	-5.48233	-5.39343	-5.72409	-1.78074	-1.07022	-1.34512	-5.65307	-0.0992037
A8JRC1	FBgn0039358	0	Idh3g	Dmel\CG5028	Uncharacterized protein, isoform D (Isocitrate dehydrogenase (NAD(+)) 3 non-catalytic subunit gamma)	-2.12929	0.00295919	-5.38461	-1.86161	0.0039366	-4.47693	-0.931997	0.0551737	-1.1727	-0.66431	0.0999193	-0.664543	-1.34916	0.12515	-1.21771	-1.08148	0.190048	-0.779892	-0.78013	0.300963	-0.406827	-1.1973	0.0239599	-1.94023	-0.417165	0.551747	-0.107737	-0.163395	-0.907645	-0.21169	-0.42514	-0.107233	0.0527036	0.0195287	0.635976	0.857756	1.78197	1.12477	-0.141985	1.34328	2.11089	1.65098
M9PEV2	FBgn0035953	0	CG5087	Dmel\CG5087	Uncharacterized protein, isoform B	-1.53303	0.0119449	-2.94773	-1.13796	0.0742158	-1.28533	-1.24494	0.0569273	-1.54955	-0.849873	0.175833	-0.641568	-1.54046	0.00228278	-4.06917	-1.14539	0.0846805	-1.2281	0.00742805	0.980343	6.40444e-05	-0.288087	0.552391	-0.0742555	-0.295516	0.49856	-0.0893291	2.70541	3.2125	3.07643	3.30414	2.79486	4.08053	3.62395	4.24294	4.86226	4.36921	4.57045	4.67603	4.09061	4.51892	4.98388
Q9VL27	FBgn0032192	0	CG5731	Dmel\CG5731	Alpha-galactosidase	-0.283445	0.123542	-0.25742	-0.16822	0.289974	-0.0904418	-0.249272	0.0695986	-0.288507	-0.134047	0.119539	-0.123657	-1.11042	0.381169	-0.465134	-0.995192	0.42329	-0.371567	0.826972	0.494554	0.252877	-0.034173	0.799504	-0.00332091	-0.861145	0.478682	-0.275526	-5.82831	-5.5825	-5.73843	-5.49543	-5.65278	-5.65535	-5.47847	-5.48157	-5.44138	-5.52838	-5.6753	-2.6143	-5.25692	-5.38561	-5.65637
Q9VK59	FBgn0032454	0	CG5787	Dmel\CG5787	LD23647p	0.331098	0.566313	0.0817625	0.565259	0.448018	0.197109	-0.958584	0.267384	-0.549138	-0.724423	0.429497	-0.265892	0.47787	0.427161	0.176529	0.712031	0.358914	0.316861	-0.146772	0.24967	-0.0884498	1.28968	0.145632	1.07913	1.43645	0.125074	1.29688	-4.25903	-5.72759	-5.69059	-3.7862	-5.57711	-5.61141	-3.54581	-3.87967	-5.37597	-5.66343	-5.73329	-5.7141	-5.40153	-5.54813	-5.72084
Q9VEY5	FBgn0038400	0	Mic26-27	Dmel\CG5903	MICOS complex subunit (MICOS subunit 26/27)	-0.0103543	0.947427	-0.000242852	-0.0201637	0.889423	-0.00102617	-1.0021	0.380358	-0.42069	-1.01191	0.376663	-0.429097	-0.849343	0.443304	-0.300071	-0.859153	0.438768	-0.307374	0.838989	0.448419	0.292234	0.991747	0.384381	0.411811	0.152758	0.909932	0.00626172	-5.74128	-5.49634	-5.58618	-5.5623	-5.6336	-5.65734	-5.68628	-5.30725	-2.82397	-5.58657	-2.96854	-5.72067	-5.49325	-5.4504	-5.8491
Q9VPE8	FBgn0036997	0	CG5955	Dmel\CG5955	GH18546p	-2.16167	0.203235	-1.49588	-1.91555	0.247595	-1.16132	-1.15914	0.532593	-0.317145	-0.913025	0.62076	-0.189066	-0.98022	0.335161	-0.465355	-0.734107	0.479136	-0.234578	-1.18145	0.453085	-0.406205	-1.00253	0.63246	-0.19947	0.178918	0.922326	0.00628277	-5.7822	-4.19089	-5.643	-5.62474	-5.49425	-3.75876	-5.55563	-1.00606	-5.57699	-3.34503	-3.67697	-5.65343	-5.42401	-1.86536	-1.84172
Q9VM12	FBgn0031913	0	CG5958	Dmel\CG5958	MIP26555p1	-2.47256	0.0056591	-5.55646	-5.7652	0.00260337	-14.9	-2.13911	0.251568	-1.28206	-5.43176	0.0408908	-7.54132	-2.26202	0.00807797	-4.73373	-5.55467	0.00283643	-14.149	-0.210534	0.678172	-0.0355088	-0.333444	0.83095	-0.0268173	-0.122909	0.93699	-0.00347407	-0.999678	-1.91103	-1.97525	-5.48659	-5.51414	-3.76317	2.45409	1.16907	-2.09178	0.0549209	0.62553	1.21965	1.12628	0.1858	1.21963
Q95SI7	FBgn0038924	0	CG6028	Dmel\CG6028	GH23390p	-1.00074	0.378135	-0.422665	-0.884324	0.425686	-0.328005	-0.24503	0.0814764	-0.26683	-0.128616	0.100258	-0.128472	-0.818819	0.362029	-0.361309	-0.702404	0.420929	-0.263958	-0.18192	0.88061	-0.0100449	-0.755708	0.485808	-0.236941	-0.573788	0.498155	-0.173649	-5.87153	-5.60601	-5.65288	-5.69039	-5.54166	-5.54913	-5.51769	-5.41173	-5.46591	-5.59347	-3.49301	-5.58749	-5.45179	-2.93481	-5.7416
Q9VM07	FBgn0031918	0	CG6055	Dmel\CG6055	RE43931p	2.24143	0.054382	2.83439	1.19537	0.17635	0.900857	1.72173	0.0363216	2.47901	0.675665	0.315712	0.338311	1.34417	0.0830572	1.45254	0.298107	0.659546	0.0538842	0.89726	0.274248	0.504131	0.519702	0.484005	0.163784	-0.377558	0.535759	-0.10233	1.78893	1.54239	1.72165	-0.277645	1.0011	1.19131	-0.719494	0.499593	0.107674	0.904385	0.608813	-0.492751	-1.56519	0.359435	-0.465575
Q9VCC6	FBgn0039156	0	CG6178	Dmel\CG6178	GM05240p	1.57993	0.360246	0.700543	0.111142	0.939262	0.00302452	0.29572	0.866131	0.0184577	-1.17307	0.481084	-0.372776	0.620692	0.722663	0.0875575	-0.848097	0.600352	-0.187933	0.95924	0.540769	0.256106	1.28421	0.42792	0.473408	0.324972	0.845872	0.023624	-1.9479	-1.86718	-5.52103	-5.50317	-2.55816	-5.68115	-2.46555	-2.11818	-5.63953	-3.49483	-5.73871	-1.96464	-5.49701	-2.85183	-5.72706
Q9VBA0	FBgn0039464	0	CG6330	Dmel\CG6330	GH09623p	-1.20696	0.408905	-0.468757	-1.29519	0.381822	-0.54157	-1.30762	0.382206	-0.546198	-1.39585	0.357419	-0.623698	-0.721958	0.472718	-0.234924	-0.810188	0.428298	-0.298355	-0.485004	0.752608	-0.0598648	0.100661	0.954438	0.00203864	0.585665	0.706538	0.0883561	-5.70922	-5.47224	-5.56701	-5.65301	-5.65786	-5.70229	-1.92596	-5.32196	-5.57768	-5.65837	-3.2168	-5.70742	-5.47565	-2.04798	-5.60395
Q7K0S6	FBgn0033874	0	CG6347	Dmel\CG6347	LD36817p	-3.38897	0.186782	-2.46942	-3.2367	0.200013	-2.26226	-2.9791	0.231816	-1.8913	-2.82682	0.248882	-1.70742	-3.49972	0.187948	-2.54067	-3.34745	0.20078	-2.33411	0.110756	0.966454	0.00164128	-0.409872	0.875658	-0.0236356	-0.520628	0.845371	-0.0379812	-5.90895	-5.68483	-5.51396	-5.47728	-5.71388	-5.45976	-5.54273	0.504958	-3.13268	-1.21293	-5.66193	0.266304	-5.43147	0.496115	-2.00548
Q9VKD8	FBgn0032388	0	CG6686	Dmel\CG6686	RE11167p	1.14142	0.442815	0.40381	1.31811	0.390889	0.537718	-0.908162	0.464475	-0.302453	-0.731477	0.557988	-0.185338	-2.3726	0.143326	-2.0017	-2.19592	0.170829	-1.68523	3.51402	0.0565078	4.38512	2.04958	0.142376	1.7351	-1.46444	0.0014651	-4.15041	-2.60419	-2.54203	-5.60794	-5.49913	-2.23874	-2.48624	-2.80379	-2.76301	-2.46288	-1.24462	-1.11235	-1.2794	-2.97427	-5.54302	-5.66114
Q9VSK4	FBgn0035896	0	CG6983	Dmel\CG6983	GM13032p	-1.2689	0.539099	-0.340486	-1.19778	0.567367	-0.294816	-2.28445	0.120433	-2.09999	-2.21333	0.150839	-1.81822	-2.34311	0.117649	-2.17771	-2.27199	0.146472	-1.89539	1.07421	0.573016	0.25978	1.01555	0.595272	0.228788	-0.0586587	0.925346	-0.00197655	-3.40299	-2.32227	-5.5298	-5.73075	-2.63918	-2.67176	-2.40237	-0.990519	-1.00882	-1.15324	-0.967883	-2.10461	-1.2922	-0.515297	-5.64087
Q9VD35	FBgn0038941	0	CG7080	Dmel\CG7080	LD18835p	-0.213499	0.193544	-0.152272	-0.105588	0.43069	-0.0386279	-0.151241	0.309542	-0.0770244	-0.0433313	0.717628	-0.00624406	-0.0640375	0.677483	-0.0108288	0.0438727	0.75204	0.00542963	-0.149461	0.292526	-0.0797877	-0.0622571	0.579503	-0.0147515	0.087204	0.490435	0.0269825	-5.91651	-5.6478	-5.55651	-5.75646	-5.44499	-5.59565	-5.61054	-5.42664	-5.62992	-5.54092	-5.55848	-5.82931	-5.45004	-5.38162	-5.64866
Q9VLX2	FBgn0031947	0	Brd7-9	Dmel\CG7154	LD22651p (Bromodomain containing 7/9)	1.95017	0.149604	1.609	3.17514	0.0622284	3.82925	1.82932	0.184445	1.34297	3.05429	0.0749328	3.43708	-1.25151	0.183108	-0.922728	-0.0265418	0.946364	-0.000635462	3.20168	0.0509469	4.13939	0.120847	0.92784	0.00393075	-3.08083	0.0638451	-3.6812	-3.62873	-3.20537	-1.5171	-1.32296	-1.51434	-1.83899	-5.57119	-5.47654	-2.79144	-0.91951	-1.63347	-2.04369	-3.0272	-5.3946	-5.77991
Q9VLX9	FBgn0031942	0	CG7203	Dmel\CG7203	Uncharacterized protein, isoform B	1.39765	0.469166	0.459369	1.65533	0.440366	0.589604	-2.35997	0.434819	-0.853579	-2.10229	0.494639	-0.642694	1.51576	0.437967	0.543489	1.77344	0.413783	0.679632	-0.118115	0.356216	-0.0529494	3.75761	0.227082	2.41922	3.87573	0.21774	2.56597	-0.985611	-5.72893	-5.70598	-5.59591	-0.416497	-5.63507	-1.81937	-5.54078	2.01953	-5.62176	-5.71421	-5.63183	-5.38531	-5.50442	-5.72373
Q9VLY1	FBgn0031940	0	CG7214	Dmel\CG7214	HL02931p	4.5795	0.0359342	6.61505	3.99816	0.0232952	6.52793	0.294024	0.868167	0.0180521	-0.287317	0.852598	-0.0198983	0.996584	0.518733	0.284082	0.415243	0.728371	0.057157	3.58291	0.0339366	5.26449	4.28547	0.0494075	5.59772	0.70256	0.655864	0.128699	2.02937	-0.550186	-1.86638	-1.17763	0.810039	-1.76362	-1.26911	-1.95423	1.95408	-0.732563	-2.6604	0.0160241	-5.41617	-3.10739	-5.60213
Q9VWP2	FBgn0030968	0	CG7322	Dmel\CG7322	RH57257p	0.702751	0.413445	0.269563	-0.0370388	0.786598	-0.00386118	0.633005	0.453241	0.217546	-0.106785	0.138899	-0.0915468	0.314561	0.734492	0.0421552	-0.425229	0.499932	-0.128032	0.38819	0.536629	0.104938	0.0697461	0.629598	0.0140146	-0.318444	0.603527	-0.0698358	-3.54518	-5.64701	-5.55141	-5.63937	-5.68472	-5.63888	-5.63709	-5.5253	-5.48023	-5.67177	-4.1915	-5.82402	-5.39898	-5.64255	-5.81033
Q9VEF5	FBgn0038546	1	CG7379	Dmel\CG7379	Inhibitor of growth protein	5.12371	7.87309e-06	26.1507	4.3557	0.000648593	13.8861	5.07983	3.99765e-06	27.4219	4.31182	0.000457192	14.4011	5.18663	0.000192759	19.2682	4.41862	0.00150828	12.4672	-0.0629178	0.428444	-0.0231604	0.0438788	0.678618	0.00738809	0.106797	0.289316	0.0575237	-0.306047	-0.639764	-0.423003	-1.5744	-1.14408	-0.954365	-5.60431	-5.38587	-5.61814	-5.62695	-5.68643	-5.61533	-5.54876	-5.48982	-5.70137
Q9VSA9	FBgn0035817	0	CG7409	Dmel\CG7409	CG7409	-1.84754	0.369501	-0.798848	-2.50293	0.0907255	-2.60873	-3.98155	0.129764	-3.53102	-4.63694	0.035324	-6.73251	-3.85971	0.129054	-3.43217	-4.5151	0.0229161	-7.40414	2.01217	0.0556785	2.52389	2.13401	0.0682218	2.48841	0.121837	0.793028	0.0122704	-0.859221	-5.64493	-5.6399	-5.50613	-2.91024	-5.69386	-0.123061	-0.0836567	0.00730857	0.622291	-0.543833	-0.643377	-2.18267	-1.18621	-3.23254
Q9VNW6	FBgn0037146	0	P5CS	Dmel\CG7470	Delta-1-pyrroline-5-carboxylate synthase	-2.8047	0.000209902	-10.3156	-1.74669	0.0243148	-2.81938	-2.30872	0.00159156	-6.4602	-1.2507	0.050722	-1.61942	-2.40332	0.00187481	-6.55395	-1.3453	0.0416869	-1.85652	-0.401382	0.22847	-0.257354	-0.495981	0.141385	-0.421385	-0.0945993	0.776016	-0.0104181	-0.143973	0.237187	-0.209587	1.72932	0.678918	0.649426	1.88907	2.62529	2.29542	2.40445	2.735	1.95412	2.8353	3.00106	2.46136
A0A0B4KI55	FBgn0039673	0	CG7568	Dmel\CG7568	Uncharacterized protein, isoform E	2.86228	0.279137	1.58622	-1.69588	0.585968	-0.393657	0.121653	0.872253	0.00722101	-4.4365	0.160374	-3.52642	2.13176	0.475493	0.688251	-2.4264	0.494515	-0.742043	0.730523	0.827296	0.0601506	2.74063	0.292983	1.46119	2.0101	0.501369	0.602715	1.01905	0.864131	1.41359	-5.52311	0.743039	-5.59762	0.647589	2.24297	0.0412506	0.115775	-5.72513	2.51085	-0.346748	0.671966	-5.61529
Q9VE80	FBgn0038610	0	CG7675	Dmel\CG7675	Uncharacterized protein, isoform B	2.44232	0.0945175	2.50212	0.0751395	0.958678	0.00137712	2.27485	0.123054	2.0699	-0.0923229	0.950622	-0.00203036	1.94127	0.25504	1.15193	-0.425903	0.807198	-0.0396175	0.501042	0.756513	0.060718	0.167462	0.898915	0.00775043	-0.33358	0.839197	-0.0253974	-1.36828	-0.888935	-1.53314	-5.68963	-3.07778	-2.12448	-2.98138	-5.31033	-2.32321	-2.54511	-1.47262	-5.59645	-5.37637	-2.67903	-3.06189
Q9VAA9	FBgn0039743	0	Jasper	Dmel\CG7946	LD23804p (JIL-1 anchoring and stabilizing protein)	3.5636	0.052335	4.56571	1.95505	0.180672	1.45282	3.00393	0.0661171	3.54369	1.39538	0.273632	0.785367	3.1188	0.0425466	4.2763	1.51026	0.200665	1.05345	0.444799	0.749404	0.0557263	0.559673	0.704391	0.0851744	0.114874	0.931253	0.00355332	-0.197263	-0.881152	-1.81484	-2.15162	-3.32514	-2.24213	-2.25455	-5.49173	-4.15876	-5.73122	-3.22058	-3.29786	-5.26238	-2.54855	-5.77312
X2JFW6	FBgn0030854	0	CG8289	Dmel\CG8289	Uncharacterized protein, isoform B	1.27495	0.08018	1.39726	0.736852	0.191097	0.529609	0.839602	0.05816	1.03722	0.301506	0.347707	0.138327	-0.401517	0.0506187	-0.520241	-0.939612	0.013955	-1.74324	1.67646	0.0416759	2.31371	0.435346	0.401125	0.17271	-1.24112	0.0166498	-2.20744	-0.621393	-0.458926	-0.491598	-1.17621	-1.28223	-0.727756	-0.975594	-1.36434	-1.75079	-0.265566	-0.196664	0.0948646	-1.02393	-2.27258	-2.10025
Q9VHK5	FBgn0037638	0	CG8379	Dmel\CG8379	LD21733p	-1.92942	0.0184437	-3.34591	-0.9265	0.0111312	-1.80988	-1.52808	0.0315607	-2.29343	-0.52516	0.0709804	-0.603336	-1.74367	0.0206902	-2.93675	-0.740744	0.0426018	-1.01524	-0.185756	0.500415	-0.0558511	-0.40134	0.158602	-0.320949	-0.215585	0.452775	-0.0741863	0.959318	2.11634	1.86094	2.83016	2.46485	2.65034	3.07504	3.50585	2.93995	3.70505	3.42896	3.03359	3.29502	3.59359	3.83624
Q9VS76	FBgn0035788	0	CG8541	Dmel\CG8541	MIP24391p	1.02286	0.459377	0.345554	-0.0139294	0.933589	-0.000415714	0.880254	0.515622	0.253222	-0.156535	0.138543	-0.134373	-1.15308	0.519648	-0.32781	-2.18987	0.206038	-1.50237	2.17594	0.206925	1.48875	0.142606	0.409352	0.0553173	-2.03334	0.228846	-1.30226	-2.2795	-5.73157	-5.56631	-5.54999	-5.45135	-5.68641	-5.44357	-5.36871	-5.40587	-2.38828	-1.99384	-5.73601	-5.28525	-5.61106	-5.74965
Q9VS75	FBgn0035787	0	CG8543	Dmel\CG8543	Uncharacterized protein	-0.092502	0.417518	-0.0350883	-0.0446947	0.722705	-0.00630368	-0.150737	0.334146	-0.0717605	-0.10293	0.51368	-0.0297784	0.0890589	0.378308	0.0375966	0.136866	0.274616	0.0768195	-0.181561	0.201656	-0.126255	0.0582352	0.717939	0.00838076	0.239796	0.179326	0.178973	-5.66114	-5.58945	-5.71319	-5.47143	-5.61667	-5.73225	-5.66267	-5.26979	-5.57911	-5.78526	-5.59345	-5.85224	-5.38855	-5.61023	-5.68749
A1Z909	FBgn0033741	0	CG8545	Dmel\CG8545	LD11307p	0.73112	0.352995	0.330636	0.731863	0.356246	0.328058	-0.735781	0.0357626	-1.06436	-0.735037	0.0748683	-0.827433	-1.03617	0.0278624	-1.61122	-1.03542	0.0349879	-1.50766	1.76729	0.0870528	1.87371	1.4669	0.128309	1.3081	-0.300387	0.365839	-0.131182	-0.975552	-1.18053	-1.37598	-0.858967	-1.02841	-1.64244	-0.0748822	-0.61091	-0.638922	0.0848027	0.0898501	-0.598206	-0.868264	-1.8773	-2.97985
Q7K3N4	FBgn0033679	0	CG8888	Dmel\CG8888	GH26015p	-0.974819	0.411365	-0.376059	-1.17285	0.557966	-0.29719	1.09641	0.391492	0.446543	0.898382	0.654707	0.16526	1.18893	0.364437	0.521199	0.990901	0.625202	0.202124	-2.16375	0.0642829	-2.57898	-2.07123	0.0601928	-2.52784	0.0925187	0.924827	0.00314002	-3.01833	-2.54025	-5.54167	-5.6275	-0.559634	-5.50721	-3.54827	-5.28734	-5.55388	-5.57698	-5.54639	-3.54367	-2.00928	-2.96795	-3.19857
Q9VEY0	FBgn0038405	0	CG8927	Dmel\CG8927	Uncharacterized protein, isoform C	0.0182354	0.982258	0.000141769	0.251808	0.689624	0.0406388	2.79915	0.494675	0.855645	3.03272	0.463031	1.01411	0.589765	0.478886	0.188588	0.823338	0.232401	0.5218	-0.57153	0.208611	-0.389019	-2.78092	0.495586	-0.847849	-2.20939	0.578701	-0.52483	5.26339	3.76975	2.92799	5.19258	3.68725	3.78202	-5.45489	3.59566	5.42292	3.39642	3.45511	3.34032	3.44793	3.92746	4.53104
Q8I0D4	FBgn0038181	0	CG9297	Dmel\CG9297	RE20510p	-0.85358	0.611617	-0.182256	-0.510249	0.747135	-0.064598	-1.0951	0.528007	-0.303739	-0.751772	0.6453	-0.143016	-1.05318	0.546423	-0.276429	-0.709849	0.667113	-0.124792	0.1996	0.750658	0.0248618	0.241524	0.642678	0.0463741	0.0419236	0.95333	0.000870188	-0.911192	-2.54761	-5.76628	-1.20628	-1.51797	-5.47084	-2.46724	-2.32548	-1.14705	-2.23485	-1.02538	-2.80532	-2.6375	-2.08838	-1.93847
Q9W2L6	FBgn0034588	0	CG9394	Dmel\CG9394	RH02475p	-0.0938159	0.937855	-0.00261413	-0.898449	0.454566	-0.307632	-0.113483	0.910712	-0.00460958	-0.918116	0.360279	-0.407056	1.01335	0.194687	0.720147	0.208713	0.0282587	0.323264	-1.10716	0.37436	-0.472437	0.019667	0.988231	0.000101116	1.12683	0.285231	0.6139	-4.94602	-3.72343	-5.51657	-5.56871	-5.50863	-5.52256	-5.47859	-5.30874	-3.05823	-5.8179	-5.66505	-5.74309	-5.52195	-2.68504	-5.69757
Q9VN39	FBgn0037261	0	CG9775	Dmel\CG9775	RE74585p	1.07666	0.0411968	1.49132	0.89594	0.0681884	1.04493	0.227092	0.360456	0.100635	0.0463752	0.868591	0.00283745	-0.170303	0.561034	-0.0427481	-0.35102	0.30958	-0.178749	1.24696	0.0270912	1.9542	0.849565	0.0742004	0.959663	-0.397395	0.213448	-0.266536	3.47979	3.13041	2.93811	3.30344	3.10998	2.59274	3.21657	2.96235	2.68811	3.38124	3.71021	2.96777	1.55721	2.48368	2.27745
Q9W1Q4	FBgn0034860	0	CG9812	Dmel\CG9812	Uncharacterized protein, isoform D	-4.25071	0.156304	-3.4262	-1.71191	0.525474	-0.478392	-4.10001	0.164128	-3.21776	-1.5612	0.559552	-0.393673	-3.38283	0.225983	-2.18505	-0.844027	0.76181	-0.0997244	-0.867883	0.553793	-0.222744	-0.150707	0.772467	-0.0168973	0.717176	0.622305	0.147736	-5.82182	0.124779	-5.53374	1.15015	0.918119	-5.68265	-0.0953815	1.10753	0.057079	1.12045	-2.77575	0.572997	0.276377	1.11097	0.134006
Q8MLW2	FBgn0020306	1	dom	dom	Domino, isoform D	5.11531	0.000186139	19.0809	4.63172	0.00910699	9.45161	5.10381	0.00156545	14.318	4.62022	0.0127092	8.7594	0.89737	0.0606266	1.0924	0.413778	0.537774	0.111472	4.21794	0.000448846	14.1213	0.0115004	0.947059	0.000271674	-4.20644	0.00265583	-10.835	-0.86	-0.247677	-0.0685108	-1.78475	-0.915842	0.0736249	-5.539	-5.54848	-5.40015	-0.820091	-1.37587	-1.67234	-5.31239	-5.4099	-5.79984
Q960W1	FBgn0020306	1	dom	dom	LD32234p	0.131922	0.787758	0.0136681	1.51244	0.440345	0.538744	0.172004	0.729071	0.0236042	1.55253	0.430305	0.568572	0.402581	0.443554	0.142133	1.7831	0.377045	0.755334	-0.270659	0.0889508	-0.284422	-0.0400825	0.802553	-0.00382892	0.230576	0.182388	0.170396	-5.79352	-5.66167	-4.46029	-5.50167	-0.757969	-5.51428	-5.70193	-5.3112	-5.41836	-5.62373	-5.64635	-5.85313	-5.32051	-5.36822	-5.62252
Q9VWE0	FBgn0043903	0	dome	dome	Cytokine receptor	-1.32553	0.36307	-0.583246	-0.531259	0.707325	-0.0798912	-1.34774	0.350487	-0.613661	-0.553465	0.692101	-0.0884605	0.0368199	0.587447	0.00850654	0.831091	0.307221	0.425975	-1.36235	0.352725	-0.616551	0.0222057	0.989534	0.000101461	1.38456	0.340398	0.64799	-5.76183	-5.62768	-5.76347	-3.69916	-5.53744	-5.53355	-5.65234	-5.3102	-2.14724	-5.67507	-5.76395	-5.82442	-5.39479	-2.12797	-5.65362
M9PB31	FBgn0053196	0	dpy	dpy	Dumpy, isoform V	0.802503	0.491872	0.24729	0.0526478	0.695529	0.00830174	0.660592	0.562967	0.164829	-0.0892635	0.376784	-0.0378395	0.136047	0.918678	0.00501153	-0.613809	0.522528	-0.173027	0.666456	0.492714	0.204872	0.141911	0.377539	0.0600339	-0.524545	0.579368	-0.124341	-5.85455	-2.87073	-5.63658	-5.53589	-5.52649	-5.54904	-5.59529	-5.3239	-5.42445	-3.33251	-5.59347	-5.84403	-5.3694	-5.63513	-5.76484
Q8IRG6	FBgn0002183	1	dre4	dre4	FACT complex subunit spt16	2.87781	0.0412872	3.98343	1.92791	0.305689	0.992335	1.61568	0.259192	0.947402	0.665776	0.721708	0.0942995	0.0281472	0.95834	0.000520169	-0.921759	0.575174	-0.221407	2.84967	0.0525616	3.64567	1.26213	0.387767	0.519278	-1.58753	0.265457	-0.914429	-2.43344	-1.05867	-2.29984	-1.45222	-5.64412	-1.54532	-3.01382	-2.06251	-5.56266	-1.49474	-2.1166	-2.26505	-5.39218	-3.31377	-5.71944
Q94883	FBgn0015664	1	Dref	Dref	DNA replication-related element factor, isoform A	-0.192056	0.233138	-0.121454	2.61739	9.9788e-05	10.472	-0.18484	0.226005	-0.119385	2.62461	9.47258e-05	10.5602	-0.864574	0.43997	-0.308287	1.94488	0.162278	1.53595	0.672519	0.535402	0.182468	-0.0072159	0.965849	-0.000108892	-0.679735	0.531396	-0.186643	-5.67314	-5.72059	-5.61409	-2.72889	-2.74792	-3.10266	-5.60422	-5.26755	-5.58153	-2.99783	-5.63833	-5.77793	-5.25918	-5.52159	-5.65088
Q7K304	FBgn0028408	0	Drep2	Drep2	DNAation factor-related protein 2, isoform A	4.05064	0.0129148	7.65131	3.20725	0.0457872	4.29533	-0.490655	0.575405	-0.11777	-1.33404	0.263379	-0.77297	-1.38695	0.18355	-1.02114	-2.23034	0.119483	-2.05792	5.43759	0.00741949	11.58	4.5413	0.00698177	9.79119	-0.896296	0.0820806	-0.973162	2.26713	4.54549	4.20883	3.99761	1.11768	3.37599	3.8838	4.78228	3.82733	5.40728	5.03559	4.73943	0.417525	0.0162782	-1.56428
Q9VFV9	FBgn0038145	0	Droj2	Droj2	DnaJ-like-2, isoform A	3.18963	2.40521e-05	14.7324	-0.0837028	0.520567	-0.0237317	1.4251	0.232861	0.901952	-1.84824	0.159962	-1.47116	1.34727	0.302668	0.699279	-1.92607	0.188119	-1.39749	1.84236	0.19978	1.28864	1.76453	0.170346	1.35634	-0.077831	0.955	-0.00155635	-2.41311	-2.14742	-2.44137	-5.56582	-5.5546	-5.70149	-5.44891	-2.96444	-2.86386	-2.86641	-5.63302	-2.54428	-5.4336	-5.40606	-5.73113
Q9VQE0	FBgn0026479	0	Drp1	Drp1	Dynamin related protein 1, isoform A	-1.27825	0.023916	-2.07244	-1.93093	0.00153839	-5.43159	-1.20157	0.0426472	-1.64628	-1.85425	0.0128214	-3.50837	-0.201045	0.898501	-0.00934491	-0.853729	0.600319	-0.189202	-1.0772	0.517227	-0.308424	-0.0766804	0.834158	-0.00603873	1.00052	0.546993	0.262156	-1.32152	-1.74705	-2.19466	-2.21239	-2.74582	-2.26307	-0.214997	-0.265638	-1.17789	-0.427684	-4.30006	0.0676525	-0.677148	-0.332871	-0.418464
B7Z0Z0	FBgn0278608	1	Dsp1	Dsp1	Dorsal switch protein 1, isoform F	6.06564	5.62676e-07	37.9087	6.57634	7.5612e-05	27.1038	1.83117	0.0051404	4.19154	2.34186	0.000745394	7.32445	-0.350129	0.0250589	-0.56057	0.160569	0.443945	0.056628	6.41577	4.50823e-07	40.7144	4.23447	0.000487761	14.0237	-2.1813	0.00294894	-5.51941	0.529842	0.701752	0.478422	1.01737	0.832414	1.39233	-1.01751	-1.6244	-1.14157	1.02265	0.960304	0.777449	-5.43984	-5.40079	-5.64626
Q9VXK5	FBgn0030720	0	CG8939	dSpb1	Putative rRNA methyltransferase	-0.779067	0.675338	-0.132814	1.16434	0.233761	0.734964	-1.89784	0.344047	-0.879426	0.0455651	0.942964	0.00116214	-2.20125	0.287892	-1.19037	-0.257842	0.733388	-0.0347225	1.42218	0.136539	1.22982	1.11877	0.207347	0.76446	-0.303407	0.546678	-0.079574	-0.691277	-1.54282	-5.69109	0.264948	-0.67806	-1.68186	-0.620344	-0.819901	-0.79142	-0.00096225	-0.0393738	-1.28111	-1.02124	-1.51679	-3.04996
Q9VDC6	FBgn0000527	0	e	e	Ebony	-0.831612	0.408334	-0.323484	-1.2469	0.214024	-0.83485	-0.2577	0.756088	-0.0312919	-0.672992	0.329394	-0.324574	-0.0458541	0.949125	-0.00103981	-0.461146	0.318478	-0.229153	-0.785758	0.388012	-0.323068	-0.573912	0.548797	-0.149555	0.211846	0.757002	0.0256127	-5.84299	-4.02588	-5.58444	-5.53198	-5.5018	-5.6654	-3.83981	-5.4208	-5.4196	-4.75114	-4.75783	-5.80676	-3.54229	-3.71059	-5.70558
M9PE12	FBgn0000541	1	E(bx)	E(bx)	Enhancer of bithorax, isoform I	4.68104	0.00469314	10.9	5.45632	0.00364083	13.3069	3.59307	0.0239437	5.82368	4.36835	0.0165062	7.78593	0.555052	0.0182209	0.965473	1.33033	0.000816034	4.10844	4.12599	0.00562912	9.28166	1.08797	0.210905	0.735372	-3.03802	0.0327095	-4.51245	3.43545	3.6342	3.31201	4.30094	4.07126	4.33529	1.05293	-0.793664	-0.656815	3.02842	2.99632	2.69177	-0.831972	-0.835901	-1.99358
A8WHK8	FBgn0000617	1	Taf9	e(y)1	RE24789p	3.11002	0.00206601	8.35	3.4169	1.36112e-05	16.627	3.06898	0.00293204	7.77319	3.37586	6.11966e-06	17.5993	1.65533	0.185757	1.21014	1.96221	0.1473	1.63216	1.45469	0.229515	0.929823	0.0410455	0.751643	0.00508916	-1.41365	0.239001	-0.878722	-2.05862	-2.41072	-2.86215	-2.05147	-2.28925	-2.07013	-5.66367	-5.44615	-5.4286	-2.80553	-5.71154	-3.78041	-5.45515	-5.46448	-5.74192
Q9VVL7	FBgn0041255	0	E3	E3	Dihydrolipoyl dehydrogenase	-2.2445	0.253934	-1.3361	-3.28917	0.127788	-2.9389	-3.20384	0.118049	-2.97296	-4.24851	0.0752391	-4.77344	-2.83149	0.145857	-2.36733	-3.87616	0.08962	-4.06064	0.586986	0.661003	0.105538	0.959337	0.491753	0.295718	0.372351	0.274015	0.209345	-1.66102	-2.48688	-5.71186	-5.75956	-5.44101	-1.7932	0.3152	-0.13153	-0.431921	-0.589893	-0.0658576	-0.709552	-0.457974	0.582769	-3.25106
Q5BIC0	FBgn0026439	0	Eaat1	Eaat1	Amino acid transporter	-3.43725	0.00910506	-7.01447	-3.48324	0.00883897	-7.15319	-2.72082	0.185903	-1.98814	-2.76681	0.181335	-2.05164	-4.1624	0.0136601	-7.76099	-4.20839	0.0133511	-7.88856	0.725145	0.297364	0.381943	-0.716437	0.657583	-0.130427	-1.44158	0.408429	-0.560608	-5.66108	-5.6252	-5.63687	-5.69315	-5.70629	-5.66169	-0.698848	-2.63456	-5.42729	-1.64419	-2.23612	-0.555651	-2.6461	-1.55553	-2.40976
O46048	FBgn0261954	1	east	east	EG:133E12.4 protein	3.0307	0.0660064	3.57748	3.07826	0.0462304	4.1097	2.83304	0.0802247	3.10414	2.88061	0.06028	3.51384	1.07636	0.104948	1.05379	1.12393	0.105443	1.09806	1.95433	0.124969	1.76515	0.197652	0.87558	0.0114053	-1.75668	0.164954	-1.37484	-1.00932	-0.993071	-0.981351	-1.61782	-0.9319	-0.291328	-2.42322	-5.37416	-3.68549	-1.37024	-2.67332	-2.16927	-3.70982	-5.57657	-2.78944
C6SUT3	FBtr0078055	0	ebi-RA	ebi-RA	GM02335p	1.3996	0.43656	0.503793	4.24936	1.34121e-05	20.705	0.470335	0.799654	0.0456685	3.32009	0.0653647	3.93317	0.304497	0.874774	0.0176925	3.15426	0.0967677	3.19927	1.0951	0.414199	0.419195	0.929262	0.4151	0.354836	-0.165838	0.911927	-0.00664012	-5.70464	-5.55661	-1.2803	-1.50551	-1.10261	-1.38415	-2.83003	-5.51503	-5.60751	-5.55623	-5.55582	-2.343	-5.42086	-5.54178	-5.77771
Q9W1C9	FBgn0011695	0	EbpIII	EbpIII	Ejaculatory bulb-specific protein 3	-4.08271	0.138609	-3.50382	-5.74529	0.00858928	-11.87	-3.66462	0.172588	-2.79607	-5.3272	0.00194653	-14.4406	-2.64257	0.272262	-1.49309	-4.30515	0.00921918	-8.7623	-1.44014	0.107512	-1.39484	-0.418089	0.535689	-0.113339	1.02205	0.121151	0.936884	-0.332271	-5.63147	-5.67691	-5.48903	-5.58097	-5.55837	-0.0343685	0.0942764	-0.70669	-0.505258	-1.96535	-1.24232	0.0436915	1.20729	-0.643492
Q7JR58	FBgn0033879	0	Echs1	Echs1	Enoyl-CoA hydratase, short chain 1, isoform A	0.63441	0.429918	0.232584	-2.14739	0.348887	-0.982034	1.38003	0.189726	0.996205	-1.40177	0.521743	-0.396061	0.0290137	0.965923	0.000436873	-2.75279	0.256387	-1.62719	0.605396	0.441784	0.214789	-0.74562	0.455948	-0.25432	-1.35102	0.194361	-0.961101	1.4748	-0.10289	0.438636	-0.486824	-5.71123	-0.336808	0.273762	-0.477322	-2.12598	-0.188909	1.33314	0.579273	0.0116717	0.904226	-1.00858
Q9VVI2	FBgn0036735	0	Edc3	Edc3	Enhancer of mRNA-decapping protein 3	0.724678	0.322765	0.355899	0.319292	0.35866	0.142187	-1.26208	0.139624	-1.07913	-1.66746	0.0452239	-2.24212	0.357504	0.582343	0.0839495	-0.0478812	0.674494	-0.00818873	0.367174	0.305985	0.188837	1.98675	0.0159792	3.5691	1.61958	0.0441859	2.19407	-4.02947	-5.59846	-5.73653	-5.51175	-5.44009	-5.62877	-3.76265	-4.55763	-3.25794	-5.55051	-5.58373	-5.30272	-6.36013	-5.44444	-5.73392
P27779	FBgn0000551	0	Edg78E	Edg78E	Pupal cuticle protein Edg-78E	-0.100108	0.570214	-0.0244227	0.0375722	0.825056	0.00313789	-0.201093	0.146117	-0.167973	-0.0634128	0.560826	-0.0159275	-0.0811882	0.102183	-0.0804269	0.0564923	0.239914	0.035022	-0.0189201	0.910824	-0.000767503	0.100985	0.59713	0.0226137	0.119905	0.312667	0.0605422	-5.70007	-5.61082	-5.64457	-5.47523	-5.49475	-5.57244	-5.49258	-5.27846	-5.58114	-5.53645	-5.5489	-5.62655	-5.29223	-5.5583	-5.80461
P08736	FBgn0284245	0	eEF1α1	eEF1alpha1	Elongation factor 1-alpha 1	-0.0249467	0.940323	-0.000666649	-1.14213	0.0183465	-1.98325	-0.145049	0.697513	-0.0226925	-1.26223	0.00617677	-2.78858	-0.214896	0.547869	-0.0561574	-1.33208	0.00504329	-3.06017	0.18995	0.170659	0.145857	0.120102	0.559245	0.0303135	-0.0698478	0.744418	-0.0089533	5.70017	5.04118	4.69643	4.3461	3.78982	3.9503	5.63526	5.10424	5.13344	5.22298	5.53783	5.32166	5.12754	5.21671	5.16837
A4V3Q6	FBgn0000557	0	eEF1α2	eEF1alpha2	Elongation factor 1-alpha	0.860668	0.492127	0.265019	-0.00511697	0.966416	-7.59141e-05	0.811836	0.513661	0.234884	-0.0539483	0.383676	-0.0224444	0.0268221	0.985646	0.000168412	-0.838962	0.469624	-0.275389	0.833846	0.472325	0.271632	0.0488314	0.698319	0.00761506	-0.785014	0.494847	-0.239845	-5.94062	-2.66173	-5.52843	-5.63867	-5.52251	-5.56695	-5.4851	-5.47311	-5.60807	-5.62138	-2.8422	-5.74766	-5.38792	-5.57504	-5.74982
A0A0B4LFL3	FBgn0028737	0	eEF1β	eEF1beta	Eukaryotic translation elongation factor 1 beta, isoform C	-0.342125	0.824757	-0.0286269	-1.34946	0.371178	-0.580831	0.0938144	0.946858	0.00222484	-0.913518	0.486283	-0.286032	0.272338	0.847085	0.0196281	-0.734995	0.571434	-0.178629	-0.614463	0.679058	-0.103287	-0.43594	0.767533	-0.0500908	0.178523	0.892792	0.00879223	-2.29797	-5.63326	-3.30754	-3.14338	-5.55409	-5.5633	-2.7263	-3.22074	-5.57317	-3.28158	-3.00213	-5.77207	-5.46653	-1.96576	-2.7801
Q9NJH0	FBgn0029176	0	eEF1γ	eEF1gamma	Elongation factor 1-gamma	1.98293	0.0555884	2.48861	1.26182	0.261466	0.735116	2.26344	6.09682e-06	11.8036	1.54233	0.191743	1.10628	1.62964	0.187538	1.1846	0.908525	0.472935	0.295451	0.353291	0.736337	0.0469606	-0.280508	0.626718	-0.0569229	-0.6338	0.523944	-0.177917	-3.20733	-3.26425	-3.121	-2.86415	-5.47625	-3.41553	-5.41027	-5.50535	-5.46728	-3.17495	-5.5624	-5.74416	-4.19526	-5.65921	-5.68691
P13060	FBgn0000559	0	eEF2	EF2	Elongation factor 2	-0.416035	0.475659	-0.134256	-1.80135	0.034488	-2.63417	0.306842	0.531817	0.0841475	-1.07847	0.0879299	-1.13872	0.947487	0.0547298	1.19552	-0.437828	0.303189	-0.226921	-1.36352	0.0826963	-1.47603	-0.722876	0.27515	-0.405122	0.640645	0.206966	0.438267	0.0419949	-0.824107	-0.68397	-1.90335	-2.41186	-1.30682	-0.139061	-1.36242	-0.885125	-1.51125	-1.20696	-1.59033	0.573278	0.12916	-0.920417
Q86NS6	FBgn0024556	0	mEFTu1	EfTuM	Elongation factor Tu	-0.733578	0.187751	-0.532885	-0.602703	0.119542	-0.555982	-0.270022	0.550438	-0.0700145	-0.139147	0.627924	-0.0281206	-0.810377	0.153263	-0.660102	-0.679502	0.0822246	-0.737258	0.0767991	0.60385	0.0168245	-0.463556	0.0313078	-0.697349	-0.540355	0.0291538	-0.82961	0.190783	-0.0789807	-1.04296	0.283306	-0.47739	-0.344449	0.0285814	0.0927379	-0.242411	0.631935	0.613021	0.255017	0.351863	0.417252	0.50046
Q8MRZ9	FBgn0025634	1	CG13367/GATAD1	EG:115C2.8	RH61522p	7.41936	0.00017348	27.9024	6.63667	1.56812e-05	31.8867	5.7264	0.080185	6.2756	4.9437	0.101886	4.90359	7.61964	1.77528e-05	36.1989	6.83695	6.87647e-05	28.4597	-0.200279	0.326127	-0.0974584	1.69297	0.430682	0.619361	1.89325	0.387578	0.779338	1.83953	1.97274	1.92132	0.756134	1.33883	1.29054	-5.58812	-5.49808	-0.359401	-5.53062	-5.74041	-5.85431	-5.29476	-5.4396	-5.79014
Q7K7G5	FBgn0024989	0	CG3777	EG:125H10.1	EG:125H10.1 protein	4.15512	7.30478e-06	21.3423	-0.0947706	0.378908	-0.0399426	4.1161	2.15303e-06	23.3257	-0.133787	0.189494	-0.0966481	3.30822	0.087833	3.49462	-0.941666	0.465814	-0.312433	0.846896	0.506104	0.250478	0.0390159	0.731366	0.00530091	-0.80788	0.523548	-0.227049	-1.28568	-1.46849	-1.34819	-5.58371	-5.70816	-5.56016	-5.60022	-5.48686	-5.36359	-5.69763	-5.76059	-2.56881	-5.46008	-5.42491	-5.68273
Q8MRZ6	FBgn0261444	0	CG3638	EG:33C11.3	SD02285p	3.90141	0.0305516	5.9105	1.12057	0.400763	0.444991	-1.5675	0.157604	-1.25781	-4.34834	0.0541337	-5.50731	-1.81211	0.122923	-1.64969	-4.59296	0.048087	-6.05339	5.71352	3.53528e-06	31.1477	5.4689	1.24139e-06	32.2999	-0.244617	0.118301	-0.226763	-1.35724	-3.04171	-0.643137	-2.34502	-5.56097	-5.47862	-0.0158588	-0.12775	-0.195989	0.328226	0.0642834	0.00174306	-5.5515	-5.47503	-5.71977
Q9W5A6	FBgn0040357	0	CG14624	EG:BACR42I17.9	Uncharacterized protein	-0.0788024	0.632062	-0.0157006	0.00917825	0.954403	0.000186026	-0.234646	0.0466532	-0.312341	-0.146665	0.149433	-0.12108	-0.00960597	0.897659	-0.000450409	0.0783747	0.328504	0.037891	-0.0691965	0.665837	-0.0122223	0.155843	0.375311	0.0663282	0.22504	0.0427628	0.308064	-5.76877	-5.58664	-5.61547	-5.67748	-5.54111	-5.48834	-5.53522	-5.33104	-5.40068	-5.64027	-5.58054	-5.72125	-5.37129	-5.53093	-5.83225
D3DMH8	FBtr0079178	0	eIF4A-RD	eIF-4a-RD	RE22480p	0.405416	0.15864	0.324165	-0.266552	0.212572	-0.179255	0.679968	0.04386	0.92335	0.0080002	0.964168	0.000126781	0.0817674	0.788773	0.00842596	-0.590201	0.0970133	-0.597973	0.323648	0.29318	0.172461	-0.274552	0.22766	-0.176458	-0.598201	0.093528	-0.615584	1.17002	1.40794	0.782607	0.619451	0.468459	0.256754	0.617131	0.515903	0.18763	1.13622	1.35915	0.619896	0.629422	0.992736	0.522164
P41374	FBgn0261609	0	eIF2α	eIF2alpha	Eukaryotic translation initiation factor 2 subunit 1	0.716821	0.139253	0.613738	-1.78007	0.195983	-1.2599	3.2742	0.000657431	10.419	0.777312	0.501369	0.233071	0.212346	0.387451	0.0874407	-2.28454	0.135079	-1.98621	0.504475	0.254414	0.299889	-2.55738	0.0138671	-4.75164	-3.06185	0.00209786	-8.20032	-1.99688	-2.07279	-2.41957	-5.54401	-2.75109	-5.6848	-5.50701	-5.36528	-5.43954	-2.33346	-2.0976	-2.69521	-2.27368	-3.34381	-3.02221
O76863	FBgn0024996	0	eIF2Bβ	eIF2Bbeta	EG:100G10.3 protein	1.6692	0.346214	0.768926	0.153331	0.902932	0.00679943	0.339231	0.845944	0.024648	-1.17664	0.423726	-0.438786	0.284098	0.87859	0.0159703	-1.23177	0.449269	-0.428033	1.3851	0.378846	0.583872	1.32997	0.341654	0.620316	-0.0551332	0.972475	-0.000668301	-1.14071	-5.59083	-2.56949	-5.47012	-2.80863	-5.56988	-2.76224	-5.34062	-2.21585	-2.30407	-2.16926	-5.67998	-3.25928	-5.48923	-5.56011
A0A0B4KGP8	FBgn0263740	0	eIF2γ	eIF2gamma	Eukaryotic translation initiation factor 2 subunit gamma, isoform D	0.703614	0.344522	0.325621	-0.0505101	0.937904	-0.00140629	2.26386	0.241972	1.39507	1.50973	0.388864	0.619296	0.573825	0.123177	0.521876	-0.180299	0.518388	-0.0514474	0.129789	0.848688	0.00924771	-1.56024	0.382325	-0.651507	-1.69003	0.345677	-0.779662	-0.102507	-0.660961	-0.582904	-1.10635	-1.21668	-1.28571	-1.08019	-5.4619	-1.59586	-1.08352	-0.596803	-1.38753	-0.071066	-1.36565	-2.0205
Q9VN25	FBgn0037249	0	eIF3a	eIF3a	Eukaryotic translation initiation factor 3 subunit A	-1.02002	0.32687	-0.495348	-0.954632	0.351779	-0.433145	-0.189415	0.181384	-0.140433	-0.124026	0.304819	-0.063992	-0.872581	0.408839	-0.338952	-0.807191	0.438757	-0.288794	-0.14744	0.904717	-0.00641178	-0.830606	0.404921	-0.326121	-0.683166	0.502718	-0.204045	-5.78826	-5.56569	-5.77279	-5.63029	-5.67972	-5.62057	-5.68857	-5.37656	-5.49337	-5.7682	-5.58449	-3.15632	-5.32032	-5.63309	-3.11328
A0A0B4LFL2	FBgn0034258	0	eIF3c	eIF3c	Eukaryotic translation initiation factor 3 subunit C	-0.963217	0.416917	-0.365975	-0.778136	0.612316	-0.165762	-1.24974	0.202182	-0.867645	-1.06466	0.456899	-0.362177	-1.51969	0.0964039	-1.54386	-1.33461	0.351226	-0.606466	0.556476	0.621291	0.115026	0.286526	0.808137	0.0265079	-0.26995	0.750574	-0.0336375	-4.68372	-5.6533	-3.86969	-2.36832	-5.72395	-5.5592	-2.33845	-3.60942	-4.50961	-2.35846	-3.29211	-3.99706	-5.5558	-2.70627	-3.05499
Q8MR88	FBgn0025582	0	eIF3e	eIF3e	Eukaryotic translation initiation factor 3 subunit E	0.854942	0.436887	0.307463	0.740438	0.404439	0.291101	-0.93586	0.466865	-0.30959	-1.05036	0.365931	-0.458589	0.0053537	0.99679	7.47529e-06	-0.10915	0.927903	-0.00354709	0.849588	0.437285	0.305202	1.7908	0.138457	1.53773	0.941213	0.463167	0.314612	-2.93541	-5.60192	-5.58987	-5.50846	-3.41169	-5.55056	-2.91495	-5.26921	-3.13545	-2.95005	-5.59035	-5.60286	-5.41463	-5.62709	-5.65031
Q9VN50	FBgn0037270	0	eIF3f1	eIF3f1	Eukaryotic translation initiation factor 3 subunit F-1	-0.111337	0.42875	-0.0409491	-0.0697314	0.63637	-0.0136876	-0.113762	0.23805	-0.0709116	-0.072157	0.517163	-0.0206638	-1.01701	0.246167	-0.619125	-0.975404	0.259532	-0.5714	0.905673	0.284796	0.494013	0.00242556	0.985064	1.58528e-05	-0.903247	0.286709	-0.490065	-5.68711	-5.66719	-5.49228	-5.73434	-5.53959	-5.44783	-5.48491	-5.41873	-5.60166	-4.73128	-5.61426	-3.45001	-5.35694	-5.44447	-5.71117
Q9W2D9	FBgn0034654	0	eIF3k	eIF3k	Eukaryotic translation initiation factor 3 subunit K	1.86833	0.213313	1.25361	1.73307	0.210986	1.17112	1.70952	0.241131	1.05605	1.57426	0.241006	0.972849	0.197685	0.891409	0.00986902	0.0624282	0.963879	0.000997437	1.67064	0.195994	1.18241	0.158809	0.0628583	0.190831	-1.51183	0.226002	-0.976474	-5.82312	-2.60132	-2.8332	-5.75094	-3.32048	-2.59199	-5.46702	-5.48903	-5.43014	-2.85356	-5.67882	-3.31831	-5.52871	-5.65328	-5.68063
Q9VTU4	FBgn0036258	0	eIF3l	eIF3l	Eukaryotic translation initiation factor 3 subunit L	0.922609	0.439653	0.32927	1.09674	0.250063	0.660184	-0.0582128	0.965929	-0.000876383	0.115918	0.920288	0.00418191	0.939482	0.432577	0.341912	1.11361	0.245812	0.678632	-0.0168726	0.842341	-0.00125721	0.980822	0.363783	0.430735	0.997695	0.357415	0.445798	-5.72517	-2.76425	-5.58204	-3.34056	-5.71596	-4.49256	-2.96271	-5.28692	-5.6472	-5.66562	-5.63952	-5.58477	-5.53987	-5.54125	-5.75817
Q7JVI3	FBgn0033902	0	eIF3m	eIF3m	Eukaryotic translation initiation factor 3 subunit M	0.842635	0.512242	0.244806	-0.0568878	0.523349	-0.0159973	0.911365	0.482805	0.288199	0.0118423	0.898745	0.00054905	0.278521	0.844575	0.0204328	-0.621002	0.512541	-0.180259	0.564114	0.547749	0.14747	-0.0687301	0.475689	-0.0221776	-0.632844	0.50556	-0.187466	-2.53369	-5.68474	-5.77693	-5.57427	-5.65926	-5.4604	-5.6965	-5.47064	-5.56231	-5.76799	-3.37217	-5.69077	-5.54651	-5.39448	-5.58228
A8DZ29	FBgn0023213	0	eIF4G1	eIF4G1	Eukaryotic translation initiation factor 4G1, isoform B	4.04008	0.000325437	14.0899	1.29977	0.440821	0.462379	1.87113	0.204839	1.28844	-0.869181	0.63789	-0.169711	0.653144	0.328714	0.315587	-2.08716	0.261874	-1.21454	3.38694	0.0214705	5.64995	2.16896	0.165656	1.69351	-1.21798	0.363169	-0.53578	-1.63755	-1.30073	-1.6952	-1.56079	-5.57832	-5.71528	-1.92815	-5.35337	-2.96533	-2.54914	-1.19067	-2.8531	-5.50737	-5.60432	-5.64202
Q9VXK6	FBgn0030719	0	eIF5	eIF5	Eukaryotic translation initiation factor 5	4.23721	0.00691868	9.15228	5.85065	0.00121085	17.0658	2.93309	0.114493	2.76069	4.54654	0.0515983	5.85305	2.99295	0.148928	2.47523	4.60639	0.070601	5.30282	1.24426	0.455379	0.425075	1.30412	0.376854	0.55272	0.0598527	0.974848	0.00066215	-1.60699	-1.79763	-0.495554	0.900005	0.00877661	0.0313635	-1.91824	-5.40788	-5.37334	-5.70272	-5.5915	-1.5848	-5.37038	-5.56866	-5.67277
Q9VQ58	FBgn0031377	1	CG15356	EMSY	FI15207p1	2.91109	0.0811955	3.17445	2.78431	0.0860676	2.96574	3.86954	0.0597303	4.73556	3.74276	0.0621383	4.51616	3.51249	0.0152561	6.38063	3.3857	0.013266	6.35585	-0.601393	0.587671	-0.138841	-0.958447	0.51152	-0.27904	-0.357054	0.76593	-0.0413508	2.95128	3.07133	3.04034	2.80403	3.10261	2.77595	-2.80756	0.406106	-0.144231	0.400022	-0.919839	-0.954702	-1.66087	1.04173	0.948805
Q8T390	FBgn0038659	0	EndoA	EndoA	Endophilin-A	-0.292652	0.0518721	-0.376077	-0.152066	0.258503	-0.0893442	-0.264338	0.0542609	-0.334524	-0.123752	0.327435	-0.0600042	0.00993156	0.914961	0.000383332	0.150518	0.237179	0.0940621	-0.302584	0.0534964	-0.384788	-0.028314	0.815503	-0.0025079	0.27427	0.0612811	0.3326	-5.80234	-5.64306	-5.71064	-5.57985	-5.71556	-5.43886	-5.48924	-5.30686	-5.56691	-5.79046	-5.58313	-5.81224	-5.2829	-5.42328	-5.5719
A8DYJ0	FBgn0034433	0	EndoB	EndoB	Endophilin B, isoform D	0.804395	0.500137	0.242051	0.134597	0.914303	0.00523716	-0.329773	0.807731	-0.0305808	-0.99957	0.497611	-0.302979	-1.92471	0.150046	-1.58553	-2.59451	0.111745	-2.46938	2.72911	0.0521283	3.50124	1.13417	0.386729	0.46795	-1.59494	0.23113	-1.01461	-2.97346	-3.42764	-5.71945	-2.79734	-5.68279	-5.64982	-5.59171	-2.74841	-2.79112	-1.91862	-2.22391	-2.2039	-5.35879	-3.52082	-5.65414
Q9VUB8	FBgn0061515	0	endos	endos	Endosulfine, isoform A	-0.177799	0.333649	-0.0847583	0.0320076	0.851512	0.00223442	-3.10144	0.170948	-2.37923	-2.89164	0.18982	-2.08677	-1.51805	0.39995	-0.604177	-1.30825	0.457203	-0.444662	1.34026	0.448059	0.4673	2.92365	0.186209	2.13426	1.58339	0.484957	0.497655	-5.91155	-5.7404	-5.62719	-5.48781	-5.44482	-5.71709	-5.55857	-0.684333	-1.73191	-5.7283	-5.6163	-1.38038	-5.5253	-5.38327	-5.83718
E1JHR5	FBgn0000579	0	Eno	Eno	Enolase, isoform F	-1.43361	0.120514	-1.31744	-2.06208	0.058191	-2.54697	-1.02945	0.216235	-0.684661	-1.65792	0.102618	-1.63931	-0.634455	0.395886	-0.255324	-1.26293	0.170748	-0.969476	-0.79916	0.136135	-0.692097	-0.404164	0.390922	-0.164862	0.394996	0.217965	0.261335	2.2909	0.661236	0.4107	1.54146	-0.59479	0.530764	2.57616	1.94493	1.9301	1.68997	2.06062	1.51561	2.58395	3.14625	1.93349
M9PD08	FBgn0020443	0	eRF3	eRF3	Eukaryotic translation release factor 3, isoform C	2.42019	0.184641	1.77562	-0.0185583	0.895268	-0.000891665	-0.419797	0.765974	-0.0486066	-2.85854	0.0064676	-6.25808	1.80121	0.284517	0.983265	-0.637538	0.450543	-0.220757	0.61898	0.462829	0.207098	2.83998	0.00247774	7.40084	2.221	0.0694035	2.5733	-1.68809	-2.09023	-5.53271	-5.52012	-5.6254	-5.48176	-2.81645	-2.19587	-3.03934	-3.53526	-5.5432	-5.63621	-5.30322	-5.55169	-5.71669
Q7JWF1	FBgn0286783	0	Etf-QO	Etf-QO	Electron transfer flavoprotein-ubiquinone oxidoreductase	0.959191	0.402768	0.378827	-0.0128034	0.922551	-0.00044824	1.01891	0.379471	0.42878	0.0469171	0.543648	0.0124181	1.10628	0.348265	0.506776	0.134286	0.134113	0.117168	-0.147089	0.337319	-0.06942	-0.0597205	0.678081	-0.0100759	0.0873685	0.364845	0.0382579	-2.76395	-5.47822	-5.5127	-5.59935	-5.50906	-5.56245	-5.7046	-5.48954	-5.61747	-5.59621	-5.79752	-5.67997	-5.48069	-5.38465	-5.7671
Q8IGA2	FBgn0037913	1	fabp	fabp	SD12036p (Fragment)	-0.424262	0.456506	-0.144484	-1.58119	0.061087	-1.91965	-0.212392	0.598986	-0.047275	-1.36932	0.0710657	-1.57245	0.00172966	0.996128	2.91406e-06	-1.1552	0.107886	-1.11712	-0.425991	0.424594	-0.15848	-0.21187	0.689038	-0.0342714	0.214122	0.505585	0.0634241	1.97878	1.43108	0.992003	1.11749	-0.413809	0.227385	2.05933	1.73756	1.24215	1.31969	1.79653	1.28044	1.95465	2.58576	1.13423
A0A0B4KH94	FBgn0285925	0	Fas1	Fas1	Fasciclin 1, isoform G	-1.44152	0.149053	-1.19165	-1.72589	0.0752633	-1.93889	-1.87254	0.0918263	-1.94188	-2.15691	0.0015712	-6.04747	-1.70547	0.1063	-1.66022	-1.98984	0.000254624	-7.15169	0.26395	0.664286	0.0468894	0.431016	0.495798	0.131329	0.167066	0.116613	0.155915	1.35884	-0.113021	-0.69467	0.0189011	-0.308772	-0.0120925	2.01073	2.08202	2.076	1.99094	1.91242	1.7642	1.87426	2.3786	0.622856
Q9VQL7	FBgn0283427	0	FASN1	FASN1	Fatty acid synthase 1, isoform A	-1.19884	0.00320615	-2.98993	-1.74119	0.00958403	-3.51451	-0.391831	0.0873023	-0.414939	-0.93418	0.0561171	-1.16857	-0.966178	0.00651073	-2.11242	-1.50853	0.0152503	-2.74057	-0.232662	0.248724	-0.140594	-0.807009	0.00896378	-1.65236	-0.574348	0.0194732	-0.982457	3.36486	2.88437	3.15402	2.74701	2.09129	2.9379	3.6014	3.61853	3.35881	4.16622	4.26152	3.87405	4.08047	4.47894	4.44036
Q7KVJ6	FBgn0265187	0	Fatp2	Fatp2	Fatty acid transport protein 2, isoform D	-0.192998	0.195627	-0.136753	-0.140206	0.30194	-0.0729181	-3.26094	8.9404e-06	-16.4633	-3.20815	5.5367e-07	-20.0726	-3.66291	0.00090459	-11.1482	-3.61012	0.00162409	-10.07	3.46991	0.000325482	12.1012	3.06795	0.000277485	10.9119	-0.401965	0.147898	-0.333646	-5.69789	-5.73388	-5.53123	-5.66067	-5.61817	-5.52579	-2.36782	-2.47045	-2.3419	-1.9485	-1.7056	-2.32017	-5.25998	-5.53637	-5.58766
C0HK95	FBgn0266451	0	fau	fau	Protein anoxia up-regulated	2.09737	0.00657453	4.57675	0.365111	0.158178	0.2924	1.84184	0.0166259	3.27703	0.109581	0.491182	0.0338338	1.29229	0.0260891	2.04639	-0.43997	0.150718	-0.361582	0.805081	0.0399661	1.12575	0.25553	0.275272	0.143158	-0.549551	0.097105	-0.556562	4.18188	3.1832	3.74681	2.16614	1.96986	1.77912	1.92593	1.68235	1.97809	2.05442	2.75777	2.42283	1.28835	1.66249	1.86894
Q24036	FBgn0014163	0	fax	fax	Failed axon connections protein	-2.96723	0.181016	-2.20252	-2.91444	0.185782	-2.13045	-1.4288	0.418566	-0.540423	-1.37602	0.433072	-0.5001	-1.20024	0.441646	-0.425995	-1.14745	0.458933	-0.388127	-1.76699	0.414321	-0.676162	-1.53842	0.4927	-0.472939	0.228565	0.909855	0.00937755	-5.65914	-5.66136	-5.65916	-5.66589	-5.51502	-5.64041	-5.68272	-1.40398	-5.60657	-5.8152	-1.9401	-5.62367	-1.73428	-0.764731	-5.57899
M9PFK6	FBgn0000639	0	Fbp1	Fbp1	Fat body protein 1, isoform D	6.93469	0.00936635	14.0665	1.20232	0.328468	0.581331	5.10939	0.000919924	15.5134	-0.622975	0.464579	-0.207414	5.54874	0.000400702	18.8501	-0.183631	0.803076	-0.0174896	1.38595	0.245572	0.845183	1.8253	0.154882	1.47849	0.439344	0.39882	0.175396	5.68491	4.71866	5.17502	0.452395	-0.340414	-1.7305	-0.0376748	0.844057	-0.555974	-0.383449	-0.0940762	-0.590099	-3.45411	-0.980103	-0.79127
Q9VAZ0	FBgn0039554	0	CG5003	FBXL8	FI05230p	4.91957	0.0172204	8.67791	5.68984	0.000155738	21.6647	4.78015	0.020093	8.1117	5.55042	0.00103965	16.5575	5.01068	0.0183107	8.70502	5.78095	0.000936529	17.5075	-0.0911077	0.515665	-0.0262055	0.139422	0.346046	0.0642547	0.230529	0.0189061	0.397294	0.610404	-0.817087	-1.77717	0.365082	-0.316898	0.278771	-5.45681	-5.36179	-5.5057	-5.60372	-5.75209	-5.66007	-5.36326	-5.63409	-5.74521
P46415	FBgn0011768	0	Fdh	Fdh	Alcohol dehydrogenase class-3	0.225646	0.539182	0.0605328	-0.0532205	0.764144	-0.00621749	0.126159	0.706032	0.0190722	-0.152707	0.0450985	-0.205519	0.333771	0.367016	0.145295	0.0549042	0.442632	0.0194338	-0.108125	0.564487	-0.0268523	0.0994868	0.589204	0.0228555	0.207612	0.0450458	0.279517	-4.77807	-5.55956	-5.70924	-5.61472	-5.6781	-5.59065	-5.54568	-5.40196	-5.47771	-5.69258	-5.77427	-5.58133	-5.27858	-5.64918	-5.79604
Q9V9S8	unknown ID	0	FeCH	FeCh	Ferrochelatase, mitochondrial	-2.66579	0.00319284	-6.65333	-2.57199	0.00368572	-6.25887	-1.75372	0.167176	-1.36233	-1.65992	0.181797	-1.22903	-2.59767	0.000426534	-8.75428	-2.50387	0.000545028	-8.17159	-0.0681141	0.79997	-0.00660206	-0.912067	0.385942	-0.37712	-0.843953	0.415248	-0.32213	-5.71501	-5.51678	-5.72932	-5.54809	-5.45347	-5.67816	-2.93143	-3.22322	-5.54531	-2.78954	-3.18785	-3.19071	-3.17935	-2.56869	-3.21571
H1UUD2	FBgn0015222	0	Fer1HCH	Fer1HCH	Ferritin	-2.82323	0.27811	-1.5691	-2.62822	0.0389312	-3.70501	-2.0604	0.397759	-0.824944	-1.86539	0.0851164	-1.99594	-0.967546	0.666805	-0.170289	-0.772535	0.363512	-0.339515	-1.85569	0.0605263	-2.26033	-0.762829	0.328923	-0.368375	1.09286	0.0877567	1.15484	0.149168	0.00622808	-5.70697	-0.646221	-2.88367	-1.43666	0.892152	0.181489	-0.44401	-1.38034	-0.512183	-0.756419	1.00079	1.91862	-0.00129828
A0A0B4KHF0	FBgn0015221	0	Fer2LCH	Fer2LCH	Ferritin	-1.63454	0.210376	-1.10659	-1.5101	0.20776	-1.03055	-2.03111	0.0827994	-2.1976	-1.90667	0.0439678	-2.58709	-1.28419	0.198085	-0.902977	-1.15975	0.0739815	-1.31154	-0.350346	0.73102	-0.0476718	0.396572	0.711817	0.0585465	0.746918	0.30841	0.381579	0.656807	-1.72948	-0.68036	-0.903828	-0.560905	0.08502	2.4671	0.913322	0.959875	0.170542	1.42015	0.508848	1.2854	2.37652	-0.511344
E4NKN3	FBtr0071982	0	Fib-RA	Fib-RA	GM13963p	1.71822	0.0146991	3.14899	0.909661	0.0575367	1.12803	-0.80718	0.103935	-0.793649	-1.61574	0.0127099	-3.06321	-0.899408	0.0981775	-0.906592	-1.70796	0.0222289	-2.82341	2.61763	0.0032115	6.5265	2.5254	0.000488291	8.36241	-0.092227	0.598129	-0.0205855	0.0898772	-0.0439637	-0.897476	-0.583467	-1.50923	-1.18453	0.40554	0.350312	0.814127	0.694391	0.555486	0.596783	-1.78781	-1.8611	-2.3573
P54397	FBgn0013269	0	Fkbp39	FK506-bp1	39 kDa FK506-binding nuclear protein	0.454849	0.840313	0.034368	-1.09557	0.643143	-0.210013	-5.05457	0.0900984	-5.28345	-6.60499	0.0614675	-8.00098	-4.82428	0.0971542	-4.88477	-6.37471	0.0651207	-7.56219	5.27913	0.0582171	6.51946	5.50942	0.0544697	6.96305	0.230283	0.137456	0.198467	-0.106029	-1.3922	-5.50972	-5.75246	-0.454508	-5.45225	2.67445	2.73647	2.74484	2.60572	2.56576	2.29343	-1.4069	-5.47389	-1.49172
H0RN81	FBtr0086515	0	Fkbp12-RA	FK506-bp2-RA	Peptidylprolyl isomerase	-3.50554	0.119879	-3.22951	-4.03719	0.039036	-5.68653	-2.16919	0.266791	-1.24474	-2.70085	0.0999421	-2.70153	-2.7484	0.193911	-1.95795	-3.28006	0.0765264	-3.66116	-0.757138	0.485082	-0.237881	-1.33635	0.268367	-0.763417	-0.579209	0.214351	-0.387419	-1.29937	-5.67437	-5.52058	-2.71989	-5.66826	-5.70115	-1.34446	-2.24198	-2.40032	-1.24062	-1.27618	-1.73233	-0.175394	0.579068	-2.38139
O61491	FBgn0024754	0	Flo1	Flo1	Flotillin-1	0.369732	0.388291	0.151902	0.297835	0.405895	0.116628	-0.83726	0.0658986	-0.988907	-0.909157	0.0204495	-1.53585	-0.337833	0.468565	-0.111225	-0.40973	0.340699	-0.191601	0.707565	0.178156	0.530106	1.20699	0.0286786	1.86171	0.499427	0.27408	0.280739	0.456728	0.123639	-0.438581	0.167768	-0.247228	0.00555565	1.23091	0.83199	0.590664	1.04176	0.019907	0.0936158	-0.223379	0.103349	-0.84738
F2FB46	FBgn0264078	0	Flo2	Flo2	Flotillin 2, isoform K	3.75044	0.0752909	4.21271	3.72006	0.0759339	4.16485	-0.125959	0.633048	-0.0250109	-0.156338	0.56566	-0.0386849	0.295493	0.0331611	0.437144	0.265115	0.0882531	0.279503	3.45495	0.0874821	3.65562	3.8764	0.0660554	4.57451	0.421453	0.198003	0.29642	0.505001	0.375456	0.581331	0.294621	0.589928	0.486105	0.880325	0.787489	0.171853	0.214829	0.16577	0.194709	-5.25762	-1.48145	-3.05047
Q9VYI0	FBgn0086675	0	fne	fne	Found in neurons, isoform A	-2.38445	0.250854	-1.43205	-3.78975	0.00052085	-12.4428	-0.819647	0.686651	-0.133819	-2.22494	0.189337	-1.60811	-1.10267	0.617999	-0.230471	-2.50796	0.212954	-1.68463	-1.28179	0.454478	-0.438996	-1.56481	0.301988	-0.813716	-0.283021	0.882777	-0.0153253	-1.18071	-5.73616	-5.59121	-5.5159	-5.50356	-5.7045	-2.2375	-2.18643	-5.62521	-5.8175	-2.05145	-1.33113	-2.08282	-1.75567	-1.51622
Q6NNV7	FBgn0026268	0	Antdh	FOHSDR	RH03309p	-0.201437	0.0841868	-0.216495	-0.14151	0.22307	-0.0922018	-2.3804	0.143188	-2.00928	-2.32047	0.148557	-1.9216	-0.688032	0.461063	-0.231344	-0.628105	0.495951	-0.191296	0.486595	0.588193	0.112151	2.17896	0.163936	1.71119	1.69237	0.257663	0.996714	-5.66199	-5.74254	-5.74797	-5.73953	-5.71488	-5.51829	-2.34656	-5.36374	-2.30099	-5.81269	-3.50903	-5.76668	-5.38113	-5.60763	-5.55942
Q9VIX7	FBgn0032773	0	fon	fon	Fondue, isoform B	1.24637	0.448354	0.43421	-1.24679	0.423895	-0.46473	0.210492	0.882317	0.0114455	-2.28267	0.152558	-1.86395	0.328865	0.728092	0.0453223	-2.1643	0.0315809	-3.24769	0.917506	0.534794	0.249391	1.03588	0.558261	0.262246	0.118373	0.923236	0.00410602	1.35665	-1.35434	0.410504	-2.36959	-3.2346	-1.46248	1.57201	0.273965	-2.06464	-0.357164	0.381117	-0.597732	-3.22916	1.00854	-1.10568
A0JL24	FBgn0036134	0	FoxK	FoxK	Fork head transcription factor short isoform	3.19793	0.000267809	11.4236	3.83658	0.00270267	9.85313	3.24032	0.000464539	10.7999	3.87897	0.00298679	9.79361	1.86142	0.151955	1.52317	2.50007	0.0854413	2.6709	1.33651	0.248588	0.807947	-0.0423935	0.519895	-0.0120433	-1.3789	0.238571	-0.858205	-2.2007	-2.25042	-2.56273	-1.24342	-2.01249	-1.842	-5.64922	-5.52787	-5.55774	-3.00804	-5.79749	-3.79258	-5.51632	-5.46538	-5.62593
B7Z0B7	FBgn0035612	0	frm	frm	Farmer, isoform J	-0.0779879	0.399103	-0.0311106	-0.116745	0.225723	-0.0754666	-0.124895	0.278235	-0.0693903	-0.163652	0.185427	-0.119765	0.0117585	0.826733	0.000971663	-0.0269981	0.458372	-0.00914646	-0.0897465	0.321596	-0.0442171	0.0469072	0.688805	0.00759444	0.136654	0.241192	0.0844025	-5.67594	-5.56186	-5.70041	-5.64729	-5.6872	-5.71999	-5.68371	-5.40239	-5.47741	-5.62696	-5.63874	-5.70778	-5.43181	-5.65067	-5.62176
B7Z0B9	FBgn0035612	0	frm	frm	Farmer, isoform H	2.87675	0.182828	2.12292	-0.0614606	0.538506	-0.0165212	1.38454	0.522289	0.390565	-1.55366	0.371048	-0.668959	0.875626	0.651937	0.162686	-2.06258	0.191877	-1.47882	2.00112	0.200711	1.39564	1.4922	0.386468	0.616109	-0.508919	0.783547	-0.0539125	-1.54546	-0.933534	-5.514	-5.73588	-5.58258	-5.48916	-5.43549	-5.37824	-1.33291	-2.61172	-5.66427	-2.34389	-5.43521	-5.56392	-5.62411
M9PE02	FBgn0004656	1	fs(1)h	fs(1)h	Female sterile (1) homeotic, isoform H	4.82425	0.0101539	9.61649	5.56895	0.0044872	13.076	3.81123	0.0724618	4.34439	4.55594	0.0477672	6.0178	0.0431613	0.909243	0.00178344	0.787868	0.128558	0.701912	4.78108	0.00652684	10.4481	1.01301	0.482762	0.320382	-3.76807	0.0693383	-4.3673	0.747152	0.287705	0.111705	0.560637	1.48383	1.33621	-2.09699	-2.53959	-5.65056	0.487111	0.762072	-0.232104	-3.85533	-3.81199	-5.65885
Q9W3X6	FBgn0286222	0	Fum1	Fum1	FI05334p	-3.53478	0.0438392	-4.80072	-2.28289	0.115893	-2.13665	-2.84122	0.204033	-1.96129	-1.58932	0.414135	-0.608483	-2.09891	0.206831	-1.43646	-0.84701	0.546132	-0.222511	-1.43588	0.387684	-0.590895	-0.693568	0.723266	-0.0975864	0.742308	0.72298	0.104572	-5.79069	-5.58116	-4.60133	-3.89364	-4.62107	-3.70278	-1.51454	-0.413181	-5.52182	-1.75185	-5.52486	-2.39976	-3.57884	-0.739975	-1.05001
Q9W596	FBgn0259108	0	futsch	futsch	Microtubule-associated protein futsch	0.858411	0.0975503	0.867657	1.92744	0.0180478	3.36064	-0.874005	0.00675427	-1.89696	0.195028	0.291003	0.104555	-1.20576	0.00123874	-3.50517	-0.136728	0.343839	-0.0633934	2.06417	0.0167066	3.66827	1.73242	0.0192424	2.97238	-0.331757	0.10436	-0.325607	5.50734	5.16583	5.4757	6.31309	6.63577	6.4071	6.50038	6.19502	6.07548	6.54838	6.74942	6.46836	4.93279	4.72813	3.91271
Q95T12	FBgn0261722	0	fwe	fwe	Calcium channel flower	-5.03632	0.0016403	-14.0265	-3.2161	0.184126	-2.36346	-4.88013	2.70255e-06	-27.1737	-3.05991	0.201277	-2.13033	-5.35059	0.000583019	-17.3055	-3.53037	0.160373	-2.80618	0.31427	0.45104	0.10867	-0.156186	0.65055	-0.029163	-0.470457	0.175615	-0.355401	-5.76495	-5.75107	-5.48687	-0.584944	-5.44683	-5.51046	-0.9416	-0.725833	-0.695062	-0.512236	0.152311	-0.591199	-1.20995	-0.40441	-0.279573
D3DMP9	FBtr0073842	0	g-RB	g-RB	MIP16401p (Fragment)	-0.598994	0.561082	-0.150332	-0.517959	0.609057	-0.111539	0.0212484	0.953305	0.000441285	0.102283	0.749495	0.0128091	-1.86282	0.0670737	-2.18592	-1.78178	0.0765421	-1.98865	1.26382	0.294532	0.670923	-0.620242	0.541023	-0.165471	-1.88407	0.0781208	-2.0861	-0.401658	-1.12291	-1.42118	-0.564288	-0.729098	-1.40925	-1.22097	-0.750492	-1.03803	1.38398	-0.290557	1.54929	-1.09085	-1.35924	1.30133
Q8MYV0	FBgn0036927	0	Gabat	Gabat	RH42429p	-0.269731	0.710546	-0.0400302	-1.4838	0.164316	-1.16377	-0.641128	0.200914	-0.446859	-1.8552	0.104316	-1.82115	-0.697877	0.172172	-0.533204	-1.91195	0.0894285	-2.00472	0.428146	0.53946	0.114761	0.371397	0.582414	0.0871921	-0.056749	0.808724	-0.00523224	-0.13985	0.638047	-0.534615	-1.31858	-2.31289	-0.0471513	0.643512	0.518965	0.72449	0.432962	0.54119	1.08306	-0.145522	1.38336	-0.465059
M9PH99	FBgn0004516	0	Gad1	Gad1	Glutamic acid decarboxylase 1, isoform D	-3.24998	0.0344589	-4.75374	-3.21801	0.0391893	-4.52721	-2.76649	0.0542164	-3.50201	-2.73453	0.0614731	-3.31237	-2.03247	0.109385	-1.95329	-2.0005	0.122069	-1.82725	-1.21751	0.161642	-0.963594	-0.483489	0.533914	-0.131765	0.73402	0.275616	0.410828	-3.25815	-5.64048	-5.67394	-3.16519	-5.64574	-5.66575	-1.35947	-2.09159	-2.82204	-2.0274	-3.17412	-3.27364	-1.35048	-0.781684	-2.69047
A5YVH6	unknown ID	0		gag	Gag	-2.53176	0.178118	-1.89703	-2.33568	0.200442	-1.63033	-1.31479	0.351058	-0.597732	-1.11871	0.412657	-0.430043	-0.0879576	0.381511	-0.0368096	0.108128	0.304715	0.0558057	-2.4438	0.187264	-1.77798	-1.21697	0.502746	-0.363449	1.22683	0.377245	0.519413	-5.7515	-5.71197	-5.73295	-5.47358	-5.56542	-5.56915	-5.4756	-5.53881	-2.23763	-5.52988	-5.60681	-5.79585	-2.0565	-1.86496	-5.67967
Q8I7Q0	unknown ID	0		gag	Retrovirus-related Gag polyprotein from transposon opus	2.37657	0.0232496	3.88233	0.635916	0.473838	0.206272	0.352753	0.776577	0.0387377	-1.3879	0.342399	-0.646024	-0.65533	0.253673	-0.390397	-2.39599	0.0741651	-2.70699	3.0319	0.000222932	11.072	2.02382	0.190221	1.45865	-1.00808	0.435854	-0.363574	-2.40025	-3.84403	-3.02457	-5.64882	-3.3844	-5.4576	-1.95302	-2.92542	-5.44867	-2.45123	-2.70741	-2.14422	-5.26986	-5.46763	-5.66108
Q8IT57	unknown ID	0		Gag	Gag protein	-0.183358	0.173277	-0.139583	-0.104408	0.357415	-0.0466523	-0.303905	0.0469639	-0.403658	-0.224955	0.0920297	-0.233069	-0.0684086	0.52954	-0.0188877	0.0105418	0.907364	0.000445059	-0.11495	0.369549	-0.0496959	0.120547	0.367692	0.0523795	0.235497	0.0990758	0.236446	-5.86188	-5.64047	-5.69102	-5.67729	-5.5743	-5.70492	-5.57164	-5.28968	-5.42033	-5.78264	-5.52922	-5.67628	-5.52245	-5.41236	-5.70849
Q9W0P5	FBgn0035147	0	Gale	Gale	UDP-glucose 4-epimerase	1.88697	0.165654	1.47334	-0.0499495	0.970061	-0.000659372	2.73734	0.0163109	4.89305	0.800419	0.44468	0.281709	2.03103	0.125409	1.83132	0.0941123	0.941351	0.00247028	-0.144062	0.914103	-0.00561911	-0.850368	0.452859	-0.292558	-0.706306	0.494801	-0.215826	-2.8642	-2.09825	-3.41077	-5.57469	-3.03345	-5.57583	-5.6272	-5.56272	-5.39531	-5.62573	-3.11788	-5.7227	-5.54514	-2.83992	-5.64906
Q9VPI6	FBgn0031213	0	galectin	galectin	Galectin	3.29009	0.125632	2.96404	1.80154	0.310342	0.915468	2.63007	0.00956554	5.31087	1.14152	0.250173	0.68692	2.012	0.00239135	5.27417	0.523448	0.544456	0.13821	1.27809	0.431817	0.466119	0.660019	0.669343	0.115075	-0.618069	0.246842	-0.375527	0.0163041	0.622719	0.3942	-2.56002	-0.31635	-0.556063	-2.50764	-2.8012	-1.54815	-1.24934	-1.76334	-1.9901	-5.29824	-2.75489	-0.783911
P16378	FBgn0001122	0	Gαo	Galphao	G protein alpha o subunit	0.138213	0.858477	0.00915958	-1.92908	0.182746	-1.42396	0.692676	0.175273	0.523859	-1.37462	0.292699	-0.733466	0.500442	0.430851	0.182998	-1.56685	0.245457	-0.955817	-0.362229	0.665769	-0.0639973	-0.554463	0.469896	-0.181863	-0.192234	0.713925	-0.0281328	-1.33578	-2.28569	-1.19428	-2.3408	-5.56587	-3.11096	-2.30674	-2.15607	-2.43097	-2.02236	-1.36774	-2.92698	-2.06679	-0.533895	-2.62971
P23625	FBgn0004435	0	Gαq	Galphaq	G protein alpha q subunit	-0.686678	0.383658	-0.285696	-1.50595	0.211698	-1.01543	-0.636479	0.390425	-0.259978	-1.45575	0.225892	-0.940559	-0.267166	0.692896	-0.0425682	-1.08644	0.329412	-0.523945	-0.419511	0.367933	-0.182165	-0.0501987	0.909147	-0.00207651	0.369313	0.158574	0.295365	0.179352	0.56821	-1.34005	-0.000987099	-2.70652	-0.342789	0.776863	0.187463	0.352627	-0.0650555	0.0296585	0.244412	0.527108	1.09863	-0.158185
A0A0B4LGI1	FBgn0001123	0	Gαs	Galphas	G protein alpha s subunit, isoform E	-2.86114	0.00440353	-6.74142	-2.86325	0.00241982	-7.4909	-1.09363	0.359994	-0.485248	-1.09574	0.359189	-0.487251	-2.60491	0.000805735	-8.0591	-2.60702	0.000138482	-10.0595	-0.25623	0.368699	-0.111032	-1.76751	0.192465	-1.26492	-1.51128	0.243888	-0.926128	-5.67481	-5.67332	-5.55489	-5.74308	-5.48415	-5.68213	-5.5112	-2.68438	-5.42656	-3.00652	-2.83738	-3.24439	-2.6434	-2.48513	-3.19107
G4LU37	FBtr0085793	0	γCOP-RA	gammaCop-RA	Coatomer subunit gamma	1.39951	0.224042	0.909219	-0.304539	0.77833	-0.0331448	1.10347	0.337811	0.520097	-0.60057	0.606508	-0.130422	0.442229	0.71038	0.0656752	-1.26182	0.360575	-0.55899	0.957277	0.507391	0.282068	0.296032	0.817592	0.0258919	-0.661245	0.651658	-0.122978	-3.21817	-3.21385	-3.73007	-3.91245	-5.73174	-5.63004	-5.46411	-5.28322	-2.72517	-5.78294	-3.40191	-2.30393	-5.49809	-3.16434	-5.69817
P07486	FBgn0001091	0	Gapdh1	Gapdh1	Glyceraldehyde-3-phosphate dehydrogenase 1	-0.531994	0.0589547	-0.654077	-0.813654	0.0652036	-0.964773	-0.211605	0.370479	-0.0912516	-0.493265	0.159244	-0.393595	-0.663183	0.102686	-0.655549	-0.944843	0.0516528	-1.21592	0.131189	0.65897	0.0237628	-0.320389	0.144675	-0.269001	-0.451578	0.213789	-0.302564	1.64993	1.49371	1.13556	1.33489	0.683061	1.41627	1.92001	1.5511	1.4429	2.02924	2.55473	1.68477	1.85427	2.04895	1.97197
M9PJN8	FBgn0001092	0	Gapdh2	Gapdh2	Glyceraldehyde-3-phosphate dehydrogenase	-0.0349032	0.891797	-0.00173588	-0.163699	0.619222	-0.0340745	-0.0723543	0.794191	-0.00724086	-0.20115	0.560799	-0.0505274	-0.0899387	0.725731	-0.0125216	-0.218734	0.512713	-0.0634604	0.0550355	0.764003	0.00643393	0.0374511	0.862778	0.00240066	-0.0175844	0.934208	-0.000519733	4.83769	5.18552	4.48237	5.00311	4.17334	4.94274	5.02312	4.59104	5.10847	4.81269	5.16151	4.8012	4.82514	5.1035	4.68165
X2J516	FBgn0000053	0	Gart	Gart	Trifunctional purine biosynthetic protein adenosine-3	0.453339	0.525231	0.126776	-0.00121855	0.989594	-5.53599e-06	0.291925	0.672319	0.0503352	-0.162633	0.161355	-0.128841	0.566654	0.440984	0.201489	0.112096	0.36066	0.0496477	-0.113315	0.340247	-0.0530547	0.161414	0.145956	0.134907	0.274729	0.068288	0.32024	-3.94569	-5.66916	-5.77831	-5.57442	-5.47706	-5.70535	-5.55069	-5.31925	-5.39899	-5.55564	-5.6873	-5.85019	-5.54958	-5.50666	-5.69693
Q8MT08	FBgn0029667	0	Gas8	Gas8	Dynein regulatory complex subunit 4	1.17635	0.0258574	1.86736	2.10985	0.00313893	5.28143	0.755953	0.0920545	0.783133	1.68946	0.0143742	3.11268	-0.216938	0.645622	-0.0412229	0.716564	0.175227	0.542008	1.39329	0.0367332	1.99929	0.420399	0.145487	0.351948	-0.972891	0.100629	-0.970242	-0.951026	-0.302984	-1.17751	-0.121749	0.618017	-0.12728	-1.49205	-1.48761	-1.71972	-1.0122	0.0941869	-0.862688	-2.15791	-1.60691	-2.19576
Q9VNL0	FBgn0026077	0	Gasp	Gasp	Gasp, isoform A	-0.188269	0.169754	-0.145001	-0.125486	0.317657	-0.0624972	-0.142001	0.0570594	-0.176603	-0.0792181	0.256957	-0.0467498	-0.042894	0.687909	-0.00696895	0.0198889	0.854237	0.00136084	-0.145375	0.318243	-0.0722862	-0.0462676	0.677248	-0.00783088	0.099107	0.377318	0.0419512	-5.64991	-5.63654	-5.76612	-5.71655	-5.59075	-5.55693	-5.54967	-5.482	-5.5949	-5.81423	-5.53588	-5.57378	-5.31293	-5.55744	-5.6174
Q8IMC1	FBgn0039915	0	Gat	Gat	Transporter	-3.58165	0.0602507	-4.36974	-2.56549	0.12334	-2.33177	-3.32266	0.0852441	-3.55304	-2.30651	0.160407	-1.83316	-3.47195	0.074528	-3.91525	-2.4558	0.141415	-2.08621	-0.109697	0.848073	-0.00785064	-0.258983	0.639939	-0.0502068	-0.149286	0.648119	-0.0281173	-5.71788	-2.52287	-5.68141	-2.82782	-5.73627	-2.30961	-1.00402	-1.45223	-1.49793	-0.662172	-1.44245	-1.40169	-1.17823	-0.205654	-1.79335
A4V4I0	FBgn0001105	0	Gβ13F	Gbeta13F	G protein beta-subunit 13F, isoform C	-2.77461	0.0798259	-3.04612	-1.50865	0.286192	-0.819716	-0.230724	0.870823	-0.0138597	1.03523	0.51037	0.302407	-2.86479	0.08379	-3.08483	-1.59884	0.267172	-0.916466	0.0901818	0.813603	0.00807917	-2.54389	0.108948	-2.44921	-2.63407	0.110003	-2.52501	-5.76597	-2.92982	-5.53504	-2.08677	-5.5442	-2.80198	-5.56872	-5.39812	-2.5718	-1.5951	-1.91796	-2.12338	-2.59564	-1.68986	-1.62149
P29829	FBgn0004623	0	Gβ76C	Gbeta76C	Guanine nucleotide-binding protein subunit beta-2	-1.09224	0.0839322	-1.17532	-1.48354	0.0593273	-1.81992	-1.23252	0.068494	-1.43508	-1.62382	0.0584017	-2.00311	-1.20643	0.0719177	-1.37915	-1.59773	0.0606382	-1.94485	0.114196	0.726848	0.0158225	0.140284	0.670405	0.0243622	0.0260888	0.895358	0.00125235	0.814597	0.764532	-0.33745	0.322949	-0.858907	0.60373	1.86458	1.40612	1.66854	1.35925	1.74873	1.75299	1.45272	1.99222	1.07344
Q9VGF7	FBgn0260743	0	GC1	GC1	Glutamate carrier 1, isoform A	-1.49536	0.0119711	-2.87387	-1.80433	0.242109	-1.11145	-1.10946	0.029667	-1.69495	-1.41843	0.327717	-0.687232	-1.5863	0.0127164	-3.00705	-1.89527	0.227675	-1.21806	0.0909462	0.729623	0.0124507	-0.385896	0.233642	-0.243674	-0.476843	0.107643	-0.461591	-2.53724	-3.41997	-2.8352	-2.11225	-5.45254	-2.15453	-1.96387	-1.45858	-2.04157	-1.3968	-1.10012	-1.53658	-1.43674	-1.07963	-1.78997
Q23709	unknown ID	0	CG2150	GCR	GCR 1 protein	2.15135	0.10251	2.12818	1.27496	0.253738	0.759383	0.288281	0.742032	0.0373546	-0.58811	0.515239	-0.16937	0.571206	0.51486	0.164685	-0.305184	0.719775	-0.0435813	1.58014	0.214945	1.05502	1.86307	0.16206	1.47243	0.282925	0.79106	0.0287991	4.02896	2.86476	3.29701	1.85288	2.76866	2.94001	3.74053	3.91045	1.6749	3.90902	1.53294	3.03515	-0.378375	2.10906	2.00599
Q0IGW9	FBgn0029170	0	TwdlT	GCR(ich)	LP21747p	0.967977	0.0632736	1.16039	0.286755	0.45982	0.0967547	-0.269818	0.583647	-0.0630968	-0.95104	0.129059	-0.845675	0.236827	0.577236	0.056518	-0.444395	0.330534	-0.213658	0.73115	0.184324	0.53697	1.2378	0.0746861	1.3947	0.506645	0.394343	0.204748	3.34228	3.85258	3.44396	2.73955	3.19244	2.66317	4.31012	4.12219	3.01595	3.91333	2.72577	3.28923	2.07781	3.1095	2.54758
A0A0C4DHE7	FBgn0001098	0	Gdh	Gdh	Glutamate dehydrogenase	-0.443605	0.784712	-0.046707	-1.04083	0.38072	-0.43652	-2.07661	0.236541	-1.30015	-2.67384	0.0471058	-3.54798	0.330461	0.846582	0.0239026	-0.266767	0.833378	-0.0211167	-0.774065	0.588322	-0.178333	1.633	0.194164	1.16242	2.40707	0.138093	2.06967	-5.74498	-1.89578	-5.48958	-3.76354	-5.49807	-5.66041	-2.38623	-2.22394	-2.29034	-2.70747	-5.57684	-5.83741	-3.38907	-2.8113	-5.59916
P54385	FBgn0001098	0	Gdh	Gdh	Glutamate dehydrogenase, mitochondrial	-1.5867	0.0275983	-2.47385	-1.22103	0.0395966	-1.71231	-1.14634	0.0654331	-1.3575	-0.780679	0.113586	-0.737488	-1.29043	0.0469833	-1.71377	-0.924771	0.0774034	-1.02764	-0.296264	0.215013	-0.197767	-0.440356	0.0801325	-0.482715	-0.144093	0.454442	-0.0493548	2.14785	1.88468	1.02968	2.42469	1.44448	2.29002	3.02764	2.65638	2.81721	2.96255	3.22026	2.7507	3.06582	3.56088	3.19559
Q9VLB7	FBgn0004868	0	Gdi	Gdi	Rab GDP dissociation inhibitor	-2.17675	0.0399745	-3.04357	-4.51913	0.000801203	-13.9924	-0.742125	0.676916	-0.125764	-3.0845	0.174253	-2.34058	-1.15885	0.29524	-0.61399	-3.50123	0.0453701	-4.70296	-1.0179	0.321689	-0.50138	-1.43462	0.438041	-0.514292	-0.416728	0.820399	-0.0358282	-2.33339	-4.16278	-3.25696	-5.65973	-5.66957	-5.45095	-1.08852	-0.94761	-5.49062	-0.531225	-2.79549	-2.94986	-0.755856	-1.00322	-1.46381
Q8MSP7	FBgn0050115	0	GEFmeso	GEFmeso	AT03020p	0.859553	0.0177395	1.50513	-0.703199	0.138553	-0.603616	0.65128	0.0935682	0.670084	-0.911471	0.0824286	-0.987964	0.480992	0.160613	0.382013	-1.08176	0.0514928	-1.39358	0.378561	0.22044	0.248605	0.208273	0.481232	0.0661569	-0.170288	0.623415	-0.034947	0.521932	0.403528	-0.0296963	-0.839144	-1.86159	-1.09176	-0.0298078	-0.220093	-0.808176	-0.0252234	-0.61441	0.0924223	-0.606837	-0.359476	-0.716582
Q9W1B0	FBgn0023081	0	gek	gek	Serine/threonine-protein kinase Genghis Khan	0.364087	0.434398	0.13184	-0.047016	0.593738	-0.0106447	0.200697	0.646896	0.0379649	-0.210407	0.0770173	-0.234269	0.384963	0.412792	0.147929	-0.0261402	0.749907	-0.00326733	-0.0208757	0.623792	-0.0042787	0.163391	0.035406	0.237067	0.184266	0.0283624	0.285107	-4.47034	-5.6649	-5.51128	-5.4937	-5.7349	-5.65123	-5.42841	-5.34376	-5.47644	-5.57993	-5.59048	-5.631	-5.51487	-5.59046	-5.63345
Q07171	FBgn0010225	0	Gel	Gel	Gelsolin	-0.228721	0.391609	-0.0931233	-0.192471	0.460822	-0.06476	-1.3778	0.367155	-0.599548	-1.34155	0.377288	-0.567912	-0.360518	0.226079	-0.232801	-0.324268	0.25883	-0.190341	0.131797	0.680636	0.0220214	1.14907	0.437588	0.412443	1.01728	0.48461	0.320043	-5.65406	-5.647	-5.74021	-5.74184	-5.6435	-5.54717	-1.91889	-5.52617	-5.46282	-5.54728	-5.51157	-4.90087	-5.54875	-5.04765	-5.75871
A0A1B2AJY5	unknown ID	0		GEO01114p1	GEO01114p1 (Fragment)	-0.206425	0.637332	-0.0403837	-0.740086	0.164173	-0.580744	-0.313757	0.52699	-0.0872865	-0.847419	0.124965	-0.7654	0.500731	0.39462	0.202205	-0.0329307	0.951363	-0.000713072	-0.707155	0.193688	-0.504128	0.107333	0.707177	0.0161506	0.814488	0.150897	0.668954	-1.50865	-1.35347	-2.54374	-1.74606	-2.94892	-2.31186	-1.97551	-1.19766	-1.29142	-1.566	-2.61898	-2.72307	-1.59259	-1.50562	-1.68838
A0A1B2AKN2	unknown ID	0		GEO02470p1	GEO02470p1 (Fragment)	3.57093	0.0869972	3.78696	4.50226	0.0439404	6.11017	-0.546542	0.823238	-0.0461689	0.38478	0.871464	0.0229908	1.19139	0.357225	0.532622	2.12272	0.0967524	2.15315	2.37954	0.179278	1.77626	4.11748	0.169523	3.17364	1.73794	0.480456	0.553265	1.01805	-1.02422	-2.37101	-0.755944	1.7125	-0.539767	-1.54478	-2.88923	3.69646	-1.31148	-2.85322	-1.78666	-5.51693	-1.93986	-5.63319
A0A1B2AIW6	unknown ID	0		GEO09622p1	GEO09622p1 (Fragment)	-2.03048	0.321894	-0.99958	-2.7434	0.210165	-1.85849	-1.41387	0.36766	-0.614402	-2.12679	0.189291	-1.53739	-2.46737	0.0857167	-2.63252	-3.1803	0.0127355	-6.02661	0.436892	0.802233	0.0418104	-0.616609	0.758182	-0.0741326	-1.0535	0.439849	-0.37578	-5.88207	-3.17511	-5.58612	-5.53866	-5.56903	-5.67438	-2.66668	-2.1177	-5.61731	-2.15443	-1.93621	-3.15055	-1.56819	-1.1302	-5.85347
Q6NP69	FBgn0250732	0	gfzf	gfzf	GST-containing FLYWCH zinc-finger protein	3.55259	0.172853	2.70822	4.15697	0.131825	3.65815	1.13587	0.00465317	2.64913	1.74025	0.0155382	3.14741	0.00356703	0.98355	2.56954e-05	0.607945	0.175207	0.459879	3.54903	0.173527	2.69951	2.41673	0.293091	1.28811	-1.1323	0.0050444	-2.60111	1.39532	1.24171	0.938878	2.39189	1.40043	1.59671	-0.0667798	0.345927	-0.11085	1.305	1.24751	1.01269	-1.5887	0.141685	-5.63487
Q9VVU1	FBgn0036824	0	CG3902	GH07925p	FI09602p	0.734139	0.30275	0.380956	-1.9097	0.331077	-0.916793	0.00796639	0.992641	2.55536e-05	-2.63588	0.215002	-1.7596	1.71128	0.508432	0.502716	-0.932568	0.740649	-0.121595	-0.977137	0.694411	-0.154763	0.726173	0.426383	0.268829	1.70331	0.514074	0.492213	-0.69094	0.150412	0.818058	-5.51967	-0.66506	-1.46927	-0.390073	1.41598	-0.772273	-0.664356	-5.69466	1.50272	-0.687828	0.145859	-1.38292
Q4QPQ0	unknown ID	0		GH22814p	GH22814p (Fragment)	-2.45732	0.00163518	-6.84718	-1.58603	0.0590135	-1.94931	-1.77839	0.0146441	-3.26218	-0.907104	0.189502	-0.655279	-2.5759	0.000284043	-9.13572	-1.70461	0.0557258	-2.13748	0.118574	0.683604	0.0195879	-0.678931	0.142784	-0.573914	-0.797505	0.0947774	-0.816083	-0.141069	-0.461021	-0.569554	1.22377	-0.384681	0.603136	1.80619	1.536	0.821346	2.21115	2.44498	1.89992	2.12296	2.41163	1.66574
Q9VKI8	FBgn0032350	0	CG6287	GH26	GH03305p	-2.05477	0.158199	-1.64545	-3.01456	0.0160958	-5.40597	0.914685	0.447473	0.319438	-0.0451108	0.565391	-0.0111718	-0.608573	0.665013	-0.107821	-1.56837	0.210348	-1.06188	-1.44619	0.231602	-0.918704	-2.96945	0.0175882	-5.21073	-1.52326	0.219454	-1.00331	-2.67732	-5.55753	-5.64854	-5.5036	-5.55504	-5.70413	-5.49522	-5.51554	-5.61669	-5.73179	-2.97518	-3.35069	-2.94132	-1.76033	-3.01744
Q8IRJ9	FBgn0025592	0	Gk1	Gk1	Glycerol kinase 1, isoform B	-0.919954	0.405875	-0.360261	-0.803177	0.458049	-0.272348	-2.18429	0.167714	-1.69377	-2.06751	0.182353	-1.52807	-0.815727	0.421526	-0.306041	-0.69895	0.480688	-0.222362	-0.104227	0.934918	-0.00304617	1.26433	0.404708	0.496704	1.36856	0.3587	0.609378	-5.68525	-5.56816	-5.68918	-5.55912	-5.52758	-5.50555	-2.88062	-2.0443	-5.4648	-3.20562	-5.67568	-5.6141	-2.96635	-5.58941	-5.62697
P18173	FBgn0001112	0	Gld	Gld	Glucose dehydrogenase [FAD, quinone]	1.56153	0.454527	0.534729	-0.0703646	0.54245	-0.0186917	1.52817	0.462775	0.511373	-0.103719	0.329433	-0.0500167	1.70634	0.420408	0.642144	0.074447	0.531307	0.0204472	-0.144812	0.307818	-0.0741009	0.0333544	0.780947	0.00358154	0.178166	0.197699	0.125428	-5.77719	-0.637592	-5.67411	-5.72414	-5.54247	-5.71796	-5.70044	-5.47719	-5.49578	-5.80075	-5.55947	-5.84769	-5.4223	-5.6468	-5.70437
P33438	FBgn0001114	0	Glt	Glt	Glutactin	-1.94255	0.215527	-1.2947	-2.19304	0.247295	-1.3307	-1.72132	0.301176	-0.897118	-1.97181	0.316757	-0.984475	-2.26297	0.0813922	-2.46532	-2.51346	0.160814	-1.99487	0.32042	0.822902	0.0271242	-0.221226	0.900856	-0.0100314	-0.541646	0.732769	-0.0731402	0.240315	1.03598	0.357241	-0.240078	-1.44229	2.56443	1.6629	4.66953	0.465071	3.09823	1.39506	3.92915	1.25468	4.68218	1.52432
E1JIQ1	FBgn0024963	0	GluClα	GluClalpha	GluClalpha, isoform K	-1.19732	0.60071	-0.265008	-3.70082	0.190409	-2.66575	-1.01636	0.630421	-0.203648	-3.51987	0.182317	-2.60179	-3.29024	0.0202497	-5.57229	-5.79375	0.00217547	-15.4255	2.09292	0.38527	0.866962	-0.180954	0.947554	-0.00423361	-2.27388	0.323298	-1.1151	-4.06186	-3.3629	-1.89103	-5.73157	-5.51444	-5.5803	-0.705849	0.0101827	-5.57103	0.185421	-0.36593	0.735446	-0.795804	0.679629	-5.60766
Q8IRI6	FBgn0264574	0	Glut1	Glut1	Glucose transporter type 1	0.355413	0.61119	0.0759957	0.0608248	0.941201	0.00160078	-2.01291	0.0858409	-2.14638	-2.3075	0.0738321	-2.61152	-2.19216	0.0363013	-3.15688	-2.48675	0.0430986	-3.39575	2.54757	0.0162189	4.56011	2.36832	0.0555906	2.97224	-0.17925	0.843872	-0.0132149	-4.02121	-4.35258	-5.70203	-3.66638	-5.65861	-5.6346	-1.29047	-3.35959	-3.38703	-1.59428	-2.65221	-3.25284	-4.42301	-4.97407	-5.74498
A4UZZ4	FBgn0004507	0	GlyP	GlyP	Alpha-1,4 glucan phosphorylase	-1.89092	0.00619694	-4.17481	-1.59055	0.0232316	-2.59884	-1.00867	0.0366896	-1.4479	-0.7083	0.14371	-0.596752	-1.42654	0.0164857	-2.54338	-1.12618	0.0573861	-1.39781	-0.464373	0.0742825	-0.52433	-0.882252	0.0167197	-1.56756	-0.417879	0.117718	-0.388275	1.69918	2.37395	1.54662	2.54749	1.53765	2.4357	3.09901	2.98905	2.55768	3.52015	3.28095	3.09827	3.49279	3.99849	3.80122
Q5U0W4	unknown ID	0		GM06787p	GM06787p (Fragment)	1.01008	0.154757	0.818519	0.36218	0.329075	0.174826	1.17419	0.125954	1.05652	0.526285	0.315578	0.263613	0.211282	0.702748	0.0323685	-0.43662	0.233176	-0.276082	0.798799	0.0293911	1.22359	-0.164105	0.717839	-0.0236267	-0.962904	0.1094	-0.925334	7.17502	5.86136	5.67082	6.0927	5.21278	5.45801	5.79803	4.71522	4.67138	6.25983	5.88721	5.92632	5.42294	4.85435	5.39966
Q960J1	FBgn0034697	0	GM130	GM130	LP03286p	6.8765	8.62547e-06	34.8241	6.27854	0.00418191	14.9343	5.25423	0.090282	5.48751	4.65627	0.103411	4.58844	7.0376	0.000269234	25.1233	6.43964	0.0049194	14.8632	-0.161096	0.187179	-0.117237	1.62227	0.441857	0.575449	1.78337	0.405386	0.699314	1.63593	1.20211	1.53782	0.743764	0.135551	1.70264	-5.45083	-5.55014	-0.385874	-5.55041	-5.57146	-5.61508	-5.28734	-5.39411	-5.57221
Q8IHB4	FBgn0001124	0	Got1	Got1	AT16867p (Fragment)	-2.91883	0.168869	-2.25464	-2.68266	0.191836	-1.92365	-4.33583	0.000554452	-14.1181	-4.09967	0.00156075	-11.5064	-3.56829	0.0125014	-6.79061	-3.33212	0.0159073	-5.9925	0.649464	0.691421	0.104081	1.41701	0.413498	0.54346	0.767542	0.210916	0.518774	-5.91676	-5.66803	-5.74665	-5.57166	-5.46951	-5.58176	-1.06574	-1.66849	-1.58971	-2.95086	-1.4532	-2.2225	-1.73594	-1.23056	-5.60845
Q9VQ61	FBgn0001125	0	Got2	Got2	Aspartate aminotransferase	-0.0661884	0.975377	-0.000716668	-1.45267	0.397996	-0.581245	-0.941648	0.641302	-0.181679	-2.32813	0.173307	-1.77214	-0.900493	0.664281	-0.159971	-2.28697	0.200679	-1.59516	0.834305	0.671897	0.144082	0.875459	0.646853	0.165632	0.0411547	0.981368	0.000336151	-1.24627	-5.69828	-5.69906	-5.58745	-5.48711	-5.7285	-5.50665	-1.96212	-2.3499	-5.71416	-1.76128	-2.46669	-1.42534	-5.42255	-5.59715
P13706	FBgn0001128	0	Gpdh1	Gpdh	Glycerol-3-phosphate dehydrogenase [NAD(+)], cytoplasmic	-1.84449	0.0673235	-2.16144	-3.50898	0.100725	-3.49798	-1.42455	0.119173	-1.31603	-3.08904	0.131862	-2.71799	-1.307	0.140806	-1.11275	-2.97149	0.140659	-2.53122	-0.537491	0.335521	-0.254921	-0.419946	0.43815	-0.150499	0.117545	0.778566	0.0127777	1.03341	-0.605925	-0.811335	0.350437	-4.08094	-1.64682	1.81928	1.1802	0.890315	1.16597	1.66738	0.703799	1.82695	2.3404	0.982287
Q7K569	FBgn0022160	0	Gpo1	Gpo1	Glycerol-3-phosphate dehydrogenase	-1.50305	0.40559	-0.589066	-1.0599	0.543334	-0.280802	-1.99925	0.159318	-1.59487	-1.55609	0.226195	-1.00448	-2.16074	0.194417	-1.53686	-1.71758	0.263569	-0.99466	0.657681	0.737975	0.0867866	0.496195	0.787843	0.051386	-0.161486	0.916964	-0.00607957	-5.80296	-5.50028	-5.6396	-5.67792	-5.58511	-4.35032	-3.08798	-5.43706	-2.42004	-5.73621	-2.46843	-2.25598	-5.40658	-1.27589	-5.75119
Q9V3D8	FBgn0040493	0	grsm	grsm	GH27579p	2.57932	0.195984	1.82559	3.64564	2.11877e-05	17.0394	2.38405	0.219934	1.56801	3.45037	0.000268091	12.3237	-0.320497	0.835751	-0.0249741	0.745823	0.0507212	0.965699	2.89982	0.00101287	8.68335	0.195273	0.225164	0.12644	-2.70455	0.00471882	-6.29123	-5.68825	-1.36284	-1.96594	-1.93604	-2.12637	-1.75565	-5.44236	-5.31352	-5.4133	-2.35679	-3.07357	-2.62517	-5.37	-5.6228	-5.76219
Q9VVA4	FBgn0001141	0	gs	GS	GH26789p	-2.61497	0.18641	-1.9077	-2.5253	0.19656	-1.78413	-2.19505	0.157024	-1.76489	-2.10538	0.168209	-1.62988	-2.58599	0.0187517	-4.4659	-2.49632	0.0225914	-4.10909	-0.0289745	0.984955	-0.000190759	-0.419919	0.813442	-0.0376556	-0.390944	0.74358	-0.0503036	-5.91327	-5.6111	-5.5761	-5.7411	-5.47128	-5.61908	-2.90915	-2.15621	-5.44997	-2.42658	-3.84232	-3.07359	-1.13207	-2.5106	-5.6129
E1JHQ1	FBgn0001142	0	Gs1	Gs1	Glutamine synthetase	0.208199	0.910368	0.00849104	-1.97374	0.212464	-1.32777	1.36578	0.43617	0.492152	-0.816158	0.381344	-0.341712	1.33073	0.465513	0.441894	-0.851209	0.453491	-0.292332	-1.12253	0.477627	-0.360233	-1.15758	0.435521	-0.417877	-0.0350516	0.977753	-0.000342479	-3.80336	-0.899864	-5.50252	-5.71802	-5.54179	-5.49175	-5.51057	-3.30182	-5.4907	-5.76785	-5.53657	-2.89352	-2.36891	-2.67113	-5.7903
X2JDA5	FBgn0001145	0	Gs2	Gs2	Glutamine synthetase	-0.269533	0.203703	-0.186247	-0.836412	0.0353981	-1.21365	-0.0335421	0.828152	-0.00274676	-0.600421	0.0937204	-0.617333	-0.550958	0.0404458	-0.767554	-1.11784	0.0150962	-2.03573	0.281425	0.18664	0.205157	-0.23599	0.177264	-0.177318	-0.517416	0.0442033	-0.700863	2.3279	2.3095	1.92624	1.63814	1.25512	1.96974	2.2757	2.12507	2.26349	2.75891	2.9531	2.5045	2.34166	2.69653	2.33404
Q8IQZ1	FBgn0052495	0	Gss2	Gss2	Glutathione synthetase	-0.0869549	0.949184	-0.0019695	-0.175267	0.89346	-0.00857492	-0.172606	0.893239	-0.00846324	-0.260918	0.831431	-0.0209187	0.434345	0.705516	0.0658002	0.346033	0.746165	0.0440033	-0.5213	0.678055	-0.0879618	0.085651	0.95018	0.00190094	0.606951	0.60369	0.133035	-3.02204	-5.59413	-5.54345	-3.2866	-5.51403	-5.62392	-5.52392	-5.28189	-2.836	-3.87189	-5.76507	-5.8257	-5.35729	-2.73234	-5.80912
P20432	FBgn0001149	0	GstD1	GstD1	Glutathione S-transferase D1	-0.453813	0.355894	-0.203616	-3.45971	0.0851034	-3.70207	-0.70579	0.232102	-0.447698	-3.71168	0.0661735	-4.37725	-0.534758	0.299752	-0.279805	-3.54065	0.0788367	-3.9063	0.0809448	0.735098	0.0108187	0.251977	0.523485	0.0708299	0.171033	0.677348	0.0289367	-0.376462	0.302406	-1.01636	-1.83491	-2.7974	-5.47578	0.694495	0.63489	-0.302428	0.539676	0.0776341	-0.103451	0.273654	0.0903359	-0.0929648
E4NKK7	FBtr0082608	0	GstD9-RA	GstD9-RA	AT21115p (Fragment)	1.93378	0.194307	1.3759	0.000965383	0.994037	2.50756e-06	0.663334	0.6777	0.112078	-1.26948	0.362381	-0.559629	1.37562	0.331166	0.660234	-0.55719	0.504115	-0.165748	0.558156	0.504426	0.165885	1.27044	0.361993	0.560646	0.712287	0.613938	0.150916	-3.0702	-2.36428	-5.6841	-5.59485	-5.59349	-5.72868	-2.20211	-5.3774	-5.52908	-3.70363	-5.72347	-5.81834	-5.44534	-5.65247	-5.8221
Q86BH2	FBgn0010825	1	Gug	Gug	Grunge, isoform C	3.22031	0.00262308	8.31222	1.9526	0.223849	1.26928	1.94142	0.23399	1.22465	0.67371	0.698526	0.104976	1.08822	0.452474	0.37479	-0.179487	0.91729	-0.00672958	2.13209	0.209647	1.44665	1.27889	0.386436	0.528083	-0.853197	0.632597	-0.169678	-2.37119	-1.77408	-2.61823	-5.75511	-2.63079	-2.18073	-5.44349	-5.27403	-1.87024	-2.27733	-2.06889	-5.68194	-5.3013	-5.50392	-5.61921
Q9V4C8	FBgn0039904	1	Hcf	Hcf	Host cell factor	5.27268	0.000796585	16.3388	5.28792	0.00103949	15.7748	4.33506	0.0160555	7.77874	4.3503	0.0164341	7.76204	1.13007	0.00179242	3.1038	1.1453	0.0018471	3.1307	4.14262	0.00102218	12.3884	0.937621	0.249065	0.566029	-3.20499	0.0284817	-4.95311	3.89934	4.0291	3.7044	3.85978	3.773	4.04576	0.670517	-1.31708	-0.725791	2.95302	2.72898	2.56063	-1.47401	-0.919112	-1.79209
A0A0B4LGS6	FBgn0037332	0	Hcs	Hcs	Holocarboxylase synthetase, isoform D	-2.13827	0.0345342	-3.12562	-2.27782	0.200879	-1.58779	-2.28866	0.0203246	-3.87236	-2.42821	0.179938	-1.80872	-1.70368	0.0469995	-2.26233	-1.84323	0.267276	-1.05625	-0.434589	0.153793	-0.353348	0.150389	0.617384	0.0314981	0.584977	0.137922	0.503295	-2.81782	-2.37684	-3.90209	-1.62765	-2.31623	-5.57151	-1.15561	-0.321628	-0.753524	-0.938083	-1.4407	-1.60691	-1.08153	-0.6608	-0.939599
Q94517	FBgn0015805	1	HDAC1	HDAC1	Histone deacetylase HDAC1	2.97976	0.002852	7.58304	2.50071	0.0112406	4.87441	2.91162	0.00326099	7.24018	2.43257	0.0122858	4.64766	2.59093	0.00529616	5.89706	2.11188	0.00989987	4.233	0.388825	0.371123	0.167383	0.0681368	0.467109	0.0225248	-0.320689	0.445892	-0.112488	-2.34071	-2.92062	-2.23846	-3.53698	-2.88071	-2.51925	-5.42339	-5.30661	-5.50466	-5.14594	-5.65019	-4.47646	-5.42203	-5.4127	-5.60433
Q6IHJ5	unknown ID	0		HDC02478	HDC02478	1.00987	0.23894	0.627851	1.19156	0.230395	0.759653	1.00086	0.243261	0.614457	1.18255	0.233977	0.745984	-1.60283	0.112365	-1.52167	-1.42114	0.175335	-1.07457	2.6127	0.000517208	8.58621	0.00901256	0.925652	0.000302392	-2.60369	0.00309401	-6.5339	-3.87353	-3.86578	-5.70412	-3.96968	-3.28279	-5.64589	-5.51199	-5.45248	-5.48153	-3.14462	-2.87386	-2.61646	-5.32281	-5.58946	-5.56078
Q6IGK8	unknown ID	0		HDC06050	HDC06050	-0.0903671	0.542077	-0.0240321	0.0229685	0.875247	0.00132917	-0.136443	0.0239627	-0.2211	-0.023107	0.707864	-0.00346721	-0.0666875	0.193119	-0.0476265	0.0466481	0.483478	0.0147232	-0.0236796	0.868799	-0.00144637	0.0460755	0.748581	0.00579452	0.0697551	0.206882	0.0477318	-5.65091	-5.70855	-5.66068	-5.54661	-5.64963	-5.4839	-5.56963	-5.47831	-5.56288	-5.53667	-5.65156	-5.63185	-5.46789	-5.45098	-5.83017
Q27268	FBgn0014189	1	Hel25E	Hel25E	ATP-dependent RNA helicase WM6	-0.202543	0.2791	-0.112257	-0.0827987	0.493009	-0.0254312	-0.145581	0.383774	-0.0605508	-0.0258372	0.751169	-0.00321058	-0.849576	0.400273	-0.337828	-0.729832	0.458503	-0.247164	0.647034	0.504628	0.192188	-0.0569615	0.639869	-0.0110454	-0.703995	0.472333	-0.229328	-5.93146	-5.51087	-5.59298	-5.63987	-5.56491	-5.4713	-5.58541	-5.4167	-5.59646	-3.22711	-5.65564	-5.60383	-5.34316	-5.42578	-5.65875
P55162	FBgn0011771	0	Hem	Hem	Membrane-associated protein Hem	-0.248374	0.217293	-0.164661	-0.080609	0.629263	-0.0162159	-0.237957	0.122817	-0.216717	-0.0701914	0.340796	-0.0328148	-0.471311	0.460807	-0.158587	-0.303546	0.618598	-0.0633169	0.222937	0.713865	0.0326343	-0.0104176	0.946413	-0.000249183	-0.233354	0.697054	-0.0365745	-5.84549	-5.53101	-5.7376	-5.63481	-5.4386	-5.53741	-5.47133	-5.47119	-5.45772	-5.77812	-5.72637	-4.19569	-5.2587	-5.39022	-5.72007
B0LQU2	FBgn0001208	0		Henna	Henna mutant bp (Phenylalanine 4-monooxygenase)	0.693782	0.38268	0.289421	-1.36303	0.332298	-0.652173	2.85021	0.0328606	4.22779	0.793398	0.569114	0.194224	1.79819	0.296501	0.949394	-0.25863	0.884534	-0.0137812	-1.1044	0.480511	-0.351528	-2.15643	0.0615587	-2.61081	-1.05203	0.516127	-0.302188	-3.11209	-1.14578	-1.50295	-1.93041	-5.57525	-4.42561	-5.44494	-3.4699	-5.39662	-1.39651	-3.96446	-5.79441	-3.18789	-2.12867	-2.52561
Q9GQS3	FBgn0001186	0	Hex-A	Hex-A	Phosphotransferase (Fragment)	-2.03498	0.173688	-1.54705	-2.00585	0.177674	-1.50514	-0.991208	0.391804	-0.403353	-0.962077	0.403264	-0.379453	0.0591052	0.437553	0.0212169	0.0882369	0.1958	0.0624883	-2.09409	0.166569	-1.63005	-1.04377	0.480449	-0.332287	1.05031	0.369681	0.453917	-5.80453	-5.61944	-5.64404	-5.73419	-5.66808	-5.57833	-5.68111	-5.54293	-2.87033	-5.77905	-5.78338	-5.68289	-2.87934	-2.4783	-5.60542
Q8T6B9	FBgn0028577	0	hfp	hfp	Poly(U)-binding-splicing factor half pint	1.6737	0.223608	1.08876	1.34793	0.26066	0.787088	-1.15074	0.269506	-0.655267	-1.47652	0.0482772	-1.94348	-1.45645	0.194813	-1.03463	-1.78222	0.0385339	-2.52034	3.13015	0.0681733	3.65096	2.82444	0.0682897	3.2923	-0.305706	0.47448	-0.098982	-3.68456	-1.20808	-1.64826	-2.76271	-3.01676	-1.73877	-1.26672	-1.47552	-0.346455	-0.582718	-0.686906	-0.90195	-5.52592	-3.45545	-2.58065
E2QD63	FBgn0029676	0	HIP-R	HIP-R	Hsc/Hsp70-interacting protein related, isoform B	0.549232	0.586695	0.127195	2.00047	0.187928	1.45236	0.443755	0.655985	0.0812542	1.89499	0.20299	1.31233	0.726998	0.485047	0.228435	2.17823	0.165154	1.70362	-0.177766	0.0533988	-0.226202	0.105477	0.243837	0.0646466	0.283243	0.0290962	0.435107	-5.92526	-3.28717	-5.77517	-5.5783	-2.55059	-2.50499	-5.54393	-5.32038	-5.45455	-5.81895	-5.64249	-5.70714	-5.55071	-5.48688	-5.5977
M9PG82	FBgn0037027	1	HIPP1	HIPP1	HP1 and insulator partner protein 1, isoform B	6.21153	0.000190197	23.1118	6.33902	7.72131e-07	38.7461	1.42878	0.00589955	3.185	1.55627	0.00455713	3.64372	-0.59447	0.0776118	-0.659904	-0.466974	0.0254579	-0.744439	6.806	1.31449e-06	40.0277	4.78275	0.000138223	18.4586	-2.02325	0.0012332	-5.88556	0.288955	0.973087	0.537881	0.787683	0.576702	0.818025	-0.927364	-1.05698	-0.502062	1.32665	1.2661	0.990578	-5.49548	-5.55942	-5.77976
Q4ABD8	FBgn0053807	1	His1:CG33807	His1:CG33807	Histone H1	1.23754	0.0620906	1.49368	1.23897	0.071701	1.41798	0.530587	0.295766	0.280708	0.532023	0.212622	0.357728	0.289169	0.471893	0.0943142	0.290605	0.0331294	0.430033	0.94837	0.110478	0.907328	0.706952	0.200784	0.492936	-0.241418	0.501245	-0.0724133	7.21196	6.12181	6.3939	6.54784	6.61449	6.56964	6.62073	5.87026	5.64492	6.2795	6.183	6.39767	6.03914	4.92742	5.04849
Q4AB57	FBgn0053859	1	His2A:CG33859	His2A:CG33859	Histone H2A	0.534006	0.409959	0.206799	0.412278	0.517394	0.117985	-0.321043	0.230218	-0.204781	-0.442771	0.179343	-0.330447	-0.301875	0.456178	-0.102899	-0.423603	0.339691	-0.198634	0.835881	0.254507	0.496764	0.855049	0.233758	0.539736	0.019168	0.962377	0.000319242	6.63233	6.28266	6.52912	6.73525	6.07458	6.2691	7.16264	6.72141	6.52319	7.39188	6.67834	6.27952	6.79702	6.02891	5.01616
A0A0B4KH25	FBgn0001197	1	His2Av	His2Av	Histone H2A	-0.225108	0.922605	-0.0078752	-2.88789	0.209468	-1.96054	1.23023	0.582722	0.288535	-1.43256	0.418954	-0.541267	0.416272	0.842889	0.0308996	-2.24651	0.220687	-1.47421	-0.64138	0.768867	-0.0732128	-1.45533	0.531483	-0.399504	-0.813953	0.692027	-0.130132	-5.80409	-1.78183	-0.971314	-5.48656	-5.52586	-5.53316	-5.47256	-1.24511	-5.53024	-5.82117	-1.89989	-2.08499	-0.680515	-1.44067	-5.76073
P02283	FBgn0001198	1	His2B	His2B	Histone H2B	0.534712	0.400599	0.212436	0.469923	0.452004	0.162057	0.0427575	0.797785	0.00419511	-0.0220317	0.899074	-0.00101796	-0.208436	0.315109	-0.104539	-0.273226	0.219419	-0.179981	0.743149	0.275032	0.416621	0.491955	0.43152	0.179563	-0.251194	0.16556	-0.196194	6.64385	6.2093	6.27756	6.44633	6.46248	6.02755	6.38256	6.19202	6.42787	6.7858	6.60302	6.36721	6.81862	5.56258	5.14538
P02299	FBgn0001199	1	His3	His3	Histone H3	0.867335	0.216871	0.575736	0.351132	0.594985	0.0791782	-0.284228	0.591607	-0.0647944	-0.800431	0.205193	-0.550566	-0.268633	0.606447	-0.0583492	-0.784837	0.210436	-0.531241	1.13597	0.0959374	1.15643	1.15156	0.0926733	1.18962	0.0155942	0.962577	0.000258308	9.38479	8.6343	7.93914	8.90934	8.11649	7.38379	9.36785	8.86237	8.58069	9.14238	9.12189	8.49987	8.21888	8.19184	6.94551
C0HL66	FBgn0014857	1	His3.3A	His3.3A	Histone H3.3A	1.5086	0.0684231	1.75721	1.64594	0.060725	2.00251	0.441221	0.342287	0.205437	0.578569	0.0744489	0.652707	0.418594	0.374429	0.178585	0.555941	0.110487	0.531863	1.09	0.135205	0.947219	1.06737	0.142779	0.902289	-0.0226276	0.936932	-0.000640176	1.03831	-0.140864	0.198981	0.441729	0.825867	0.240871	0.100325	0.0869919	-0.414555	-0.0201021	0.288931	-0.428184	-0.482341	-0.881079	-2.06594
P84040	FBgn0001200	1	His4	His4	Histone H4	0.434484	0.198175	0.305421	0.399958	0.193463	0.285331	-0.167292	0.571055	-0.0407057	-0.201818	0.449625	-0.0700611	-0.282902	0.311077	-0.143468	-0.317428	0.195253	-0.225184	0.717386	0.0506455	0.929344	0.601776	0.0959798	0.612499	-0.11561	0.650526	-0.0215885	9.57159	9.11292	8.91115	9.35031	9.2705	8.87127	9.51856	9.58778	8.99119	9.73073	9.46918	9.24444	8.73552	9.12934	8.42734
M9PCE5	FBgn0029167	0	Hml	Hml	Hemolectin, isoform B	6.49716	0.00593731	14.4654	5.66441	0.000851747	17.388	3.65339	0.00746552	7.77055	2.82064	0.0159131	5.0722	2.01314	0.0502377	2.615	1.18038	0.123228	1.07331	4.48403	0.0106523	8.84501	2.84377	0.0271854	4.45239	-1.64026	0.0788691	-1.80936	1.89134	0.730205	0.0725947	0.544206	-0.170897	-0.177429	-1.76319	-3.28687	-3.21598	-0.991821	-0.330755	-2.02269	-5.54793	-5.51198	-5.73744
D2NUK9	FBgn0286786	0	hoip	hoip	Ribonucloprotein	0.637646	0.284239	0.348357	0.808251	0.243753	0.495499	-3.55679	0.000463428	-11.8584	-3.38618	0.00524474	-7.72143	-4.24724	0.000286076	-15.0502	-4.07664	0.00217175	-10.8569	4.88489	0.00160447	13.6516	4.19444	0.00366605	10.2168	-0.69045	0.106342	-0.672012	-1.15812	-1.7386	-1.99976	-0.879983	-2.24331	-1.26137	2.2044	2.04608	1.5234	2.29559	2.42914	3.12051	-1.68556	-2.01541	-3.10845
C9QPJ7	FBtr0079307	0	homer-RB	homer-RB	LD02487p (Fragment)	1.87985	0.341085	0.878148	0.199201	0.932176	0.00607609	-1.59481	0.000440653	-5.35204	-3.27546	0.175204	-2.47774	-1.74185	0.00166406	-4.84031	-3.4225	0.163012	-2.69618	3.6217	0.138201	3.11281	3.47466	0.148714	2.8758	-0.147035	0.494286	-0.044996	-0.879971	-0.531765	-0.837838	-0.90671	-5.61076	-0.774053	0.707086	1.03591	0.791875	1.32018	0.840356	0.815442	-5.26789	-0.00943714	-2.6118
O01367	FBgn0264491	1	how	how	Protein held out wings	2.51022	0.180021	1.8693	0.0274705	0.827546	0.00225829	2.46506	0.185108	1.80584	-0.0176873	0.879116	-0.000989677	2.66699	0.164484	2.09059	0.184246	0.145811	0.154069	-0.156776	0.315492	-0.0785466	0.0451578	0.770784	0.00510588	0.201934	0.193825	0.143896	-2.02377	-1.57605	-5.50877	-5.59038	-5.45153	-5.51492	-5.69687	-5.40946	-5.39743	-5.54301	-5.74042	-5.82614	-5.54042	-5.36472	-5.7341
Q9VCU6	FBgn0039019	1	HP1c	HP1c	Heterochromatin protein 1c	3.66412	6.66409e-05	15.3023	4.3797	5.23426e-05	18.7501	0.265026	0.258556	0.155688	0.980603	0.0131266	1.84535	-0.488044	0.168952	-0.376885	0.227533	0.45173	0.0785264	4.15217	0.00258523	10.7437	3.3991	0.00142639	9.67302	-0.75307	0.0692103	-0.873433	-1.69866	-1.89543	-2.01139	-1.30792	-1.17063	-0.9802	-1.87807	-2.07069	-2.45181	-1.22925	-1.06137	-1.85073	-5.48134	-5.49736	-5.61915
L0CPX5	FBgn0004838	0	Hrb27C	hrp48	Heterogeneous nuclear ribonucleoprotein	1.26091	0.0417892	1.73871	0.594499	0.0733865	0.67439	0.723441	0.34355	0.335684	0.0570314	0.928787	0.00182979	0.458644	0.619081	0.0955136	-0.207766	0.808657	-0.0191635	0.802264	0.399158	0.319987	0.537467	0.445471	0.188748	-0.264797	0.793205	-0.0266425	-0.288393	0.662882	0.737932	-0.392856	-0.29568	-0.198272	0.606954	-0.321133	-1.34372	-0.249176	-1.30311	1.28877	-1.09706	-0.52251	-1.05074
P29844	FBgn0001218	0	Hsc70-3	Hsc70-3	Endoplasmic reticulum chaperone BiP	1.88326	0.00163955	5.24539	1.54729	0.00266465	3.98327	1.37748	0.00188377	3.75359	1.04151	0.00756475	2.20925	0.466828	0.050013	0.607305	0.130859	0.548152	0.0341673	1.41643	0.00355987	3.46822	0.50578	0.0870526	0.536237	-0.910648	0.00872493	-1.87524	3.15589	3.12753	2.82046	2.99035	2.47062	2.635	1.92649	1.45689	1.58806	2.75974	2.61592	2.32773	1.19843	1.42223	0.83345
P11147	FBgn0266599	1	Hsc70-4	Hsc70-4	Heat shock 70 kDa protein cognate 4	1.21963	0.000366538	4.19051	1.09187	0.000467763	3.6359	0.794488	0.0150147	1.44874	0.666727	0.0178866	1.16509	-0.180269	0.345456	-0.0832135	-0.308029	0.158924	-0.246057	1.3999	0.00356509	3.42686	0.425144	0.0589326	0.522776	-0.974757	0.00782795	-2.05318	6.35445	6.34754	6.19961	6.29991	6.04815	6.17026	5.73634	5.48772	5.29409	6.72222	6.50471	6.21548	5.00879	5.2298	5.00412
P29845	FBgn0001220	0	Hsc70-5	Hsc70-5	Heat shock 70 kDa protein cognate 5	-0.814322	0.684233	-0.134197	-1.21318	0.535699	-0.328869	-1.83449	0.35521	-0.824629	-2.23335	0.265939	-1.28466	-0.687836	0.591896	-0.156658	-1.0867	0.336793	-0.513613	-0.126487	0.948749	-0.00289008	1.02016	0.66492	0.180804	1.14665	0.54468	0.302554	-5.7425	-3.10879	-5.50476	-5.62567	-5.72829	-4.19867	-3.34569	-5.28614	-0.220762	-3.16358	-3.37444	-5.75452	-5.51549	-0.751284	-5.64631
Q9VUC1	FBgn0026418	1	Hsp110	Hsc70Cb	Hsc70Cb, isoform A	-0.12581	0.923182	-0.00436721	0.173573	0.893726	0.00846963	0.475464	0.670039	0.0826832	0.774848	0.499135	0.233835	0.583178	0.709394	0.086959	0.882562	0.576362	0.211201	-0.708988	0.632065	-0.141258	-0.601274	0.532418	-0.164597	0.107714	0.93286	0.00325122	-2.82113	-5.77026	-5.49032	-5.14471	-5.49816	-2.54069	-4.59591	-5.32908	-5.58311	-6.67588	-3.08594	-6.06942	-5.10944	-3.02516	-5.56968
M9NE68	FBgn0001224	0	Hsp23	Hsp23	Heat shock protein 23, isoform B	3.64561	0.042583	4.99727	2.20972	0.11642	2.06381	1.83653	0.0323201	2.7374	0.400645	0.470104	0.131334	0.345169	0.288946	0.18611	-1.09072	0.0275943	-1.70063	3.30044	0.0608883	4.01157	1.80907	0.15782	1.45058	-1.49136	0.0736043	-1.68986	3.35839	2.53959	2.78412	1.61652	1.71069	1.04721	1.92295	0.716133	0.53341	2.53847	2.64942	2.45869	-0.0632049	0.266093	-2.45762
P02518	FBgn0001226	1	Hsp27	Hsp27	Heat shock protein 27	2.60772	8.85673e-05	10.5684	1.94255	0.000320301	6.78813	2.71611	0.03421	3.98141	2.05095	0.0587056	2.52537	0.745284	0.0069622	1.60777	0.080116	0.62723	0.0162293	1.86243	0.000331428	6.48055	-0.108396	0.863262	-0.00692193	-1.97083	0.0655498	-2.33234	1.94092	1.91054	1.60053	1.39004	1.05106	1.01539	0.132057	-1.73831	-1.0901	1.25208	0.935747	1.0283	-1.00056	-0.779483	-0.591131
O02649	FBgn0015245	0	Hsp60A	Hsp60A	Heat shock protein 60A	-0.393335	0.521263	-0.111291	-0.846282	0.248999	-0.510987	0.625028	0.399026	0.249385	0.172081	0.818811	0.0149394	0.226194	0.681472	0.0376731	-0.226753	0.710803	-0.0336164	-0.619529	0.149897	-0.51062	-1.01836	0.151494	-0.834656	-0.398834	0.486699	-0.124731	-0.723273	-0.919399	-2.21916	-0.725899	-2.01476	-2.48001	-1.22457	-1.70664	-2.80571	-1.71569	-1.31345	-1.51126	-1.31786	-0.351442	-1.01252
O97125	FBgn0001230	0	Hsp68	Hsp68	Heat shock protein 68	2.88041	3.61877e-07	18.554	-0.0334175	0.665826	-0.00590285	2.84703	2.3532e-06	16.0241	-0.0667933	0.425212	-0.0248067	3.03408	0.000142001	11.6742	0.120252	0.274873	0.0674456	-0.15367	0.151584	-0.125909	0.0333758	0.540348	0.00892224	0.187045	0.102071	0.18538	-2.61768	-2.70476	-2.65111	-5.69683	-5.50622	-5.51197	-5.58086	-5.45273	-5.48105	-5.80648	-5.56108	-5.70822	-5.47897	-5.55231	-5.58349
M9PBL3	FBgn0001233	0	Hsp83	Hsp83	Heat shock protein 83, isoform B	3.69681	0.185119	2.70809	-0.58868	0.481494	-0.186852	3.4603	0.211535	2.33438	-0.825188	0.202635	-0.572091	4.50061	0.140095	3.84162	0.215121	0.708284	0.0322236	-0.803801	0.317954	-0.4	0.236508	0.735606	0.0315395	1.04031	0.0453774	1.3973	6.44468	6.09332	0.542572	0.141055	0.81969	-0.736645	1.03041	1.01885	0.650398	-0.0949236	0.309476	-0.635816	0.566642	1.75411	-0.330613
Q8IQW5	FBgn0001229	0	Hsp67Bc	HspB8	RE23625p	-0.0199161	0.962913	-0.000326886	-0.964245	0.0585592	-1.18834	-0.341823	0.377162	-0.144753	-1.28615	0.00314199	-3.21898	-0.512168	0.219119	-0.337682	-1.4565	0.000415478	-4.92507	0.492252	0.207956	0.33573	0.321907	0.375253	0.137028	-0.170345	0.384618	-0.0706881	0.810971	0.0453563	-0.156871	-0.795004	-0.824741	-0.513785	0.298332	0.626726	0.799866	0.912726	0.658752	0.664482	0.122883	0.779118	-0.142797
Q9VWP5	FBgn0085451	0	htk	htk	Hat-trick, isoform D	5.77689	0.0069735	12.4581	5.095	0.00684122	11.03	5.25525	0.00398316	12.6114	4.57336	0.00278795	11.6836	2.06499	0.00187665	5.63043	1.3831	0.000792626	4.28889	3.7119	0.0136895	6.91755	0.521643	0.434488	0.188847	-3.19026	0.00674056	-6.92702	4.33676	4.35173	4.40512	3.48444	3.7054	3.8581	-0.217586	-1.26779	-1.18675	2.39802	2.41108	2.08955	-0.905965	-2.38764	-0.943448
A0A0B4K849	FBgn0263391	0	hts	hts	Hu li tai shao, isoform O	0.184746	0.82998	0.0149519	-0.820045	0.434779	-0.296636	-1.68317	0.0240371	-2.72525	-2.68796	0.0308944	-4.05914	-1.82592	0.0261711	-2.88894	-2.83071	0.0425761	-3.88044	2.01067	0.102741	1.98706	1.86791	0.102069	1.8513	-0.142755	0.714672	-0.0208269	-0.463858	0.680639	-0.127889	-0.507621	-0.208468	-2.20939	1.29578	2.37058	1.47204	2.03949	1.75093	1.77624	0.194048	0.860683	-1.52008
X2JEB6	FBgn0026415	0	Idgf4	Idgf4	Imaginal disc growth factor 4, isoform C	1.66232	0.300628	0.867682	0.491134	0.825602	0.0408768	0.439322	0.685107	0.072155	-0.731862	0.721916	-0.103568	1.37291	0.386435	0.566907	0.201728	0.927964	0.00654988	0.289406	0.864826	0.0182532	1.223	0.403786	0.481676	0.93359	0.518755	0.266108	-0.320448	-0.996778	1.69483	2.40122	-3.13999	-2.39717	0.830067	-0.644409	-1.12602	-3.32826	-1.00164	0.588772	-2.00947	0.592509	-3.19239
A0A0B4LFJ1	FBgn0013763	0	Idgf6	Idgf6	Imaginal disc growth factor 6, isoform B	-2.27109	0.235765	-1.42516	-5.06204	0.00540388	-11.4771	-2.13799	0.256073	-1.26491	-4.92894	0.00958783	-9.94799	-1.36714	0.425975	-0.506683	-4.15809	0.00534825	-9.44631	-0.90395	0.142021	-0.766233	-0.133101	0.840964	-0.0100122	0.77085	0.266539	0.442652	-1.75942	-1.1259	-5.52818	-5.59988	-5.55069	-5.6358	0.311633	-1.19871	-1.11246	-2.05241	-1.22001	-1.03967	-0.750778	0.204293	-1.05375
C8VV61	FBtr0076670	0	Idh-RC	Idh-RC	Isocitrate dehydrogenase [NADP]	0.0842567	0.82409	0.00707968	-0.387151	0.491928	-0.11928	-0.163478	0.812592	-0.0147338	-0.634885	0.429186	-0.233228	0.0684422	0.864234	0.0043371	-0.402965	0.483994	-0.126999	0.0158145	0.963284	0.000256918	0.247735	0.712548	0.0364631	0.23192	0.733246	0.0312514	1.33675	0.546154	0.434257	1.01038	-0.520485	0.413049	2.05911	0.29401	0.454474	1.1072	0.742849	0.261785	0.786066	0.992513	0.285815
Q9VWH4	FBgn0027291	0	Idh3a	Idh3a	Probable isocitrate dehydrogenase [NAD] subunit alpha, mitochondrial	-1.1495	0.0909421	-1.1969	-1.38056	0.0235869	-2.24662	-0.730849	0.212498	-0.491602	-0.961903	0.074854	-1.0829	-0.843902	0.200933	-0.588157	-1.07496	0.0885907	-1.13151	-0.305602	0.509706	-0.0894436	-0.418655	0.10755	-0.40542	-0.113053	0.790741	-0.0115275	2.04964	1.96691	0.788488	1.83961	0.837184	1.43509	2.38737	2.40062	2.2096	2.71719	2.9077	1.71186	2.54732	3.06883	2.6374
Q9VD58	FBgn0038922	0	Idh3b	Idh3b	GH26270p	-1.77039	0.0106691	-3.49099	-1.37306	0.0224311	-2.26439	-1.73561	0.0165433	-3.09179	-1.33828	0.0256369	-2.12939	-2.02543	0.00592497	-4.51127	-1.6281	0.0098796	-3.26476	0.255036	0.492868	0.0783646	-0.0347789	0.912924	-0.00137604	-0.289815	0.28662	-0.15728	1.15869	0.89895	0.209682	1.68542	0.923653	0.850245	2.64812	2.52759	2.29845	3.04718	2.90502	2.39141	2.60363	2.95012	2.02476
Q95T29	FBgn0013467	0	igl	igl	GEO06276p1	0.947399	0.463965	0.315971	0.927944	0.473062	0.301658	0.922151	0.474119	0.298881	0.902696	0.483377	0.284994	1.03201	0.430605	0.377634	1.01255	0.439074	0.361951	-0.0846111	0.601021	-0.0187084	0.0252476	0.894078	0.00122766	0.109859	0.435341	0.0396778	-2.478	-5.75663	-5.5057	-5.74063	-5.56958	-2.48849	-5.62122	-5.27587	-5.6097	-5.61915	-5.57114	-5.64608	-5.27867	-5.55318	-5.75068
Q8IR99	FBgn0285926	1	Imp	Imp	IGF-II mRNA-binding protein, isoform D	1.49355	0.262462	0.867653	-0.797244	0.601844	-0.175805	-0.255366	0.200833	-0.178032	-2.54616	0.130015	-2.25592	0.126103	0.634387	0.0249236	-2.16469	0.163925	-1.70005	1.36745	0.292664	0.729713	1.74892	0.213236	1.17377	0.381468	0.192627	0.272858	-2.35663	-2.10901	-2.58904	-2.60115	-5.73165	-5.59427	-2.13566	-2.01948	-2.13344	-2.45762	-2.14232	-2.83305	-3.09746	-2.66724	-5.77064
P13677	FBgn0004784	0	inaC	inaC	Protein kinase C, eye isozyme	-0.545611	0.108221	-0.526891	-0.0712814	0.713656	-0.0104435	-0.922347	0.0433974	-1.25673	-0.448017	0.196759	-0.316329	-1.13437	0.0467268	-1.5092	-0.660037	0.166195	-0.514421	0.588755	0.193275	0.420268	0.376736	0.27132	0.213428	-0.21202	0.620023	-0.0440136	0.757547	1.4406	0.954664	1.62383	1.47695	1.47502	1.62424	1.86704	2.42857	2.47238	2.5226	1.56093	1.51585	1.91402	1.35977
D3DMI7	FBtr0071909	0	inaD-RA	inaD-RA	MIP15238p	0.0667671	0.836768	0.00516743	0.79131	0.200812	0.551709	-0.946193	0.0705726	-1.08941	-0.22165	0.691711	-0.0354808	-0.830112	0.185588	-0.607186	-0.10557	0.869732	-0.00639905	0.896879	0.159659	0.71464	1.01296	0.0503514	1.31481	0.116081	0.832	0.00927211	-2.16148	-1.2985	-2.00871	-0.4657	-1.92049	-0.908869	-1.3239	-0.361239	-0.944968	-0.181832	-1.18609	-1.61043	-1.64379	-1.93052	-2.09467
H9ZYP6	FBtr0083771	0	Ino80-RA	Ino80-RA	FI17525p1	2.61091	0.175645	1.97219	1.27657	0.416454	0.48565	2.60849	0.175396	1.97197	1.27415	0.417234	0.483694	2.7434	0.162766	2.163	1.40907	0.378546	0.594458	-0.132494	0.165564	-0.103482	0.00241711	0.983108	1.78835e-05	0.134911	0.305181	0.0695389	-1.69689	-1.70145	-5.50483	-1.79015	-5.52055	-5.59547	-5.68038	-5.38867	-5.65959	-5.79213	-5.75008	-5.59117	-5.48503	-5.62173	-5.62914
Q9W1C5	FBgn0034964	1	IntS1	IntS1	Integrator complex subunit 1	4.55824	0.000726815	14.3064	4.58539	0.000633505	14.6652	3.96012	0.0194117	6.77947	3.98727	0.0190492	6.8586	2.58424	0.145292	2.16496	2.61139	0.142851	2.20694	1.974	0.215444	1.316	0.598121	0.405163	0.234685	-1.37588	0.351174	-0.625305	-0.882709	-1.03916	-0.970339	-0.872587	-0.903732	-1.03443	-5.68235	-5.2774	-3.81281	-2.51488	-5.7684	-2.36164	-5.30235	-5.40694	-5.85762
Q7PLS8	FBgn0262117	1	IntS3	IntS3	Integrator complex subunit 3	3.70477	0.000196348	13.7335	2.62901	0.171222	2.01498	3.64295	0.000389629	12.4201	2.56719	0.178006	1.92428	1.27118	0.0161515	2.27768	0.195418	0.89218	0.00968245	2.43359	0.00271235	6.24618	0.0618172	0.731941	0.00837771	-2.37177	0.00422364	-5.63133	-1.57521	-1.81726	-2.22937	-1.70214	-1.6744	-5.47258	-5.64556	-5.31107	-5.59408	-2.71017	-3.18027	-3.54494	-5.34764	-5.58552	-5.80299
E1JJF3	FBgn0027108	0	Inx2	Inx2	Innexin	-2.51998	0.196267	-1.78201	-1.8483	0.296869	-0.974857	-1.01249	0.415315	-0.38639	-0.340814	0.783508	-0.0361114	0.150125	0.135918	0.130117	0.821805	0.278605	0.45611	-2.6701	0.180437	-1.98569	-1.50749	0.416865	-0.572851	1.16262	0.362375	0.51253	-5.70323	-5.47586	-5.57429	-3.7965	-5.48457	-5.45727	-2.58725	-5.49097	-5.63768	-5.78659	-5.67305	-5.74412	-2.09361	-1.42311	-5.67672
Q29QJ2	unknown ID	0		IP05065p	IP05065p (Fragment)	2.00088	0.263839	1.15783	-0.596201	0.381147	-0.249753	0.70951	0.706017	0.107267	-1.88757	0.244215	-1.15562	2.68916	0.176563	2.02521	0.0920814	0.281807	0.0506491	-0.688283	0.326863	-0.334253	1.29137	0.38996	0.528144	1.97965	0.228993	1.26733	-1.18849	-5.54931	-2.26724	-5.66663	-5.50113	-5.62852	-5.42541	-4.20011	-1.50805	-5.69787	-5.78157	-5.59309	-4.00244	-5.17251	-5.83274
Q4QPZ8	unknown ID	0		IP05946p	IP05946p (Fragment)	-0.109716	0.397103	-0.0440068	0.0553873	0.635553	0.0109029	-2.05217	0.207074	-1.40343	-1.88707	0.232855	-1.19435	-1.22862	0.409781	-0.476025	-1.06351	0.465199	-0.35347	1.1189	0.445919	0.392448	1.94245	0.223084	1.26557	0.823553	0.640041	0.159598	-5.66343	-5.55755	-5.71539	-5.49024	-5.46804	-5.48277	-1.82248	-3.30266	-5.65472	-5.55088	-2.0413	-5.65834	-5.36662	-5.52788	-5.71272
Q29QQ5	unknown ID	0		IP09958p	IP09958p (Fragment)	-0.141599	0.297103	-0.0746361	-0.0295006	0.797712	-0.00289559	-0.169559	0.11591	-0.158687	-0.0574599	0.301136	-0.0299503	0.036168	0.642594	0.00694656	0.148267	0.0512202	0.191347	-0.177767	0.200245	-0.124159	0.0279593	0.798886	0.00272646	0.205727	0.00246216	0.536676	-5.76665	-5.54475	-5.69247	-5.62081	-5.47794	-5.56882	-5.50277	-5.51969	-5.47273	-5.74677	-5.6869	-5.6787	-5.3464	-5.55939	-5.67327
Q4QQ92	unknown ID	0		IP09966p	IP09966p (Fragment)	3.28953	0.0083013	6.84504	4.3018	0.000454321	14.3794	1.79446	0.129121	1.59528	2.80672	0.0578162	3.47459	-0.501801	0.320568	-0.24793	0.510465	0.168133	0.395277	3.79134	0.000584266	12.2589	1.49508	0.188231	1.08439	-2.29626	0.0863724	-2.44236	-1.70494	-2.08789	-2.9582	-0.871228	-1.22066	-1.62233	-2.92686	-3.6959	-5.51164	-1.63499	-1.45067	-2.15997	-5.44063	-5.42497	-5.75403
Q1RKX0	unknown ID	0		IP13374p	IP13374p (Fragment)	0.391061	0.509742	0.114444	-0.152024	0.138247	-0.13064	0.424896	0.478547	0.135999	-0.118188	0.251678	-0.0708131	0.604483	0.342901	0.280982	0.0613983	0.22213	0.0401172	-0.213422	0.066336	-0.251465	-0.0338352	0.753407	-0.00416072	0.179587	0.12437	0.162577	-4.13859	-5.67629	-5.53337	-5.70813	-5.64921	-5.62017	-5.6855	-5.43373	-5.5037	-5.65867	-5.77211	-5.73091	-5.37357	-5.57184	-5.57603
A2VET0	unknown ID	0		IP18320p	IP18320p (Fragment)	-1.26979	0.337884	-0.598368	-0.0966182	0.939278	-0.00262857	0.50085	0.595416	0.112781	1.67403	0.1832	1.23388	-0.10714	0.927136	-0.00352025	1.06604	0.398161	0.426352	-1.16265	0.364773	-0.509216	-1.77064	0.172308	-1.35223	-0.60799	0.505244	-0.180269	-5.91429	-3.44148	-5.76435	-2.97084	-5.53788	-3.09186	-5.55934	-5.50592	-5.55741	-3.42366	-5.73384	-5.64119	-2.88697	-5.4679	-2.95586
Q9W3P8	FBgn0029961	0	Ir7a	Ir7a	Ionotropic receptor 7a	-0.316665	0.820073	-0.0272799	-0.919317	0.459536	-0.310435	-2.22289	0.102992	-2.19444	-2.82555	0.00562362	-6.35744	-0.936589	0.501277	-0.280904	-1.53924	0.252046	-0.921265	0.619924	0.680664	0.103569	1.90623	0.195498	1.35125	1.28631	0.313318	0.648316	-3.27093	-5.75115	-5.68896	-5.47932	-5.58717	-5.4525	-3.08329	-2.68821	-2.27086	-2.65038	-3.40035	-5.85055	-5.52425	-2.5651	-5.6717
Q9VEP8	FBgn0038465	0	Irc	Irc	GH11385p	1.01202	0.205841	0.694717	0.428448	0.521881	0.121006	1.3525	0.00646798	2.96093	0.768929	0.046983	1.02118	0.488989	0.170568	0.375594	-0.0945785	0.736992	-0.0125352	0.523026	0.457256	0.177746	-0.340481	0.611022	-0.0728436	-0.863508	0.0518421	-1.10988	5.19585	5.24273	4.84089	4.5858	4.54837	4.3946	4.12416	3.56306	3.53476	4.72685	4.13768	4.94798	3.39601	3.66575	5.18167
Q9NFX2	FBgn0024957	1	Irp-1B	Irp-1B	Iron regulatory protein 1B	1.0389	0.217471	0.688374	0.0144526	0.828428	0.00118143	-0.112475	0.928304	-0.00363408	-1.13692	0.372801	-0.487197	1.10318	0.200192	0.770626	0.0787296	0.218976	0.0519303	-0.064277	0.272847	-0.0362574	1.15137	0.367998	0.499875	1.21565	0.347523	0.558003	-4.45002	-3.50769	-5.53429	-5.5971	-5.52713	-5.44112	-2.39137	-5.28297	-5.48024	-5.59214	-5.62124	-5.58815	-5.5517	-5.45484	-5.60217
Q24368	FBgn0011604	1	Iswi	Iswi	Chromatin-remodeling complex ATPase chain Iswi	6.61545	0.00770446	13.9801	7.45355	0.00707941	16.0252	2.50886	0.0366834	3.60155	3.34697	0.0235206	5.45071	0.511997	0.0745434	0.577323	1.3501	0.012822	2.55446	6.10345	0.00737873	13.0127	4.10658	0.00834513	8.53581	-1.99687	0.0519342	-2.56507	1.7537	1.97563	1.59896	2.60914	2.67468	2.55879	0.197713	-0.769489	-1.62653	1.52415	1.32226	0.945881	-3.59215	-5.24582	-5.68009
Q9VT00	FBgn0036004	1	Jarid2	Jarid2	Jumonji, AT rich interactive domain 2	5.80655	0.000233326	21.0896	7.07513	6.14283e-06	36.873	1.5046	0.0137376	2.8017	2.77319	0.00187212	7.56432	-0.536624	0.148644	-0.444245	0.731959	0.0247449	1.1759	6.34317	4.09959e-06	34.1723	4.30194	0.000761383	13.4152	-2.04123	0.0063107	-4.49054	0.55187	0.530404	-0.197691	1.31476	1.51829	1.85728	-0.843645	-1.07376	-1.71182	0.975367	0.946594	0.572495	-5.28736	-5.51548	-5.73222
H0RNN1	FBtr0085682	0	jdp-RB	jdp-RB	FI17328p1	1.09358	0.69477	0.172959	2.12534	0.470976	0.69499	-0.0667281	0.95589	-0.00130736	0.965036	0.459715	0.325711	2.10079	0.421385	0.78847	3.13256	0.272598	1.76825	-1.00721	0.768391	-0.115243	1.16031	0.691681	0.185759	2.16752	0.424478	0.806631	0.505355	-0.0816026	0.470396	1.7384	1.1031	1.14795	1.66279	-1.73398	1.16553	1.14162	-0.697453	-5.85239	1.86067	1.35801	-5.60528
Q8SX39	FBgn0033958	0	jef	jef	RE22711p	0.414537	0.836663	0.0321056	-1.49379	0.421967	-0.559753	1.83428	0.248068	1.11053	-0.074044	0.543667	-0.019597	1.00382	0.556658	0.255383	-0.904503	0.489144	-0.280905	-0.589283	0.766144	-0.068174	-1.41974	0.441573	-0.504005	-0.830459	0.521218	-0.235004	-3.47495	-1.83594	-5.763	-5.48287	-5.60103	-5.71497	-5.70125	-5.41954	-5.45594	-5.74301	-5.79873	-2.54361	-5.34085	-1.13766	-5.839
O76522	FBgn0027338	0	Kap-α3	Kap-alpha3	Karyopherin alpha 3 (Fragment)	-0.221088	0.254817	-0.131276	-0.0383439	0.813277	-0.00344182	-0.252459	0.184274	-0.18544	-0.069715	0.64819	-0.0131272	-1.42537	0.418603	-0.539072	-1.24263	0.471296	-0.405974	1.20428	0.483328	0.380262	0.031371	0.85481	0.00213732	-1.17291	0.49326	-0.359995	-5.93982	-5.54026	-5.72771	-5.73677	-5.44294	-5.47985	-5.59567	-5.26969	-5.58506	-5.73465	-1.4903	-5.70673	-5.27544	-5.62299	-5.64609
Q8MLQ5	FBgn0261794	0	kcc	kcc	Kazachoc, isoform D	-1.35177	0.0268912	-2.12281	-0.871659	0.084421	-0.935769	-1.30063	0.0214063	-2.17135	-0.820515	0.0913645	-0.852698	-1.09608	0.0176822	-1.92085	-0.61597	0.159868	-0.490459	-0.255689	0.427713	-0.0943102	-0.0511432	0.877906	-0.00289224	0.204546	0.479632	0.0652688	-1.07786	-1.19609	-1.15443	-0.0765261	-0.936987	-0.974521	-0.246285	0.302225	0.417571	-0.159847	0.273352	-0.253631	-0.225917	0.270043	0.582815
M9NEV0	FBgn0031759	1	Kdm5	Kdm5	Little imaginal discs, isoform C	5.45872	0.0207687	9.1848	5.12571	0.0257166	8.14878	7.05354	0.0301094	10.7305	6.72053	0.0341934	9.85268	4.81951	0.00014816	18.4552	4.4865	0.00134422	12.8831	0.63921	0.532604	0.174885	-1.59482	0.365598	-0.69693	-2.23403	0.220602	-1.4664	3.73921	4.22524	4.03846	3.55963	3.68902	3.75521	-1.09508	-2.6022	-5.46043	-1.2548	-0.576496	-0.624324	-0.0671684	-1.31864	-2.98744
C6TP50	FBtr0070907	0	kdn-RA	kdn-RA	Citrate synthase (Fragment)	-1.76207	0.0515446	-2.26923	-2.0118	0.065312	-2.38399	-1.58708	0.0607095	-1.93107	-1.8368	0.0813221	-2.00173	-1.02957	0.156649	-0.828876	-1.27929	0.173245	-0.973974	-0.732506	0.211688	-0.493932	-0.174996	0.756992	-0.0211585	0.55751	0.224062	0.362176	2.27043	1.32445	0.603943	1.9108	-0.10142	1.64026	3.63602	2.67035	2.65367	2.12209	2.67847	2.48696	3.18626	3.86594	2.43284
Q6NNT8	unknown ID	0		Kinesin-like	Kinesin-like protein (Fragment)	-0.234813	0.190196	-0.169253	0.332057	0.574012	0.080052	-0.194946	0.230717	-0.124165	0.371924	0.531659	0.102044	0.0157342	0.90595	0.000674935	0.582604	0.36092	0.257854	-0.250548	0.0997383	-0.250833	-0.0398674	0.711083	-0.00590355	0.21068	0.00840328	0.437278	-5.9243	-5.52301	-5.69542	-4.16181	-5.73566	-5.54465	-5.45844	-5.5281	-5.57136	-5.74208	-5.7668	-5.68106	-5.30424	-5.52876	-5.6053
M9NEL3	FBgn0266557	1	kis	kis	Kismet, isoform F	5.09985	0.0282325	7.90095	4.78325	0.0273803	7.47412	3.99341	0.0794469	4.39244	3.67681	0.0883007	3.87548	0.0507187	0.805551	0.00476284	-0.265887	0.378312	-0.112244	5.04913	0.0255053	8.04513	1.10644	0.502578	0.3306	-3.94269	0.078643	-4.35407	1.39088	1.59174	1.47502	1.12007	0.845882	1.54188	-2.35213	-0.509185	-4.66127	1.76266	1.38137	1.16147	-5.37684	-2.81667	-2.64839
X2J4W8	FBgn0266449	0	Kr-h2	Kr-h2	Kruppel homolog 2, isoform C	-0.205169	0.641342	-0.0395793	-1.96444	0.318681	-0.975624	0.776455	0.226766	0.500364	-0.982811	0.582362	-0.230771	-0.640523	0.228336	-0.410847	-2.39979	0.247853	-1.45381	0.435354	0.150408	0.358178	-0.981624	0.12835	-0.87522	-1.41698	0.0496837	-1.84744	-0.760442	-1.83169	-0.649117	-0.741168	-2.05063	-5.72725	-1.7234	-1.25426	-2.59295	-0.614636	-0.0525159	-0.652527	-0.834135	-0.941134	-0.850471
A8JNJ6	FBgn0004167	0	kst	kst	Karst, isoform E	1.33166	0.194363	0.947322	0.289779	0.535324	0.0786413	0.434887	0.698975	0.0676417	-0.606991	0.537776	-0.163523	0.771984	0.500563	0.232013	-0.269894	0.77692	-0.0295868	0.559674	0.546675	0.146786	0.89677	0.369688	0.387552	0.337096	0.774968	0.0373221	-3.31108	-3.68458	-5.55576	-4.45266	-5.53391	-5.69049	-5.43291	-3.05688	-5.3663	-3.40084	-5.73895	-5.72758	-5.46353	-5.44803	-5.63483
Q7KJC0	FBal0007968	0	hlk[01289]	l(2)01289	L(2)01289 H9 form	1.91236	0.178094	1.43303	0.000828016	0.994287	2.0602e-06	1.88303	0.182852	1.38949	-0.0285098	0.768928	-0.00325338	2.11629	0.152762	1.72686	0.204749	0.118497	0.189658	-0.203921	0.0782417	-0.225651	0.0293378	0.71627	0.00425174	0.233259	0.0215664	0.388661	-2.80112	-5.52489	-2.62078	-5.46964	-5.48389	-5.72788	-5.55854	-5.5418	-5.49553	-5.70298	-5.74128	-5.85139	-5.46953	-5.51828	-5.69608
P91660	FBgn0010549	0	l(2)03659	l(2)03659	Probable multidrug resistance-associated protein lethal(2)03659	0.455799	0.434962	0.164793	0.802805	0.267733	0.459444	0.22394	0.723752	0.0314435	0.570946	0.453242	0.196217	0.39809	0.238721	0.247655	0.745096	0.208522	0.507298	0.0577088	0.919846	0.00209395	0.231859	0.763738	0.0271403	0.17415	0.791185	0.0177149	0.250934	-0.053873	-0.0870623	1.17914	0.154195	-0.182321	-0.967694	0.864054	-0.458182	-0.418206	0.0848513	-0.750917	-0.0439642	0.137191	-1.35062
Q9VIZ3	FBgn0086444	1	l(2)37Cb	l(2)37Cb	LD25692p	-0.150113	0.380647	-0.0629689	0.874098	0.224256	0.567513	-0.158715	0.0520566	-0.203715	0.865495	0.231715	0.549629	-0.355551	0.475643	-0.114743	0.66866	0.366478	0.291504	0.205438	0.671899	0.0354783	0.00860265	0.955004	0.000172006	-0.196835	0.677252	-0.0333144	-5.74165	-5.59465	-5.71721	-3.70221	-5.44387	-4.8348	-5.47532	-5.53674	-5.5653	-5.77426	-5.69806	-4.51453	-5.28152	-5.58616	-5.73549
A0A023GQA5	FBgn0002031	0	Phb1	l(2)37Cc	Prohibitin	-1.11796	0.509704	-0.327208	-2.30681	0.173138	-1.75688	1.24569	0.510389	0.363864	0.0568436	0.97238	0.00069145	-0.798521	0.622483	-0.164393	-1.98737	0.223005	-1.29514	-0.319442	0.615022	-0.0674371	-2.36365	0.132383	-2.07568	-2.04421	0.176945	-1.53758	-3.27198	-0.870821	-5.62992	-5.63388	-5.56641	-2.13898	-5.69443	-5.34724	-2.46811	-1.95041	-2.52276	-2.90398	-3.03499	-2.08548	-1.29836
Q7JYZ0	FBgn0022197	0	l(2)k04810	l(2)k04810	GEO08206p1	-0.212206	0.0804206	-0.232288	-0.0701021	0.511018	-0.0204392	-0.261898	0.0481733	-0.34497	-0.119794	0.265986	-0.0688984	-0.0495197	0.613016	-0.0105243	0.0925846	0.398427	0.0370016	-0.162687	0.106379	-0.158318	0.0496916	0.486927	0.0155304	0.212378	0.0421039	0.292164	-5.89143	-5.71249	-5.6577	-5.73898	-5.46703	-5.62929	-5.54499	-5.43508	-5.49585	-5.79974	-5.70718	-5.60614	-5.51041	-5.46623	-5.64836
Q8MLS7	FBgn0021979	0	l(2)k09913	l(2)k09913	Lethal (2) k09913, isoform D	1.43817	0.291577	0.769778	-0.0500304	0.973883	-0.000575008	0.637369	0.554951	0.163004	-0.850835	0.557844	-0.215676	0.196677	0.896685	0.00931462	-1.29153	0.47907	-0.412773	1.2415	0.493804	0.380451	0.800805	0.578048	0.19062	-0.440692	0.792096	-0.0446077	-3.98519	-2.56428	-2.70163	-5.69789	-5.4832	-2.53462	-3.06755	-2.6871	-5.40855	-1.67096	-2.33179	-5.83838	-2.50493	-5.41259	-5.64809
Q8IH53	FBal0009453	0	Pbgd[02640]	l(3)02640	GH12864p	2.35607	0.204469	1.62421	2.24045	0.177392	1.68272	2.31344	0.209336	1.57119	2.19783	0.181773	1.62743	1.8769	0.28267	1.02989	1.76128	0.257983	1.03635	0.479169	0.561081	0.120259	0.0426226	0.732393	0.00576496	-0.436547	0.594488	-0.0985971	-5.724	-1.78257	-2.06378	-1.96127	-5.47729	-2.47863	-5.67331	-5.31929	-5.51808	-5.73325	-3.6811	-5.78669	-5.50755	-5.49048	-5.64052
Q9VUV9	FBgn0263599	1	Brr2	l(3)72Ab	Putative U5 small nuclear ribonucleoprotein 200 kDa helicase	3.34708	0.0591758	4.10973	2.16914	0.18858	1.57155	1.03066	0.535081	0.279907	-0.147282	0.93087	-0.00458206	-0.924757	0.365597	-0.404116	-2.1027	0.155689	-1.69844	4.27183	0.0445633	5.77135	2.31642	0.225361	1.499	-1.95542	0.260924	-1.14096	-0.254523	-0.46946	-2.74444	-2.74794	-3.75022	-0.504088	-2.42643	-4.24853	0.114558	0.102925	-0.516426	-0.280654	-5.30393	-2.5575	-5.64823
A0A0S0WNZ2	FBgn0002440	0	l(3)mbn	l(3)mbn	Lethal (3) malignant blood neoplasm, isoform E	-0.260116	0.0308553	-0.39295	1.12059	0.448333	0.390415	-0.266924	0.0314287	-0.4011	1.11379	0.450629	0.385572	-0.106515	0.203831	-0.073573	1.2742	0.398888	0.508593	-0.153601	0.0905471	-0.160226	0.00680786	0.916469	0.000257898	0.160409	0.0271951	0.251122	-5.83634	-5.73118	-5.6378	-1.96204	-5.44125	-5.6599	-5.48669	-5.49122	-5.42664	-5.67483	-5.65309	-5.55785	-5.47962	-5.37729	-5.56807
M9NE89	FBgn0002525	1	Lam	Lam	Lamin, isoform B	2.90327	0.000100164	11.611	3.87393	7.85258e-06	19.7763	-0.0435831	0.783938	-0.00460753	0.927072	0.00159809	2.59246	-1.85009	0.00299941	-4.66771	-0.879434	0.00493269	-2.02878	4.75336	8.98158e-05	19.2352	2.94685	3.41699e-05	13.1617	-1.80651	0.000166039	-6.82821	3.22219	3.09445	2.78725	4.16446	3.85474	3.99665	3.19769	2.96597	3.07097	4.82042	4.93737	4.89636	0.168515	-0.0480769	0.273632
Q03427	FBgn0010397	1	LamC	LamC	Lamin-C	0.820857	0.445631	0.288141	0.686559	0.187952	0.498409	1.25759	0.568017	0.308913	1.12329	0.589676	0.257669	-0.651496	0.529676	-0.179806	-0.785794	0.0849357	-0.841515	1.47235	0.0345143	2.15258	-0.436735	0.829343	-0.0354915	-1.90909	0.392321	-0.775774	0.516126	-2.2581	-0.0245878	-0.979193	-0.520925	-0.669339	-0.101786	-0.064076	-5.37348	-0.472286	0.224143	0.436069	-1.75145	-0.690197	-1.78748
P11046	FBgn0261800	0	LanB1	LanB1	Laminin subunit beta-1	0.864492	0.451881	0.298229	-0.113599	0.333525	-0.0541719	0.0183537	0.988377	9.31891e-05	-0.959737	0.315439	-0.480909	0.991022	0.399175	0.395256	0.0129312	0.899538	0.000594582	-0.12653	0.337341	-0.0597133	0.846138	0.36234	0.373048	0.972668	0.31033	0.494287	-2.78291	-5.55751	-5.60139	-5.51778	-5.6805	-5.67781	-3.2197	-5.36637	-5.41081	-5.62662	-5.50806	-5.7802	-5.34255	-5.61467	-5.57807
P15215	FBgn0267348	0	LanB2	LanB2	Laminin subunit gamma-1	-0.312462	0.800585	-0.0301814	-0.620652	0.696281	-0.097576	-0.414378	0.788952	-0.0426601	-0.722568	0.691532	-0.115746	0.842388	0.492123	0.259394	0.534199	0.731212	0.0726278	-1.15485	0.3766	-0.489795	0.101916	0.948364	0.00234664	1.25677	0.437975	0.450615	-3.49684	-5.69229	-3.20212	-2.04799	-5.55157	-5.71627	-5.62642	-4.01412	-1.50758	-3.38928	-5.76076	-5.76838	-5.49713	-2.75178	-3.20496
A0A0B4K6V2	FBgn0086372	0	lap	lap	Like-AP180, isoform G	-0.362332	0.872821	-0.0214047	-0.743701	0.712817	-0.10934	-0.820072	0.708286	-0.12284	-1.20144	0.537686	-0.323754	-3.43603	0.135134	-2.98672	-3.8174	0.0574377	-4.73664	3.0737	0.191704	2.20498	0.457739	0.842784	0.0340026	-2.61596	0.217429	-1.73355	-1.40744	-5.65149	-5.63568	-2.69277	-5.67499	-5.47095	-0.593686	-4.07928	-5.56142	-0.712142	-0.918835	-0.755531	-5.263	-5.63641	-0.708192
Q8MLV1	FBgn0034657	1	LBR	LBR	Lamin-B receptor	0.981438	0.157473	0.787892	1.67871	0.0475969	2.21997	-1.44287	0.0103036	-2.867	-0.745598	0.108306	-0.71976	-2.55288	0.000588269	-8.24688	-1.8556	0.00689455	-4.01088	3.53432	0.00919708	7.19711	2.42431	0.0189309	4.17667	-1.11001	0.0236552	-1.80495	0.362807	-0.255948	-0.0898673	1.21069	0.604533	0.293597	1.84531	1.48256	1.01775	2.76728	2.70832	2.20003	-0.311534	-0.746173	-1.86961
P92181	FBgn0020642	0	Lcp65Ac	Lcp65Ac	Cuticle protein DCP2	-1.19533	0.371545	-0.513976	-1.16537	0.381306	-0.48797	-0.221801	0.236883	-0.138729	-0.191841	0.165163	-0.150037	-2.70584	0.192897	-1.93379	-2.67588	0.19689	-1.88857	1.51051	0.440696	0.537532	-0.973525	0.450602	-0.337041	-2.48404	0.218466	-1.64099	-5.90765	-5.47352	-5.63527	-5.63369	-5.70268	-5.59019	-5.62395	-5.30623	-5.42086	-1.93602	-1.21911	-5.74379	-5.4227	-2.38714	-5.62062
Q8SWZ9	FBgn0029994	0	Ldsdh1	Ldsdh1	RH47744p	0.303082	0.740649	0.0395181	-3.63839	0.00237645	-9.54738	0.0490078	0.958032	0.000912531	-3.89246	0.00617773	-8.59911	-0.00233923	0.997985	-2.04933e-06	-3.94381	0.00533528	-8.96366	0.305422	0.4801	0.0973282	0.254074	0.565781	0.0628457	-0.051347	0.916753	-0.00193823	-0.988489	-3.18179	-0.707975	-5.64384	-5.46145	-5.59737	-2.24966	-1.68324	-1.09238	-2.12102	-1.71889	-1.03133	-2.21299	-2.08335	-1.49117
Q9VQR8	FBgn0284253	0	LeuRS	LeuRS	Leucyl-tRNA synthetase, isoform A	2.01238	0.241709	1.24105	-0.170317	0.26891	-0.0971473	1.15887	0.481955	0.367354	-1.02383	0.338234	-0.482001	-0.875064	0.54979	-0.227344	-3.05776	0.000197621	-11.3265	2.88745	4.95563e-05	12.4302	0.853513	0.407618	0.332654	-2.03393	0.129267	-1.80718	-1.46608	-3.34287	-5.70382	-5.75292	-5.60086	-5.70709	-5.43116	-3.02352	-5.5347	-2.54193	-2.51265	-2.83299	-5.31475	-5.52873	-5.70643
Q9W1N3	FBgn0034877	0	levy	levy	Levy, isoform A	-0.215284	0.0812114	-0.234742	-0.095656	0.19515	-0.0678805	-0.158818	0.235695	-0.0996821	-0.0391895	0.703563	-0.00598411	-0.0058786	0.949267	-0.000132924	0.11375	0.110843	0.108664	-0.209406	0.0359815	-0.302365	-0.0564665	0.609214	-0.0121533	0.152939	0.21374	0.102487	-5.81406	-5.56329	-5.72563	-5.5364	-5.56623	-5.64147	-5.69664	-5.53204	-5.39783	-5.70181	-5.61556	-5.76797	-5.50644	-5.39013	-5.56055
A0A0B4K7U5	FBgn0020279	0	lig	lig	Lingerer, isoform H	2.28658	0.00538111	5.18854	-1.01847	0.277318	-0.56731	-2.15704	0.0047694	-5.00765	-5.46209	0.0103898	-10.8335	-0.707911	0.128709	-0.630319	-4.01296	0.028101	-6.22522	2.99449	0.00942951	6.06537	4.44362	0.000517277	14.603	1.44913	0.0182804	2.51861	1.44584	0.463301	0.890571	-1.38387	-2.0306	-3.70095	2.71672	3.11213	3.44198	1.70428	1.59214	1.62703	-1.95776	-1.08784	-1.01442
Q9V4Z9	FBgn0002552	1	lin	lin	Protein lines	-0.995442	0.653273	-0.184062	-1.44486	0.455019	-0.4941	-3.05328	0.189716	-2.20415	-3.50269	0.0826398	-3.79276	-3.00328	0.20588	-2.06141	-3.4527	0.100944	-3.43862	2.00784	0.296095	1.06128	2.05783	0.254612	1.2226	0.0499965	0.972464	0.000606291	-0.737431	-5.5341	-5.58014	-1.98947	-5.61894	-5.59152	-1.09173	0.59892	-2.19904	-1.15021	-2.71428	1.02266	-5.29988	-0.955504	-2.60996
M9PFX9	FBgn0261565	0	Lmpt	Lmpt	Limpet, isoform N	-1.86239	0.143232	-1.57178	-3.44435	0.00651954	-7.5286	1.55973	0.200789	1.08754	-0.0222317	0.594394	-0.00502271	-1.2123	0.522981	-0.341278	-2.79426	0.198397	-1.96286	-0.650092	0.704589	-0.0988557	-3.42212	0.0064423	-7.49772	-2.77202	0.200679	-1.93348	-3.16863	-3.03244	-5.58727	-5.50507	-5.55566	-5.47348	-5.44294	-5.47935	-5.54523	-5.65283	-1.47834	-1.02028	-2.47467	-2.21041	-1.51609
Q9V5M6	FBgn0283521	1	lola	lola	Longitudinals lacking protein, isoforms J/P/Q/S/Z	5.8297	7.4021e-05	24.0804	6.04831	1.89355e-06	34.6128	2.52875	0.0129511	4.77351	2.74736	0.00961278	5.54185	-0.141285	0.506745	-0.041709	0.0773236	0.708665	0.0115644	5.97099	0.000137777	23.0529	3.30095	0.00521837	7.53429	-2.67004	0.0032216	-6.65355	0.418499	0.351767	0.400955	0.638883	0.509752	0.678414	-1.78564	-1.90704	-2.72236	0.672381	0.740632	0.182064	-5.3061	-5.43615	-5.57563
Q960X9	FBgn0036892	0	Lon	Lon	Lon protease homolog, mitochondrial	0.35822	0.845632	0.0260851	-0.750508	0.694747	-0.118711	2.25029	0.217332	1.49167	1.14156	0.482817	0.360982	2.54318	0.181862	1.88261	1.43445	0.395253	0.578264	-2.18496	0.202673	-1.51462	-1.89207	0.247492	-1.14742	0.292891	0.0396853	0.410449	-5.64517	-1.63229	-2.10935	-5.63667	-1.56712	-5.50921	-5.42757	-5.33522	-5.37489	-5.7948	-5.55102	-5.67053	-2.41589	-2.21906	-5.82652
Q8IGE9	FBgn0263594	1	lost	lost	RH35990p (Fragment)	0.500081	0.242439	0.307749	-0.22208	0.565415	-0.0549942	0.0253878	0.909161	0.00105001	-0.696773	0.0422162	-0.95773	0.31443	0.280423	0.173624	-0.407731	0.170796	-0.312942	0.185651	0.624838	0.0379159	0.474693	0.250159	0.285663	0.289043	0.223182	0.188265	0.977741	1.5216	0.944848	0.716357	0.456107	0.105242	1.19164	1.21033	0.966049	0.923329	0.507444	1.07013	0.273005	0.431086	1.23986
A0A0B4KHZ1	FBgn0039114	0	Lsd-1	Lsd-1	Lipid storage droplet-1, isoform D	0.92173	0.0169751	1.63163	-0.27212	0.289292	-0.146581	-0.254858	0.292721	-0.135979	-1.44871	0.00367492	-3.52725	1.53237	0.00283363	3.90395	0.338521	0.187312	0.246252	-0.610641	0.0594033	-0.748762	1.17659	0.00889656	2.41292	1.78723	0.00178476	4.91206	1.13409	1.31094	0.995482	0.116964	-0.327853	0.0698457	1.68983	1.07672	1.43853	-0.150114	-0.318432	-0.688061	-0.112123	0.343629	0.443811
P11995	FBgn0002562	0	Lsp1α	Lsp1alpha	Larval serum protein 1 alpha chain	-0.655571	0.0525942	-0.838516	-0.0119569	0.955807	-0.00023471	-0.69912	0.0421203	-0.961646	-0.0555064	0.725583	-0.00773274	-0.960933	0.0230677	-1.57304	-0.317319	0.104955	-0.310654	0.305362	0.188967	0.220964	0.0435494	0.823888	0.0036639	-0.261812	0.0621261	-0.315936	6.10137	6.58377	6.01192	6.98123	6.63202	7.01464	7.02249	6.99783	6.77409	7.0943	7.30274	7.18281	6.5728	6.99148	7.09948
X2J8F5	FBgn0002563	0	Lsp1β	Lsp1beta	Larval serum protein 1 beta, isoform B	5.00904	0.001029	14.9649	0.0364725	0.774961	0.00403823	4.93059	0.00116878	14.4578	-0.0419715	0.732007	-0.00568649	5.14298	0.00255983	13.3295	0.170418	0.0253085	0.272112	-0.133945	0.349054	-0.0612275	0.078444	0.633444	0.0155548	0.212389	0.171094	0.162853	-0.93277	-0.0565227	-0.857108	-5.62153	-5.60611	-5.53645	-5.69839	-5.3445	-5.59528	-5.82579	-5.7543	-5.69526	-5.47758	-5.556	-5.83992
P11997	FBgn0002564	0	Lsp1γ	Lsp1gamma	Larval serum protein 1 gamma chain	1.23599	0.049376	1.6148	-0.824867	0.296692	-0.435277	1.21476	0.344548	0.562131	-0.846097	0.511223	-0.246544	1.99804	0.0120109	3.83708	-0.0628208	0.930001	-0.00197989	-0.762046	0.097691	-0.769777	0.0212303	0.98494	0.000139908	0.783276	0.515011	0.225728	8.07631	6.9949	7.0909	6.47354	4.49587	5.01013	4.67054	5.8163	8.031	5.94059	5.21032	5.01709	6.1669	5.8118	6.47543
X2JCV2	FBgn0002565	0	Lsp2	Lsp2	Larval serum protein 2, isoform B	2.04278	0.0372803	2.91816	0.342685	0.589535	0.0786428	4.45154	0.0940745	4.56963	2.75144	0.212572	1.85033	1.0875	0.0718528	1.24362	-0.612598	0.126489	-0.55008	0.955283	0.19813	0.671611	-2.40875	0.252487	-1.43986	-3.36404	0.156627	-2.7085	2.00222	1.91423	0.897953	-0.13058	-0.455288	0.299983	-0.137789	-5.44358	-2.95884	0.298366	0.978585	0.274959	-1.45515	-0.0958837	0.237091
Q9VS84	FBgn0268063	0	ltl	ltl	FI03225p	1.63909	0.223405	1.0669	0.405063	0.548818	0.105548	-0.387471	0.785838	-0.0405554	-1.6215	0.230234	-1.03424	1.76645	0.200912	1.23121	0.53242	0.446496	0.186444	-0.127357	0.0959133	-0.129665	2.02656	0.165111	1.58523	2.15392	0.150044	1.77436	-5.71891	-2.57962	-3.39337	-5.70999	-5.68508	-3.99892	-2.02821	-5.26782	-3.23346	-5.72586	-5.57383	-5.69156	-5.50585	-5.49906	-5.60427
Q9VIE8	FBgn0010100	0	mAcon1	mAcon1	Aconitate hydratase, mitochondrial	-0.705348	0.176833	-0.53073	-0.854845	0.0983027	-0.861201	-0.764888	0.118833	-0.70757	-0.914386	0.0266903	-1.43892	-0.537273	0.222442	-0.350723	-0.68677	0.0173208	-1.2097	-0.168075	0.63751	-0.0328608	0.0595405	0.871558	0.00355479	0.227615	0.336615	0.107632	2.69235	2.29214	1.6181	2.10954	1.96767	2.07688	3.26122	2.6743	2.96173	2.56166	2.95464	2.6981	2.67962	3.49109	2.54792
H1UUK0	FBtr0346007	0	mamo-RC	mamo-RC	FI17807p1	2.05215	2.80554e-05	9.34135	2.9989	0.000608807	9.64302	1.78734	0.00174621	4.9293	2.73409	0.000170134	10.3053	0.251856	0.2772	0.140336	1.19861	0.00630933	2.63696	1.80029	0.00476411	4.18031	0.264813	0.195272	0.187847	-1.53548	0.00260826	-3.96714	-3.40377	-3.37565	-3.59585	-2.61557	-2.68942	-2.23002	-4.96252	-5.41072	-5.36404	-3.48992	-3.59365	-4.04727	-5.47729	-5.43003	-5.6244
A0A0B4KI71	FBgn0002645	0	Map205	Map205	Microtubule-associated protein 205, isoform C	-0.991507	0.431959	-0.361461	0.349357	0.850427	0.0245818	-1.09536	0.40137	-0.434261	0.245505	0.895098	0.011816	-1.03334	0.440187	-0.368244	0.307522	0.870735	0.0184863	0.0418346	0.97886	0.000388206	0.103851	0.946382	0.00248551	0.0620168	0.968961	0.000849233	-5.69786	-5.60361	-5.51494	-1.47195	-5.69394	-5.62793	-2.43874	-5.48023	-5.61137	-2.40974	-5.68984	-5.61681	-5.54224	-2.58508	-5.71458
Q24147	FBgn0010342	1	Map60	Map60	CP60	-0.220659	0.119292	-0.203754	-0.0949167	0.127517	-0.0848963	-0.306145	0.0651602	-0.363093	-0.180403	0.147902	-0.149739	-0.275979	0.2445	-0.168822	-0.150237	0.471452	-0.0490616	0.05532	0.776831	0.00606712	0.085486	0.414352	0.0327096	0.030166	0.883485	0.00162296	-5.90059	-5.59415	-5.75841	-5.55136	-5.68343	-5.64113	-5.59619	-5.31138	-5.42714	-5.13737	-5.61564	-5.6722	-5.55049	-5.4737	-5.56698
A0A0B4KHR8	FBgn0043884	0	mask	mask	Multiple ankyrin repeats single KH domain, isoform E	0.0647339	0.722649	0.00913218	-1.82135	0.146555	-1.51901	-1.15934	0.00288737	-2.94413	-3.04542	0.058624	-3.75173	-0.958027	0.0342815	-1.40345	-2.84411	0.060284	-3.46925	1.02276	0.0301921	1.55471	1.22407	0.00208579	3.2814	0.20131	0.499612	0.0606683	-2.42388	-1.98945	-2.21342	-2.78712	-3.96468	-5.53321	-0.828061	-1.0537	-1.26697	-0.792354	-1.42317	-1.53714	-2.12002	-2.20331	-2.49762
Q7KSN0	FBgn0038016	1	MBD-R2	MBD-R2	SD10773p	4.30758	0.147424	3.58146	4.8745	0.120696	4.47628	1.46482	0.720002	0.20898	2.03174	0.624974	0.414755	0.919304	0.208401	0.626138	1.48622	0.0963576	1.51017	3.38828	0.205926	2.32534	2.84276	0.529302	0.785446	-0.545516	0.892587	-0.0269208	0.409271	0.635251	0.493407	0.993941	1.04376	1.20098	-5.49709	-3.40592	6.04647	0.528789	-0.546464	-1.20231	-0.058486	-5.61829	-5.70804
Q9V9T5	FBgn0039877	0	Mccc1	Mccc1	GM14617p	0.257246	0.223991	0.16715	0.211367	0.318113	0.105138	0.126659	0.388321	0.0520326	0.0807798	0.617716	0.0169001	-0.546204	0.0121445	-1.04632	-0.592083	0.013437	-1.1082	0.80345	0.0157178	1.44911	0.130587	0.524602	0.0365866	-0.672863	0.0100976	-1.34289	7.20799	7.35779	7.13092	7.24068	6.98842	7.32996	6.8938	7.25643	7.16649	7.6662	7.9678	7.70131	6.70656	6.99105	7.22734
Q9V9A7	FBgn0042083	0	Mccc2	Mccc2	Probable methylcrotonoyl-CoA carboxylase beta chain, mitochondrial	-1.40455	0.504445	-0.417412	-0.573792	0.599093	-0.127672	-1.2806	0.518293	-0.365516	-0.449848	0.427294	-0.166117	-2.58534	0.251929	-1.5479	-1.75459	0.0452947	-2.35808	1.1808	0.319768	0.584689	-0.123944	0.904276	-0.00541621	-1.30474	0.0830035	-1.4103	-5.88914	-1.22026	-0.751132	-1.82988	-2.47494	-1.06345	-0.983066	-1.1073	-1.92836	-0.134484	-0.761185	0.791168	-2.90267	-0.822245	0.0780257
Q8MQS7	FBgn0262782	0	Mdh1	Mdh1	Malate dehydrogenase	-2.22616	0.234406	-1.40255	-2.37067	0.178027	-1.77685	-1.59097	0.355513	-0.714576	-1.73548	0.278993	-0.962162	-1.88832	0.290999	-1.01234	-2.03283	0.223388	-1.32325	-0.337843	0.479155	-0.107949	-0.635192	0.150154	-0.523056	-0.297348	0.498849	-0.0898084	-1.77895	-1.58436	-5.68507	-1.47976	-5.44786	-2.55429	-1.0027	-1.70659	-1.56617	-1.54353	-0.475619	-1.36427	-0.790705	-0.306745	-1.27244
Q9VEB1	FBgn0262559	0	Mdh2	Mdh2	IP09655p	-2.27149	0.123592	-2.06253	-4.11251	0.184521	-3.0184	-1.94585	0.168303	-1.50591	-3.78687	0.215872	-2.52131	-1.68288	0.206253	-1.15378	-3.52391	0.237771	-2.19836	-0.588608	0.471176	-0.192367	-0.325644	0.672279	-0.0561575	0.262965	0.336549	0.12437	1.27319	1.15994	-1.55569	1.44609	-5.64823	-0.443503	2.42885	2.2396	2.04652	1.78647	2.38204	1.75756	2.86776	3.52421	1.29993
Q8MRC4	FBgn0004513	0	Mdr65	Mdr65	RE14657p	-0.129695	0.458576	-0.0439131	0.832171	0.44199	0.295077	-0.82005	0.367525	-0.356486	0.141816	0.90616	0.00606901	-6.66547	1.96779e-05	-31.3678	-5.7036	0.0189962	-9.8178	6.53577	0.000215973	23.9575	0.690355	0.433768	0.250421	-5.84542	0.0104388	-11.5818	-5.92502	-5.50259	-5.53244	-2.94232	-5.53466	-5.59747	-5.543	-3.41279	-5.5441	1.34118	0.690911	1.00426	-5.38929	-5.61878	-5.56289
P23128	FBgn0004419	0	me31B	me31B	ATP-dependent RNA helicase me31b	-0.274019	0.0846555	-0.293843	-0.11505	0.372038	-0.0494039	-3.66705	0.0017767	-10.0858	-3.50808	0.00189915	-9.54704	-0.869576	0.398909	-0.347071	-0.710606	0.476507	-0.228766	0.595556	0.542764	0.158054	3.39303	0.000832925	10.4485	2.79748	0.0681366	3.26359	-5.8449	-5.66233	-5.71565	-5.64104	-5.63486	-5.47007	-1.82352	-1.9215	-2.4767	-3.24007	-5.59247	-5.78162	-5.37094	-5.3709	-5.65898
Q9VP05	FBgn0037109	1	MED1	MED1	Mediator of RNA polymerase II transcription subunit 1	5.37525	4.61594e-06	28.6809	4.97023	5.52423e-05	21.1619	5.3667	5.64783e-06	28.1651	4.96167	6.86336e-05	20.6577	1.48667	0.0215668	2.47711	1.08165	0.0399705	1.51242	3.88858	0.00283739	9.90453	0.00855358	0.942338	0.000220626	-3.88003	0.00301519	-9.78033	-0.0940345	0.0146734	-0.344306	-0.377124	-0.831796	-0.429817	-5.653	-5.47674	-5.39402	-1.08659	-1.80489	-1.9922	-5.42288	-5.44943	-5.67712
T2FF99	FBtr0072554	1	MED14	MED14-RA	FI21210p1 (Fragment)	4.85228	0.000127884	18.8908	3.37718	0.0288474	5.20049	4.90301	0.00136409	14.0479	3.4279	0.0328711	5.08422	3.96134	0.0448647	5.34026	2.48623	0.102161	2.46315	0.890944	0.441642	0.316222	-0.050724	0.779833	-0.0054781	-0.941668	0.419634	-0.35513	-1.13665	-0.4831	-0.454365	-2.92975	-2.68281	-0.886877	-5.67236	-5.50441	-5.60637	-5.6199	-5.55362	-2.78462	-5.41869	-5.36084	-5.85144
Q9VEC1	FBgn0038578	1	MED17	MED17	Mediator of RNA polymerase II transcription subunit 17	5.70672	2.05424e-05	26.7494	4.86762	0.00028058	17.2895	5.68457	0.000317115	19.8891	4.84547	0.00272979	12.4232	1.50053	0.000606926	4.827	0.66143	0.110593	0.632508	4.20619	0.000105129	16.7334	0.0221413	0.902432	0.000987181	-4.18404	0.000386779	-14.2782	0.270376	0.276331	-0.0650412	-1.12086	-0.685158	-0.229622	-5.53453	-5.49417	-5.54336	-1.16983	-1.49878	-1.35132	-5.3377	-5.4417	-5.85908
Q9V439	FBgn0040339	1	MED22	MED22	Mediator of RNA polymerase II transcription subunit 22	-1.23875	0.490596	-0.383116	-2.34266	0.196649	-1.65464	-0.295214	0.864148	-0.0187201	-1.39912	0.366997	-0.60909	0.123553	0.93414	0.00365567	-0.980356	0.39101	-0.3998	-1.36231	0.426267	-0.504486	-0.94354	0.613364	-0.200296	0.418767	0.796288	0.0414286	-5.73026	-2.39491	-5.48245	-5.64755	-5.71559	-5.55621	-5.47265	-1.82081	-5.42852	-2.85366	-5.56037	-5.56425	-2.76364	-5.64112	-1.48661
Q9NIW0	FBgn0002719	0	Men	Men	Malic enzyme	-3.13083	0.0243641	-5.05082	-2.26571	0.124412	-2.05078	-2.75959	0.0438383	-3.74793	-1.89447	0.184329	-1.39131	0.707753	0.397642	0.283461	1.57288	0.235249	0.988511	-3.83859	0.00627314	-8.45455	-0.371242	0.660799	-0.0667978	3.46735	0.0348334	5.0554	-3.64945	-5.52815	-5.7332	-2.46036	-4.14326	-5.7118	-1.07106	-2.13986	-3.4211	-5.5656	-5.64078	-5.82767	-2.08443	-1.14442	-2.28944
Q0E8J0	FBgn0035357	1	MEP-1	MEP-1	MEP-1, isoform A	5.18253	3.17289e-05	23.3138	5.40477	1.92249e-06	30.8944	4.0165	0.0680779	4.68724	4.23875	0.0631421	5.08515	-0.427155	0.0932187	-0.440182	-0.204911	0.115289	-0.19225	5.60968	5.93651e-05	23.7091	1.16602	0.409256	0.452423	-4.44366	0.0584997	-5.47835	-0.497547	-0.0311853	-0.434406	-0.261251	0.000700507	-0.035855	-2.0962	-5.26943	-5.64703	0.0577157	0.0918215	0.168791	-5.32785	-5.54054	-5.64233
A0A0B4LGV3	FBgn0034240	1	MESR4	MESR4	Misexpression suppressor of ras 4, isoform D	3.75331	0.00877831	7.71903	3.57651	0.000147348	13.704	3.70284	0.00935944	7.51215	3.52604	0.000205827	12.9987	0.401384	0.418234	0.151956	0.224581	0.253399	0.133894	3.35193	1.31256e-05	16.3637	0.0504701	0.671254	0.00873704	-3.30146	7.39362e-06	-16.9403	-1.84034	-1.14805	-2.52142	-2.13004	-1.72872	-2.18145	-5.67146	-5.41384	-5.53303	-2.15541	-2.34696	-2.21159	-5.51193	-5.5051	-5.75272
A1ZBE9	FBgn0034401	0	MetRS	MetRS	Methionyl-tRNA synthetase	1.73806	0.286317	0.944032	1.25669	0.409958	0.486667	2.80838	0.0850061	3.00651	2.32701	0.129423	2.06636	0.688433	0.325466	0.335608	0.207064	0.679162	0.0347923	1.04963	0.478753	0.335763	-1.07032	0.531212	-0.294051	-2.11995	0.155992	-1.71058	-0.67036	-2.10015	-2.3233	-2.33183	-1.48383	-2.72226	-2.53916	-5.42601	-5.55379	-2.69427	-1.81894	-2.6459	-3.03285	-1.57578	-5.69936
Q9VFC7	FBgn0038294	0	Mf	Mf	Mf5 protein	0.226228	0.222612	0.147602	-1.0697	0.0214034	-1.78589	0.0876986	0.677193	0.0148463	-1.20823	0.0128003	-2.28691	1.38709	0.027787	2.15853	0.0911571	0.812574	0.00821661	-1.16086	0.0419071	-1.59933	0.138529	0.519201	0.0394343	1.29939	0.0266171	2.04633	1.41698	1.04477	1.15046	0.279356	-0.091062	-0.463878	1.42809	1.01652	0.904492	0.220234	-0.737775	-0.0315136	0.844641	1.19833	0.890548
Q9VGE9	FBgn0260745	0	mfas	mfas	GH11519p	-3.96487	0.019511	-6.77883	-1.53457	0.318472	-0.762571	-3.40992	0.00725212	-7.29564	-0.979619	0.486255	-0.306754	-2.67922	0.0286062	-4.13549	-0.24892	0.855388	-0.016886	-1.28565	0.176148	-0.969537	-0.554951	0.480227	-0.176781	0.7307	0.306377	0.375393	-5.9254	-5.7196	-5.56921	-5.57927	-2.35072	-1.99333	-2.33624	-1.69899	-2.94923	-2.52748	-4.05405	-2.59502	-0.907551	-1.49161	-2.92045
X2JFD6	FBgn0030731	0	Mfe2	Mfe2	Peroxisomal multifunctional enzyme type 2, isoform B	1.79503	0.100743	1.78926	-1.59086	0.141282	-1.35209	1.38112	0.233408	0.872704	-2.00477	0.137242	-1.72914	1.66549	0.234564	1.04883	-1.7204	0.228747	-1.10216	0.129536	0.920531	0.00465828	0.413913	0.719351	0.0592141	0.284377	0.838417	0.0217662	-1.78684	-2.15489	-2.76215	-5.54615	-5.67646	-5.63893	-2.95172	-5.26893	-2.62657	-3.68779	-5.73628	-2.27628	-5.36129	-3.52942	-3.19824
E1JHJ3	FBgn0264695	0	Mhc	Mhc	Myosin heavy chain, isoform O	2.7709	0.200503	1.93375	-2.02369	0.31605	-1.01234	2.11218	0.352483	0.956525	-2.68241	0.256062	-1.58706	2.26862	0.32613	1.10393	-2.52597	0.281407	-1.39097	0.502279	0.836746	0.0388795	0.658716	0.786526	0.0686954	0.156438	0.951801	0.00335617	0.781398	-1.75759	0.880942	-5.76127	-5.4774	-3.24034	-5.53585	-0.870432	-0.0255035	-0.0845443	-5.70099	-1.11557	-1.13289	-1.4961	-5.77894
M9ND95	FBgn0264695	0	Mhc	Mhc	Myosin heavy chain, isoform U	1.12903	0.138002	0.971098	-0.0184505	0.979103	-0.000169218	0.0696359	0.933069	0.00209509	-1.07785	0.270085	-0.612757	0.636793	0.613167	0.135268	-0.510692	0.688445	-0.0827989	0.492241	0.702102	0.0756081	1.0594	0.286182	0.575633	0.567157	0.679286	0.0952526	6.96084	7.15317	7.99043	5.77833	7.10502	5.77864	7.03028	8.60532	6.25994	6.53891	5.01064	8.64452	5.95467	7.19746	5.56522
M9NEP1	FBgn0264695	0	Mhc	Mhc	Myosin heavy chain, isoform T	-0.452811	0.686375	-0.0740067	-4.1815	0.023917	-6.77944	0.26877	0.919536	0.00979161	-3.45992	0.266321	-1.98805	-0.194699	0.884975	-0.0103325	-3.92339	0.0448562	-5.28942	-0.258112	0.847522	-0.0185451	-0.721581	0.787663	-0.0747989	-0.463469	0.865694	-0.0290297	-1.3563	-2.04493	0.442512	-5.52678	-2.92869	-5.68932	-0.683444	2.3857	-5.46729	-1.66182	-1.94244	1.22964	-1.2048	0.929795	-1.32528
M9NF46	FBgn0264695	0	Mhc	Mhc	Myosin heavy chain, isoform R	1.37727	0.167665	1.06815	-0.043306	0.963069	-0.000707739	-0.336745	0.547356	-0.0881363	-1.75732	0.068766	-2.0431	0.448084	0.762398	0.0527926	-0.972489	0.539094	-0.260953	0.929183	0.564646	0.230645	1.71401	0.110148	1.64207	0.784829	0.607204	0.170045	0.575032	0.562496	1.54957	-1.41115	0.50743	-0.670894	1.32748	1.8611	0.508753	0.920315	-1.95676	2.37929	-0.089469	0.443286	-1.79852
P05661	FBgn0264695	0	Mhc	Mhc	Myosin heavy chain, muscle	-1.0771	0.424425	-0.400897	-1.04893	0.434623	-0.379593	-3.33534	0.0529824	-4.25545	-3.30716	0.053894	-4.195	-1.60112	0.434938	-0.578922	-1.57294	0.441763	-0.558098	0.524017	0.805918	0.0491053	2.25823	0.174795	1.71055	1.73422	0.417144	0.658507	-5.64809	-5.57883	-5.63826	-5.61336	-5.5882	-5.57909	-3.5305	-0.79122	-2.53745	-5.62598	-5.7209	-0.714936	-5.40198	-2.39509	-5.83679
M9PIA6	FBgn0262519	1	Mi-2	Mi-2	Mi-2, isoform D	6.30721	0.00129578	18.2119	6.67015	0.000135681	25.7967	1.02748	0.0498174	1.33841	1.39042	0.00508897	3.18874	-0.851514	0.0509177	-1.10112	-0.488574	0.0487981	-0.640812	7.15872	0.000206263	26.384	5.27973	2.57289e-08	40.0709	-1.87899	0.00412658	-4.48029	0.277399	0.972119	1.02442	0.950859	1.08179	1.33011	-0.248694	-0.310679	-0.24912	1.87322	1.47894	1.47632	-5.5206	-5.52463	-5.60245
A0A1B2AJ92	FBgn0036726	0		MICOS	MICOS complex subunit MIC13 (Fragment)	-1.91217	0.0979986	-1.92896	-2.34071	0.072562	-2.66675	-1.51279	0.139698	-1.29315	-1.94133	0.0944378	-1.98958	-0.925623	0.344353	-0.42856	-1.35416	0.201549	-0.941979	-0.98655	0.209663	-0.669352	-0.399381	0.202717	-0.276815	0.587169	0.402145	0.232294	-4.01637	-3.54614	-5.72816	-3.48747	-5.61777	-5.47103	-2.49525	-3.2228	-3.03425	-2.49661	-3.63742	-4.37976	-2.66977	-2.29107	-2.5933
O46093	FBgn0023509	1	mip130	mip130	EG:86E4.4 protein	2.96807	0.0221349	4.91192	4.21431	0.00637276	9.25323	2.35248	0.0430773	3.2129	3.59872	0.0119167	6.92337	-1.04924	0.020423	-1.77309	0.196998	0.606901	0.0427253	4.01731	0.0130021	7.57659	0.615589	0.487973	0.19182	-3.40172	0.0213915	-5.68005	-1.03685	-1.39811	-1.78236	-0.067461	0.312068	-0.723216	-4.2526	-2.59654	-4.42561	-0.228394	-0.154116	-0.687092	-3.68333	-5.47718	-3.96103
M9NEW1	FBgn0004687	0	Mlc-c	Mlc-c	Myosin light chain cytoplasmic, isoform B	4.59444	0.0470741	6.09782	1.81661	0.245243	1.10887	3.02386	0.00996534	6.05229	0.246041	0.762934	0.028913	2.03831	0.00920229	4.1502	-0.739516	0.335749	-0.35052	2.55613	0.147884	2.12179	1.57057	0.295707	0.831049	-0.985558	0.169448	-0.759829	1.71258	0.763461	1.45356	-2.64648	-0.907549	-0.849836	-1.32858	-1.14649	-2.66693	-0.706997	-0.521745	-0.956577	-5.32266	-1.46926	-3.06178
P06742	FBgn0002772	0	Mlc1	Mlc1	Myosin light chain alkali	-0.198238	0.782957	-0.0210651	-0.904485	0.0672914	-1.06009	0.455307	0.544801	0.120093	-0.25094	0.522468	-0.0707503	0.354069	0.629721	0.0711154	-0.352179	0.368067	-0.152871	-0.552307	0.0952264	-0.564039	-0.653545	0.0777581	-0.724948	-0.101238	0.732466	-0.0136887	3.05275	1.99711	0.916485	1.35603	0.751913	1.73966	1.9065	1.5094	1.18452	1.61308	1.33414	1.95692	2.25289	2.4587	1.84946
P18432	FBgn0002773	0	Mlc2	Mlc2	Myosin regulatory light chain 2	-0.352445	0.710555	-0.0523036	-3.81944	0.148842	-3.15973	-0.239755	0.758172	-0.0288263	-3.70675	0.164228	-2.90814	-0.0615247	0.936298	-0.00175873	-3.52852	0.177316	-2.6508	-0.290921	0.68504	-0.0477937	-0.112691	0.873483	-0.00662007	0.17823	0.637914	0.0347973	1.96252	0.779274	-0.303561	0.302618	-5.71776	-2.54761	1.5524	0.796145	0.808953	0.501345	1.338	0.783464	1.37883	2.0701	0.0466411
M9PH86	FBgn0259110	0	mmd	mmd	Mind-meld, isoform I	2.46215	0.00133771	7.07534	0.690388	0.340213	0.323273	-1.68153	0.00473435	-3.90912	-3.45329	0.0203863	-5.83836	-1.84	0.00398008	-4.4162	-3.61176	0.0191199	-6.20687	4.30215	2.04256e-05	20.1763	4.14368	2.52948e-05	19.0484	-0.158469	0.42537	-0.0588291	0.365137	0.901588	1.06891	-0.322194	-2.09821	-0.559249	2.24382	2.6977	2.43871	2.67469	2.79414	2.38681	-1.41447	-1.82663	-1.80972
P91891	FBgn0017572	1	Mo25	Mo25	Protein Mo25	-0.167111	0.0318129	-0.250231	0.721165	0.394893	0.291005	-0.200938	0.116478	-0.187627	0.687339	0.413531	0.263589	-0.0888599	0.0948298	-0.0909086	0.799416	0.355668	0.358902	-0.078251	0.175194	-0.0591954	0.0338266	0.73215	0.00458011	0.112078	0.298349	0.0588715	-5.6588	-5.73093	-5.76873	-3.48985	-5.53321	-5.47057	-5.67982	-5.43121	-5.44462	-5.64669	-5.64081	-5.60439	-5.4779	-5.61079	-5.56844
Q8ISE5	FBgn0039581	1	Moca-cyp	Moca-cyp	Peptidylprolyl cis-trans isomerase	1.2996	0.338872	0.610765	1.29492	0.3293	0.624683	-1.69823	0.0880403	-1.79217	-1.7029	0.036674	-2.44476	-1.99913	0.0612347	-2.42494	-2.0038	0.0208871	-3.36663	3.29873	0.080074	3.61708	2.99783	0.096426	3.04521	-0.300899	0.138058	-0.258754	-1.05816	-2.23454	-2.9481	-1.36221	-2.45458	-2.43804	-0.502633	-0.417522	-0.225962	0.0936969	0.0019998	-0.339118	-2.31651	-5.40066	-2.42242
P13469	FBgn0002780	1	mod	mod	DNA-binding protein modulo	2.34208	0.021773	3.89273	0.85039	0.489693	0.263686	-2.81744	0.00562495	-6.33892	-4.30914	0.0450465	-5.80156	-2.76692	0.00912166	-5.64432	-4.25862	0.0491306	-5.57303	5.10901	0.000169915	19.2598	5.15953	0.000954009	15.5841	0.0505201	0.866702	0.00313882	-3.55881	-3.54158	-2.42511	-5.6998	-5.6596	-2.64117	-0.382795	-0.744704	0.0543337	-0.113306	-0.455679	-0.65574	-5.45196	-5.44565	-5.65413
A0A0B4K7A6	FBgn0002781	1	mod(mdg4)	mod(mdg4)	Modifier of mdg4, isoform AD	4.01251	0.00259602	10.3751	4.68919	0.000182363	17.5332	1.76671	0.259008	1.03651	2.44338	0.163913	1.919	-0.856344	0.051791	-1.10104	-0.17967	0.339561	-0.0842802	4.86886	5.86107e-05	20.6051	2.2458	0.18757	1.63233	-2.62305	0.14702	-2.18401	-1.6459	-1.06435	-1.85955	-0.59857	-0.924549	-1.01666	-1.99196	-5.56334	-2.31462	-0.457796	-0.798695	-0.744282	-5.51525	-5.46663	-5.62546
A0A0B4JDA0	FBgn0002783	1	mor	mor	Moira, isoform B	5.30995	8.59435e-06	26.8991	5.3777	1.66054e-05	25.7041	4.40472	0.0317515	6.5993	4.47246	0.0298214	6.82261	0.489749	0.32194	0.241067	0.557493	0.274095	0.313366	4.82021	0.00293268	12.2083	0.905239	0.393231	0.366941	-3.91497	0.0277193	-6.09645	-0.171215	-0.537811	-0.120591	-0.188134	-0.48994	0.0516884	-3.00798	-5.42886	-5.60693	-0.317424	-0.469642	-1.5118	-5.36607	-5.58212	-5.81129
P14318	FBgn0002789	0	Mp20	Mp20	Muscle-specific protein 20	2.66356	0.0415279	3.68013	-0.0368611	0.965963	-0.000554372	2.45007	0.0265302	3.86194	-0.250353	0.725036	-0.0349593	2.98115	0.170371	2.29132	0.280727	0.867969	0.0172635	-0.317589	0.857891	-0.0211412	0.213491	0.822055	0.0181679	0.53108	0.759702	0.0633881	0.981145	-0.0442673	-0.554508	-2.15162	-3.32514	-2.24213	-1.25643	-2.99531	-2.7161	-5.74223	-1.00012	-1.81872	-2.77314	-1.21868	-3.61649
Q7JUS9	FBgn0034497	0	Mpcp1	Mpcp1	MIP16332p	-2.27727	0.110803	-2.17582	-1.88909	0.145503	-1.58141	-1.61279	0.197627	-1.13565	-1.22461	0.277198	-0.682366	-1.80194	0.165186	-1.40916	-1.41376	0.227923	-0.907932	-0.475333	0.102831	-0.469571	-0.664476	0.0404464	-0.925696	-0.189143	0.341557	-0.0882421	-0.946392	0.831757	-2.09552	1.00814	-1.8536	-0.200153	0.922377	0.997005	0.708841	1.22301	1.20002	0.772621	1.20464	1.66549	1.75152
Q0E8E8	FBgn0026409	0	Mpcp2	Mpcp2	MIP08013p1	-1.5171	0.112658	-1.43857	-2.46797	0.0847312	-2.64556	-1.43654	0.128634	-1.27945	-2.38741	0.0881051	-2.51872	-1.30411	0.155133	-1.05541	-2.25499	0.10958	-2.16539	-0.212986	0.611742	-0.045458	-0.0805603	0.881449	-0.00441493	0.132426	0.778775	0.0143799	0.747604	0.441156	-1.20387	-2.56411	-0.593244	0.289622	2.14088	1.33755	0.816082	1.51239	1.46726	0.917575	1.54758	2.06207	0.92653
Q9Y0I1	FBgn0027378	1	MRG15	MRG15	NuA4 complex subunit EAF3 homolog	5.95905	0.0021423	15.9054	4.38175	0.0309635	6.61272	5.89562	0.00115432	17.3194	4.31832	0.0305219	6.54393	3.48433	0.0113539	6.77651	1.90703	0.129808	1.69095	2.47472	0.0472228	3.28111	0.0634336	0.618411	0.01324	-2.41129	0.0465992	-3.21093	0.125175	0.0412534	1.00372	-2.73446	-0.732167	-0.0951296	-5.61553	-5.30054	-5.60064	-1.97135	-3.74914	-3.56234	-5.46892	-5.61904	-5.61904
Q9VSR5	FBgn0011787	0	mRpL12	mRpL12	GM03767p	-2.49289	4.02921e-05	-10.9557	-1.47689	0.237774	-0.921337	-2.78862	0.00878753	-5.73377	-1.77262	0.175047	-1.3416	-1.66758	0.181606	-1.23546	-0.651575	0.62111	-0.134766	-0.825317	0.426023	-0.305835	0.295727	0.456866	0.10061	1.12104	0.310466	0.569475	-5.78151	-5.48396	-5.72363	-2.86997	-5.59463	-5.4765	-3.32896	-3.03864	-2.25564	-5.63399	-3.42895	-2.92342	-3.29573	-2.9982	-3.21648
Q8SYP9	FBgn0287187	0	mRpS5	mRpS5	Mitochondrial ribosomal protein S5, isoform A	3.60406	8.71801e-06	18.235	2.02151	0.170708	1.552	3.51242	2.74884e-05	16.0196	1.92987	0.183819	1.41963	3.75605	2.2085e-05	17.4878	2.1735	0.153287	1.7703	-0.151992	0.234446	-0.0957485	0.0916398	0.438208	0.0328363	0.243632	0.0259334	0.386434	-1.85522	-1.8964	-2.12965	-5.47671	-2.53514	-2.61707	-5.56786	-5.45144	-5.39923	-5.68412	-5.65093	-5.81438	-5.3911	-5.60632	-5.69603
Q7KIF8	FBgn0026252	1	msk	msk	Ran binding protein 7	0.652463	0.519366	0.185643	1.55436	0.273269	0.875743	-5.82963	0.0186066	-10.0872	-4.92773	0.0403679	-6.86908	-6.63239	0.015122	-12.0735	-5.73049	0.0309119	-8.65231	7.28485	1.80971e-06	41.8325	6.48209	2.1981e-06	36.6754	-0.80276	0.00694637	-1.73255	-3.19277	-5.74235	-5.683	-2.12788	-5.73019	-4.05436	0.735472	1.12264	1.01264	1.89385	1.74132	1.64387	-5.31965	-5.61435	-5.64152
M9MRD1	FBgn0261836	1	Msp300	Msp300	Muscle-specific protein 300 kDa, isoform D	-0.971526	0.113469	-0.91821	-4.08275	0.216315	-2.71468	-0.676876	0.0799093	-0.742805	-3.7881	0.241405	-2.33822	-0.493841	0.220179	-0.324564	-3.60507	0.257419	-2.12468	-0.477685	0.377036	-0.202355	-0.29465	0.552351	-0.0759564	0.183035	0.645496	0.0347961	2.276	2.0704	1.81239	1.03072	1.45901	-5.66461	3.06102	2.84398	2.28443	2.19796	2.33003	3.11233	2.88557	2.44394	3.74387
M9MRJ4	FBgn0261836	1	Msp300	Msp300	Muscle-specific protein 300 kDa, isoform G	4.25777	0.000743226	13.322	1.05488	0.451339	0.364456	1.17997	0.419788	0.444812	-2.02293	0.281815	-1.11268	1.67716	0.110335	1.60552	-1.52573	0.324019	-0.746739	2.58061	0.0523288	3.30643	3.0778	0.116028	2.87909	0.497193	0.734027	0.066767	-1.55995	-1.56507	-0.711685	-5.555	-5.67735	-2.21303	-4.78286	-1.11928	-1.47445	-2.28989	-4.27289	-2.30539	-5.27382	-5.50938	-5.82681
A0A0B4KFE9	FBgn0013756	1	Mtor	Mtor	Megator, isoform B	6.08756	8.46853e-05	24.7897	6.81704	0.0015979	19.0635	2.83592	0.00889706	5.81577	3.5654	0.00320836	8.89111	0.44524	0.315552	0.223034	1.17473	0.0811921	1.28102	5.64232	0.00118068	16.5199	3.25164	0.0106848	6.40974	-2.39068	0.0114064	-4.64473	0.84897	0.155737	0.644224	0.681089	2.00155	1.15476	-1.5783	-2.99512	-2.2854	0.56628	0.253599	-0.506667	-5.33903	-5.52858	-5.74612
Q9V397	FBgn0028479	0	Mtpα	Mtpalpha	BcDNA.GH12558	-1.6417	0.429592	-0.602412	-1.8119	0.376562	-0.76854	-2.69734	0.12593	-2.42726	-2.86754	0.0913594	-2.98008	-2.88642	0.1219	-2.63819	-3.05662	0.0930793	-3.15182	1.24472	0.486956	0.388988	1.05564	0.555643	0.269403	-0.189081	0.759651	-0.0225736	-2.14738	-5.53966	-5.56816	-5.71076	-5.53646	-2.51855	-1.37929	-1.04519	-2.73869	-1.70211	-1.12434	-1.76948	-1.92197	-0.768699	-5.63941
Q9W1H8	FBgn0025352	0	Mtpβ	Mtpbeta	GH13256p	-2.14856	0.298559	-1.12793	-3.59276	0.134436	-3.13104	1.40753	0.473753	0.456671	-0.0366735	0.983684	-0.000262017	-1.28398	0.527707	-0.356443	-2.72819	0.208537	-1.8574	-0.864574	0.469877	-0.283594	-3.55609	0.0377188	-5.06189	-2.69152	0.0978137	-2.71736	-1.42894	-0.891366	-5.77126	-5.54117	-5.69112	-1.19189	-3.34253	-3.39228	-5.57936	-0.676526	-0.214782	-3.3483	-0.662578	-0.321709	-0.661602
Q9Y134	FBgn0001986	0	Mtr4	Mtr4	L.2.35Df	1.14576	0.230814	0.729548	0.787421	0.363641	0.345935	1.78525	0.120944	1.63781	1.42691	0.172404	1.08938	0.2554	0.345105	0.118007	-0.102937	0.684176	-0.0169674	0.890358	0.317189	0.444006	-0.639488	0.543936	-0.169114	-1.52985	0.147991	-1.26941	2.06973	2.19603	1.9433	1.85773	1.53741	1.73891	0.20386	1.51769	-0.868232	1.46382	1.79657	2.18247	-0.0779226	0.640592	2.20911
Q7KTK9	FBgn0283658	0	muc	muc	Midline uncoordinated, isoform A	-0.305981	0.683867	-0.0504956	1.11394	0.154762	0.902668	-2.0543	0.0485315	-2.6993	-0.634375	0.0410923	-0.879395	-2.60585	0.0310205	-3.93053	-1.18592	0.0118091	-2.2862	2.29987	0.0461179	3.07292	1.74832	0.0760593	1.9561	-0.551549	0.000168322	-2.08147	-0.125509	0.802762	1.50604	2.14167	1.90627	2.39512	2.80385	2.81892	2.72342	3.32161	3.29644	3.38279	2.00408	0.840753	0.256405
A0A0B4LID0	FBgn0038642	0	Muc91C	Muc91C	Mucin 91C, isoform B	-0.0976312	0.577416	-0.0232862	-0.0471255	0.784237	-0.00497423	-0.107932	0.316641	-0.0539048	-0.0574263	0.580068	-0.0135825	0.104279	0.13109	0.0920188	0.154785	0.0707833	0.178013	-0.20191	0.301923	-0.105014	0.0103008	0.954882	0.000206536	0.212211	0.10398	0.208614	-5.69284	-5.59457	-5.64029	-5.67906	-5.52767	-5.56945	-5.66531	-5.38462	-5.55398	-5.8057	-5.65994	-5.7749	-5.32808	-5.48118	-5.82555
Q4AB27	FBgn0039157	0	Myo95E	Myo95E	Myosin 95E, isoform E	1.13107	0.506068	0.334559	0.892487	0.439113	0.318996	-3.0132	0.154825	-2.44117	-3.25178	0.0524937	-4.16193	-3.98367	0.0985075	-4.00969	-4.22225	0.0339486	-6.20323	5.11473	0.000953798	15.4493	4.14427	0.00942425	8.39526	-0.970468	0.19193	-0.695687	-5.86091	-1.58034	-5.73265	-2.77035	-5.54643	-5.57285	-1.33172	-0.531211	-2.27136	0.197758	-0.513911	-0.906738	-5.37656	-5.3612	-5.82934
D0IQJ1	unknown ID	0		n-syb-RD	RH40025p	-1.35459	0.140482	-1.15462	-2.21343	0.181597	-1.63991	-1.22483	0.0965092	-1.24373	-2.08366	0.205498	-1.43187	-1.01511	0.138403	-0.871831	-1.87394	0.237485	-1.17002	-0.339483	0.628375	-0.0685012	-0.129765	0.846371	-0.00940009	0.209718	0.537984	0.0564625	-1.62503	-2.8611	-3.05737	-2.49898	-5.62602	-1.99501	-0.976541	-1.27884	-1.61364	-1.89099	-1.03804	-1.56915	-1.06724	-0.215873	-2.19661
Q9V3H9	FBgn0028471	1	Nab2	Nab2	BcDNA.LD27873	-0.561672	0.688302	-0.0911149	0.132042	0.922773	0.00460896	-1.26644	0.481256	-0.402252	-0.572727	0.742662	-0.0740015	0.0177456	0.990037	7.71667e-05	0.71146	0.62445	0.145495	-0.579417	0.338514	-0.272571	0.704769	0.587877	0.1626	1.28419	0.368295	0.557086	3.00552	-0.909245	-0.218813	2.79855	-1.05697	2.21703	0.0275129	1.82011	3.82917	1.51977	0.301016	0.00344811	0.994252	1.49042	1.07781
A0A0B4LEY6	FBgn0086904	0	Nacα	Nacalpha	Nascent polypeptide associated complex protein alpha subunit, isoform D	-0.471349	0.21887	-0.311002	-2.44448	0.206371	-1.67533	0.459563	0.232079	0.29153	-1.51357	0.372685	-0.648803	-0.462009	0.22638	-0.298071	-2.43514	0.208021	-1.6605	-0.00934012	0.951489	-0.000201709	-0.930912	0.00948599	-1.88316	-0.921572	0.0125666	-1.75171	-0.923775	-0.704576	-1.60695	-1.75303	-5.70918	-1.69248	-1.39266	-1.38294	-1.83839	-0.483272	-0.623421	-0.742582	-0.653967	-0.377599	-0.789689
Q9VWI9	FBgn0086778	0	nAChRα7	nAChRalpha7	Nicotinic acetylcholine receptor alpha7, isoform A	-0.770218	0.425333	-0.28596	-0.737592	0.441771	-0.2617	-2.39267	0.189445	-1.72874	-2.36004	0.193861	-1.68155	-2.89184	0.0212855	-4.83491	-2.85921	0.0248638	-4.58741	2.12162	0.0931954	2.18655	1.62245	0.336235	0.767999	-0.499167	0.732386	-0.0675174	-5.79066	-5.49838	-5.56364	-5.56202	-5.62165	-5.57113	-2.3537	-1.6773	-5.64368	-1.81882	-3.03567	-3.32269	-3.30974	-5.44454	-5.78774
P04755	FBgn0000038	0	nAChRβ1	nAChRbeta1	Acetylcholine receptor subunit beta-like 1	3.98358	0.0078945	8.37618	2.03017	0.223232	1.32214	-1.92824	0.0325991	-2.8669	-3.88165	0.0741007	-4.38696	-2.03489	0.0314703	-3.05661	-3.9883	0.0624756	-4.80307	6.01847	0.00226912	15.9137	5.91182	0.0001498	22.6097	-0.106649	0.841849	-0.00797369	-1.76779	-0.67599	-2.21742	-1.59132	-3.30351	-5.6266	0.365892	0.810266	-0.0526276	1.31994	0.19078	-0.0672471	-5.29179	-5.51564	-5.80451
Q24150	FBgn0015268	1	Nap1	Nap1	Nucleosome assembly protein NAP-1	-1.07072	0.345497	-0.494196	4.02763	0.0416197	5.56095	-4.3807	8.95531e-05	-17.7327	0.717649	0.028142	1.11282	-4.5921	0.00161344	-12.8223	0.506244	0.211071	0.342003	3.52139	0.0454969	4.72576	3.30998	0.058873	4.07155	-0.211406	0.563443	-0.0526717	-5.86934	-5.52856	-5.76358	-0.458953	-0.872126	-0.535356	-1.62736	-1.06181	-1.33021	-0.559147	-1.38052	-1.4455	-5.39177	-2.90581	-5.65175
Q8IQQ0	FBgn0010352	0	Ogdh	Nc73EF	Neural conserved at 73EF, isoform F	-1.83814	0.068647	-2.13845	-5.36006	0.0500895	-6.96943	-1.69376	0.0814725	-1.84448	-5.21568	0.0631355	-6.25738	-1.44353	0.10591	-1.40753	-4.96545	0.0667841	-5.83603	-0.394609	0.523735	-0.110841	-0.144381	0.800578	-0.0139467	0.250227	0.490174	0.077483	0.263011	-0.895703	-1.65783	-5.67566	-5.70461	-1.47601	1.28915	0.669677	0.831915	0.759321	1.09912	0.181621	1.13045	1.87962	0.21382
P42325	FBgn0013303	0	Nca	Nca	Neurocalcin homolog	-0.590365	0.281945	-0.324604	-0.433272	0.397234	-0.173722	-0.30791	0.012841	-0.582382	-0.150817	0.219923	-0.0991969	-0.10622	0.225321	-0.0687454	0.0508728	0.658241	0.00923925	-0.484145	0.35407	-0.218306	-0.282455	0.558498	-0.0714551	0.20169	0.0692028	0.233935	-5.81894	-5.73886	-5.74252	-5.71838	-5.44097	-5.66969	-5.54753	-5.37081	-5.45825	-5.78549	-5.59797	-5.5982	-4.39268	-5.39169	-5.74486
Q9U6A0	FBgn0028704	0	Nckx30C	Nckx30C	Sodium/potassium/calcium exchanger Nckx30C	-0.155677	0.357221	-0.0695976	-0.071051	0.630447	-0.0142351	-1.56711	0.377789	-0.662498	-1.48248	0.399071	-0.591437	-0.252987	0.488214	-0.0787775	-0.168361	0.630166	-0.033764	0.09731	0.782875	0.0103448	1.41143	0.418038	0.534629	1.31412	0.446904	0.459661	-5.81204	-5.7003	-5.50215	-5.62532	-5.46429	-5.671	-5.46223	-5.53482	-1.31609	-4.82717	-5.67904	-5.74932	-5.31979	-5.5011	-5.72656
Q9VWI0	FBgn0031021	0	ND-18	ND-18	NADH dehydrogenase (Ubiquinone) 18 kDa subunit	-2.24093	0.229297	-1.4333	-2.19483	0.210963	-1.48325	-2.65927	0.174166	-2.01849	-2.61317	0.156865	-2.10223	-2.63709	0.183461	-1.9421	-2.59099	0.167202	-2.01257	0.396159	0.575369	0.0950994	0.418346	0.617494	0.0875878	0.0221865	0.970873	0.000284826	-5.9069	-1.78679	-5.64653	-5.73329	-5.53443	-1.93421	-1.17782	-2.80154	-1.38304	-1.51742	-1.67675	-2.23479	-2.76312	-1.0455	-2.80882
Q9VAK5	FBgn0039669	0	ND-20L	ND-20L	NADH dehydrogenase (Ubiquinone) 20 kDa subunit-like, isoform A	-0.37961	0.205003	-0.261263	-0.385807	0.120768	-0.354189	-0.230279	0.528649	-0.0637486	-0.236475	0.478513	-0.0756972	-0.390715	0.199229	-0.273754	-0.396912	0.122585	-0.36181	0.0111049	0.963726	0.000178196	-0.149332	0.663727	-0.0265826	-0.160437	0.643688	-0.0306955	-2.01644	-1.35994	-1.59766	-1.74716	-1.75675	-1.48872	-1.21937	-1.96258	-1.10126	-1.59764	-1.10439	-1.09986	-1.5606	-1.00927	-1.26534
Q9VX36	FBgn0030853	0	ND-24	ND-24	NADH dehydrogenase (Ubiquinone) 24 kDa subunit, isoform A	2.60039	0.0331421	3.84759	1.81186	0.0340645	2.65927	5.30453	0.0049285	12.2391	4.516	0.00871329	9.30214	4.65756	0.072596	5.30536	3.86903	0.112066	3.67761	-2.05716	0.299927	-1.07586	-2.70414	0.0418161	-3.72807	-0.646973	0.721845	-0.091583	1.20276	0.847403	-0.815925	0.350204	-0.313636	-1.16792	-5.62862	-5.55023	-3.5005	-1.26847	-5.61381	-5.85615	-2.86143	-1.73777	-1.96774
Q9VZU4	FBgn0266582	0	ND-30	ND-30	LD25561p	-0.240464	0.356018	-0.107855	-1.88899	0.237976	-1.17772	-0.361875	0.446526	-0.126712	-2.0104	0.213773	-1.34706	0.229776	0.623071	0.0472104	-1.41875	0.340458	-0.663886	-0.470241	0.350621	-0.214036	0.121411	0.788597	0.0125229	0.591652	0.332465	0.28296	-2.31965	-1.87459	-1.82304	-5.60171	-3.71101	-1.65015	-1.09733	-2.36299	-1.47134	-2.53785	-2.69586	-1.4729	-1.93893	-1.42897	-1.92799
P91929	FBgn0019957	0	ND-42	ND-42	NADH dehydrogenase [ubiquinone] 1 alpha subcomplex subunit 10, mitochondrial	-0.224291	0.490028	-0.0694807	-0.193053	0.457595	-0.065545	-0.409212	0.310139	-0.208062	-0.377974	0.291557	-0.202321	-0.563018	0.247762	-0.34117	-0.53178	0.245226	-0.324616	0.338727	0.398849	0.135217	0.184922	0.510478	0.0540013	-0.153806	0.716991	-0.0222228	1.90013	2.68945	1.88591	2.60361	1.93155	2.03406	2.78805	2.80763	2.10746	3.3235	2.59788	2.24317	2.27237	2.38	2.49601
Q9V4E0	FBgn0039909	0	ND-49	ND-49	LD47962p	-1.85626	0.287448	-1.00505	-0.859468	0.183248	-0.633394	-1.09721	0.490514	-0.33942	-0.100419	0.862365	-0.00645781	-1.67482	0.325632	-0.816095	-0.678029	0.292056	-0.36243	-0.181439	0.712494	-0.0267113	-0.759049	0.159787	-0.604551	-0.57761	0.296581	-0.304895	-1.94538	-1.49654	-5.60023	-1.41683	-2.85118	-1.78375	-1.26281	-2.28671	-2.201	-2.02586	-0.859697	-1.13213	-1.44032	-0.574385	-1.45866
Q9VMI3	FBgn0031771	0	ND-51	ND-51	NADH dehydrogenase [ubiquinone] flavoprotein 1, mitochondrial	-1.57024	0.157837	-1.259	-1.46099	0.176609	-1.10011	-0.511742	0.307778	-0.261891	-0.402498	0.399321	-0.160467	-0.0298077	0.777039	-0.00326564	0.0794358	0.444258	0.0279904	-1.54043	0.162818	-1.21432	-1.0585	0.280734	-0.583976	0.481934	0.330199	0.231919	-5.88063	-5.63128	-5.73499	-5.51056	-5.72644	-5.68218	-5.64929	-4.48129	-5.5811	-5.58619	-5.79387	-5.77742	-3.35849	-3.57508	-5.60263
O97418	FBgn0025839	0	ND-B14.5A	ND-B14.5A	EG:152A3.7 protein	-0.161791	0.306615	-0.0830647	-0.031337	0.821178	-0.00268128	-0.167661	0.254598	-0.099615	-0.0372069	0.767613	-0.0042735	0.0190422	0.854116	0.00130407	0.149496	0.156135	0.120569	-0.180833	0.252939	-0.107955	0.0058699	0.970873	7.53564e-05	0.186703	0.202473	0.129504	-5.81549	-5.56633	-5.74054	-5.66622	-5.46797	-5.59681	-5.65965	-5.34103	-5.6187	-5.81644	-5.75766	-5.60538	-5.50707	-5.37208	-5.75784
Q9VQM2	FBgn0031505	0	ND-B14.5B	ND-B14.5B	NADH dehydrogenase [ubiquinone] 1 subunit C2	2.30408	0.000741647	7.21133	0.657863	0.477881	0.210964	2.10027	0.00243591	5.48873	0.454054	0.610635	0.0972667	0.740483	0.0258997	1.17493	-0.905736	0.35459	-0.407829	1.5636	0.000474312	5.19731	0.20381	0.184097	0.14979	-1.35979	0.00110442	-4.02072	-3.52821	-2.97358	-3.37043	-5.71845	-3.4202	-5.67222	-5.41674	-5.26734	-5.48896	-4.24459	-3.95009	-3.89898	-5.4744	-5.5093	-5.80077
Q7JYH3	FBgn0034576	0	ND-B14.7	ND-B14.7	NADH dehydrogenase (Ubiquinone) B14.7 subunit	-0.341861	0.728205	-0.0470902	-0.853767	0.354388	-0.38464	0.385635	0.568583	0.09456	-0.126271	0.239775	-0.078313	0.642539	0.376531	0.272564	0.130633	0.226787	0.0841777	-0.9844	0.302137	-0.511688	-0.727496	0.415715	-0.277325	0.256904	0.0148174	0.469937	-3.94386	-5.73365	-5.55933	-5.74381	-5.51862	-5.51013	-5.4556	-5.53906	-5.39909	-5.69675	-5.74988	-5.71783	-5.40081	-5.50108	-3.30938
Q9W402	FBgn0029868	0	ND-B16.6	ND-B16.6	NADH dehydrogenase (Ubiquinone) B16.6 subunit, isoform A	-1.09422	0.00736525	-2.33376	-0.889393	0.00850292	-1.84143	-0.0331229	0.932873	-0.00099957	0.1717	0.658543	0.031149	-0.352046	0.530949	-0.096794	-0.147223	0.782386	-0.0156908	-0.74217	0.242266	-0.456959	-1.06109	0.0648781	-1.26047	-0.318923	0.602934	-0.0700769	-1.4618	-1.0368	-1.57339	-0.905556	-1.26063	-1.29134	-0.758662	-1.33788	-1.87609	-1.15472	-0.147668	-1.71347	-0.388807	0.00721019	-0.40775
Q9V3W2	FBgn0001989	0	ND-B17	ND-B17	GM23292p	-0.208372	0.6054	-0.0454163	-0.388616	0.397146	-0.155854	0.0571477	0.889881	0.00289556	-0.123096	0.781455	-0.0131831	-0.631993	0.191602	-0.453518	-0.812236	0.147061	-0.676188	0.423621	0.0658775	0.500407	-0.26552	0.322683	-0.13043	-0.68914	0.0529581	-0.879389	-0.541927	-0.00722618	-1.15266	-1.35832	-0.114527	-0.769697	-0.335094	-0.981514	-0.556652	-0.080893	0.170166	0.104889	-0.614179	-0.298107	-0.164415
Q8SYJ2	FBgn0052230	0	ND-MLRQ	ND-MLRQ	GEO09626p1	-5.89068	0.00359066	-14.4017	-5.77408	0.00359474	-14.1138	-5.59929	0.00618426	-12.3672	-5.48269	0.00631083	-12.0614	-5.08738	0.0115666	-9.8532	-4.97077	0.0119707	-9.55323	-0.803306	0.300006	-0.420025	-0.291394	0.637494	-0.0569745	0.511912	0.512487	0.148617	-5.74602	-5.71065	-5.686	-5.54374	-5.65124	-5.59788	0.626519	-0.0604667	-0.910859	-1.70254	0.136877	-0.314885	0.00120187	0.863824	-0.33565
Q9VTU2	FBgn0011455	0	ND-SGDH	ND-SGDH	NADH dehydrogenase (Ubiquinone) SGDH subunit, isoform A	-3.79947	0.000592893	-12.261	-2.42725	0.222227	-1.58549	-1.42042	0.376089	-0.603268	-0.048204	0.980752	-0.000406884	-3.79115	0.00905903	-7.745	-2.41893	0.219367	-1.59366	-0.0083245	0.98563	-5.23296e-05	-2.37905	0.19744	-1.67619	-2.37072	0.193109	-1.69316	-5.75327	-5.57271	-5.56947	-5.6835	-5.62081	-1.47448	-1.69825	-5.35927	-5.57666	-1.3843	-2.61413	-1.52358	-2.03494	-1.95404	-1.50806
C7DZL9	FBgn0013679	0	mt:ND1	ND1	NADH-ubiquinone oxidoreductase chain 1	-0.362553	0.372852	-0.15534	-0.381186	0.1561	-0.307464	-0.0391632	0.930774	-0.00122016	-0.0577965	0.871779	-0.00344431	-0.464112	0.322024	-0.228395	-0.482746	0.206871	-0.330344	0.10156	0.738388	0.013377	-0.323389	0.368351	-0.140266	-0.424949	0.326207	-0.20674	-1.16297	-1.17884	-2.12372	-1.14826	-1.66462	-1.70855	-0.89703	-1.65046	-1.80055	-0.518179	-1.19978	-1.35523	-1.23337	-0.951134	-1.19336
Q6NP42	FBgn0017566	0	ND-75	ND75	RE66734p (Fragment)	-0.038622	0.954008	-0.000789749	-0.406906	0.420478	-0.153101	0.539995	0.399331	0.215278	0.171711	0.59048	0.0392866	0.33779	0.661011	0.0607318	-0.0304938	0.960405	-0.00053503	-0.376412	0.581091	-0.0887415	-0.578617	0.250997	-0.347362	-0.202205	0.730337	-0.0275962	0.527407	-0.559258	-1.21046	-0.636679	-1.28264	-0.427843	-0.846298	-1.19465	-0.821349	-1.73458	-0.451077	-0.0700272	-0.523827	0.320514	-0.923134
X2JDP6	FBgn0043456	0	Ndf	Ndf	Nucleosome-destabilizing factor, isoform C	1.30812	0.472515	0.425905	2.11061	0.206858	1.44435	-0.0408974	0.980622	-0.000347554	0.761587	0.575669	0.182649	-2.14821	0.285252	-1.17028	-1.34572	0.36138	-0.594858	3.45633	0.000996421	10.3744	1.34902	0.00190126	3.67063	-2.10731	0.00114406	-6.19876	-1.16072	-5.67682	-5.58041	-1.62927	-5.51785	-2.86337	-4.02577	-3.94087	-4.32862	-1.81527	-1.81233	-2.34573	-5.35915	-5.41395	-5.56922
Q7JWX3	FBgn0002930	0	nec	nec	GH10112p	-0.215394	0.911013	-0.0087182	-1.00829	0.605184	-0.21992	0.0735226	0.959163	0.00133133	-0.719371	0.611805	-0.153504	-1.13864	0.51135	-0.331666	-1.93154	0.292415	-1.03144	0.923249	0.6858	0.15123	-0.288916	0.891716	-0.0143804	-1.21217	0.534085	-0.330181	-3.95913	-3.25015	-5.57901	-5.55936	-5.67098	-3.93663	-2.0627	-5.33122	-5.61493	-5.73572	-1.12668	-2.50995	-0.813173	-5.6345	-5.69443
A0A0B4LIF3	FBgn0038872	1	Nelf-A	Nelf-A	Negative elongation factor A, isoform C	-1.26855	0.108645	-1.22287	-0.250654	0.674099	-0.0429311	1.98886	0.42109	0.747066	3.00676	0.267536	1.72172	-1.57647	0.0121856	-3.0176	-0.558574	0.074298	-0.630643	0.30792	0.604185	0.0673822	-3.25741	0.23768	-2.03265	-3.56533	0.213001	-2.39454	0.726969	-0.0892033	0.632929	1.08292	1.67318	1.56827	-5.52407	0.408914	0.419267	1.73872	2.07678	2.18459	0.928326	1.52076	2.62725
Q9VAG2	FBgn0039704	0	neo	neo	GH22837p	-1.19132	0.382113	-0.497744	5.12795	0.0345968	7.49176	-2.02745	0.359471	-0.900869	4.29183	0.126678	3.85106	-1.29907	0.385807	-0.537333	5.02021	0.0451562	6.7536	0.107747	0.949393	0.00243009	0.836127	0.704793	0.12704	0.72838	0.746595	0.0924421	-5.8503	-5.68273	-5.73704	0.865574	0.0307719	0.791401	-5.55991	-5.33377	-0.294047	-2.09746	-5.60127	-5.67414	-5.40377	-2.4373	-5.85504
E0WN35	FBgn0015519	0	nAChRα3	nicra3	Nicotinic acetylcholine receptor	2.86083	0.195764	2.02623	2.88573	0.171692	2.2083	-2.51086	0.233657	-1.58541	-2.48596	0.211635	-1.67656	-3.1208	0.171785	-2.38746	-3.0959	0.153742	-2.51761	5.98162	2.66526e-06	33.3431	5.37169	0.000599594	17.3083	-0.609936	0.0877356	-0.644595	-1.61192	-5.72865	-0.943024	-0.988603	-5.46459	-1.75569	-0.0599202	-0.0114393	-0.679644	0.503084	0.404646	0.171075	-5.49181	-5.63328	-5.74098
P10676	FBgn0002938	0	ninaC	ninaC	Neither inactivation nor afterpotential protein C	0.660623	0.297675	0.347658	0.425865	0.483477	0.134414	0.223184	0.722903	0.031451	-0.0115737	0.985602	-7.28968e-05	0.695971	0.278622	0.386253	0.461214	0.452459	0.158851	-0.0353481	0.850841	-0.00247972	0.437439	0.3219	0.215342	0.472787	0.291948	0.252797	6.136	5.5385	4.50656	6.13023	4.50495	4.84162	4.93352	4.74682	5.83118	4.91462	4.69495	4.48358	4.71835	4.95627	4.52458
P06002	FBgn0002940	0	ninaE	ninaE	Opsin Rh1	-1.56203	0.0235022	-2.54438	-0.515158	0.0168152	-0.914044	-1.88662	0.00637942	-4.14154	-0.839747	0.02797	-1.30439	-1.5392	0.0141923	-2.84435	-0.492322	0.0572419	-0.611605	-0.022836	0.896025	-0.00108881	0.324588	0.2187	0.214277	0.347424	0.221326	0.227551	0.849745	1.77966	1.25355	2.45057	2.4293	2.14372	2.87485	3.14753	3.52044	3.11735	2.75292	2.63027	2.88869	2.94643	2.73394
A0A0B4KF23	FBgn0026401	1	Nipped-B	Nipped-B	Nipped-B protein	2.01997	0.000742972	6.32056	1.8555	0.214734	1.23966	1.94128	0.00401976	4.65092	1.77681	0.230104	1.13374	0.285821	0.736024	0.0380452	0.12135	0.929133	0.00387378	1.73415	0.135543	1.50511	0.0786933	0.671452	0.0136128	-1.65546	0.151679	-1.35595	-3.51055	-3.20599	-3.70657	-2.40292	-2.80423	-5.70937	-5.4203	-5.35714	-5.46951	-2.39136	-4.89149	-3.99772	-5.27885	-5.40077	-5.8034
Q7KMJ6	FBgn0027548	1	nito	nito	RNA-binding protein spenito	3.11717	0.0144261	5.73825	1.83881	0.209803	1.24706	2.05369	0.153802	1.66973	0.775331	0.607192	0.167994	-0.339405	0.475401	-0.109607	-1.61777	0.248801	-0.97737	3.45658	0.000811585	10.6831	1.06348	0.382792	0.443511	-2.3931	0.127592	-2.13985	-1.72006	-2.56609	-3.03114	-5.70147	-2.40886	-3.04204	-2.58387	-5.29251	-5.60198	-1.85923	-2.15608	-2.28376	-5.51299	-5.54551	-5.61029
Q9NAZ4	FBgn0053126	0	NLaz	NLaz	Neural Lazarillo	-0.18017	0.229293	-0.115238	-0.0139212	0.909434	-0.000573956	-0.20359	0.0445264	-0.275128	-0.0373416	0.577646	-0.00889993	0.00492718	0.956141	9.59722e-05	0.171176	0.142689	0.144748	-0.185097	0.237921	-0.115421	0.0234204	0.858077	0.00155684	0.208518	0.0953894	0.212792	-5.65768	-5.64126	-5.7428	-5.53429	-5.47077	-5.53794	-5.44264	-5.40402	-5.58432	-5.559	-5.67761	-5.81992	-5.3968	-5.39003	-5.71441
O61613	FBgn0020392	0	Nmt	Nmt	Glycylpeptide N-tetradecanoyltransferase	3.57808	0.0024668	9.33115	-0.0470491	0.786697	-0.00490216	-1.47279	0.0232436	-2.40609	-5.09792	0.00126916	-14.766	0.462766	0.615521	0.0975313	-3.16236	0.0521735	-4.05589	3.11531	0.0491712	4.07573	5.05087	8.31605e-05	20.608	1.93556	0.115386	1.81526	-2.12959	-1.36982	-2.43407	-5.57469	-5.55732	-5.67685	-0.512071	-0.138305	-0.864731	-0.949992	-2.98122	-3.39056	-5.29398	-5.56033	-5.8134
M9PE74	FBgn0261710	0	nocte	nocte	No circadian temperature entrainment, isoform D	0.665713	0.464072	0.221958	-0.0628377	0.470453	-0.0205783	-2.8929	0.0452758	-3.88845	-3.62145	0.00523235	-8.26163	0.00591919	0.995753	1.09417e-05	-0.722631	0.43029	-0.264656	0.659794	0.465307	0.219223	3.55862	0.00508265	8.16314	2.89882	0.0443829	3.92148	-3.33655	-5.52402	-5.59451	-5.47539	-5.51861	-5.64674	-1.96539	-1.40282	-2.40817	-3.35036	-5.56305	-5.55944	-5.45084	-5.40154	-5.59985
Q1WWD1	FBgn0016047	0	nompA	nompA	IP14862p	-2.35983	0.00964654	-4.75654	-1.19035	0.078157	-1.31775	-1.41626	0.00426496	-3.35666	-0.246781	0.607423	-0.0534301	-2.36143	9.69816e-05	-9.47716	-1.19195	0.0850667	-1.27567	0.00160261	0.996405	2.50669e-06	-0.943566	0.0709947	-1.08394	-0.945169	0.0163094	-1.68955	1.68567	1.62787	1.3304	2.90194	1.96805	3.28239	3.30776	2.84283	2.74213	3.71909	4.02137	3.98778	3.43776	3.80192	4.48374
X2JFR1	FBgn0004227	1	nonA	nonA	No on or off transient A, isoform D	0.604623	0.531461	0.165986	-0.00307411	0.973754	-3.55082e-05	0.576415	0.548555	0.150318	-0.031282	0.650873	-0.0058342	-3.29849	0.0530238	-4.20731	-3.90618	0.000131861	-15.1555	3.90311	6.98291e-06	20.1243	0.0282078	0.782802	0.00299985	-3.8749	2.62787e-05	-17.7486	-5.90417	-3.35659	-5.61332	-5.51426	-5.55345	-5.62946	-5.51544	-5.453	-5.63489	-1.55186	-1.84282	-1.58395	-5.52192	-5.4519	-5.71413
Q9VM69	FBgn0026196	1	nop5	nop5	CG10206-PA	4.19742	0.104601	4.11542	4.80079	0.0813013	5.23239	-3.27836	7.73757e-05	-13.4786	-2.67499	0.000531294	-8.75969	-2.50257	0.000634342	-8.00239	-1.89919	0.00752862	-4.03253	6.69998	0.0455495	8.98814	7.47578	0.0361245	10.7815	0.775794	0.023979	1.25692	-0.187341	0.197769	-0.0261925	0.934782	0.278513	0.581052	3.18756	3.08292	3.54883	2.52461	2.41525	2.55207	-1.23843	-5.60892	-5.76067
Q95WY3	FBgn0038964	1	Nop56	Nop56	FI04781p	0.22739	0.871819	0.0135465	1.17466	0.493903	0.359866	-3.96892	0.0290689	-6.09853	-3.02165	0.112141	-2.87128	-3.1681	0.0392937	-4.45332	-2.22083	0.181051	-1.6483	3.39549	0.0852197	3.63134	4.19631	0.0604299	5.11425	0.800822	0.0410254	1.1107	-3.4469	-3.68578	-5.71534	-2.06711	-5.55808	-2.38103	-0.460791	-0.375519	-0.104948	-0.792141	-1.49911	-1.05248	-2.32253	-5.56584	-5.64182
Q7Z2C9	FBgn0037137	1	Nopp140	Nopp140	Nopp140-like nucleolar protein	-0.13887	0.468027	-0.0457896	1.70372	0.241348	1.0518	-7.28354	6.76818e-06	-37.6525	-5.44094	0.0331385	-8.05079	-5.82644	0.000345743	-20.1668	-3.98385	0.0526224	-5.09466	5.68757	0.00169268	15.7627	7.14467	6.34884e-06	37.133	1.4571	0.0248653	2.33777	-5.93565	-5.47623	-5.48287	-1.9184	-5.49428	-3.95429	1.69683	1.81523	1.4438	0.765804	-0.0464536	-0.13478	-5.43561	-5.4227	-5.61983
P13217	FBgn0262738	0	norpA	norpA	1-phosphatidylinositol 4,5-bisphosphate phosphodiesterase	-2.09339	0.33742	-0.987723	-0.998595	0.673761	-0.171253	-2.55341	0.132482	-2.24149	-1.45861	0.461266	-0.490164	-2.07817	0.191703	-1.49082	-0.983377	0.604767	-0.214781	-0.0152175	0.993304	-4.44028e-05	0.460018	0.803571	0.0436906	0.475235	0.614852	0.100384	-2.44419	-5.73904	-5.74142	-5.73103	-0.5002	-4.40903	-0.804866	-2.96974	-2.48981	-3.28627	-2.97105	-1.4328	-0.743317	-1.28033	-5.62082
A0A0S0WH10	FBgn0287423	0	Nplp2	Nplp2	Neuropeptide-like 2, isoform C	-2.79429	0.0131163	-5.25938	-2.32332	0.0470617	-3.08382	-2.62311	0.00933668	-5.32441	-2.15215	0.0624267	-2.59254	-2.71815	0.00796216	-5.70531	-2.24719	0.0488297	-2.94677	-0.0761388	0.909406	-0.00314012	-0.171176	0.775652	-0.0188863	-0.095037	0.842389	-0.00707907	1.55805	1.99832	0.639464	2.60603	0.618201	2.38449	4.42944	3.98035	3.65537	3.77367	4.87593	3.70068	4.00786	5.13127	3.43956
M9NEZ5	FBgn0264975	0	Nrg	Nrg	Neuroglian, isoform G	1.1223	0.551593	0.289982	-1.1901	0.427153	-0.439643	-0.132145	0.944216	-0.00329422	-2.44455	0.193915	-1.74147	1.21415	0.512563	0.352411	-1.09825	0.439973	-0.391609	-0.0918471	0.95864	-0.00168489	1.25445	0.513092	0.363546	1.3463	0.475995	0.434043	-1.59128	-2.47925	-5.67557	-5.51973	-5.58113	-5.58247	-1.42724	-2.32044	-5.60199	-2.1655	-5.58066	-5.6424	-5.34185	-1.97702	-5.79415
B5RIR1	FBgn0015776	0	nrv1	nrv1	FI04125p	-1.07156	0.417502	-0.406486	-0.970416	0.455653	-0.331267	-0.181501	0.214516	-0.121341	-0.0803609	0.463016	-0.026873	-2.59015	0.184646	-1.90029	-2.48901	0.196044	-1.76133	1.51859	0.418819	0.573987	-0.890055	0.488468	-0.276953	-2.40865	0.205835	-1.65349	-5.80881	-5.48176	-5.76986	-5.74892	-5.53443	-5.47366	-5.58787	-5.41902	-5.50903	-1.43098	-2.19172	-5.66729	-2.50154	-5.64402	-5.7002
A4V0B5	FBgn0015777	0	nrv2	nrv2	Nervana 2, isoform F	-3.38049	0.088898	-3.55326	-2.60773	0.122453	-2.37834	-2.65424	0.174774	-2.01065	-1.88148	0.279348	-1.04207	-2.41236	0.00981478	-4.84431	-1.63961	0.0686358	-1.9076	-0.968127	0.468609	-0.318697	-0.726251	0.688683	-0.117639	0.241876	0.869634	0.0146731	-5.81906	-5.67994	-5.64206	-3.89666	-5.47755	-5.44858	-1.53045	-2.03374	-5.61416	-3.3758	-2.8053	-3.72287	-1.38927	-1.11506	-4.49525
Q86NM2	FBgn0032946	0	nrv3	nrv3	RH24769p	-0.215249	0.1711	-0.165042	-0.101193	0.357909	-0.0451553	-1.29877	0.355852	-0.582797	-1.18471	0.390964	-0.483199	-0.0105461	0.930181	-0.000331489	0.10351	0.298639	0.0543274	-0.204703	0.0722969	-0.233542	1.08352	0.42533	0.402282	1.28822	0.359073	0.573023	-5.84716	-5.49998	-5.77589	-5.61508	-5.71096	-5.45482	-5.49752	-5.50221	-2.227	-5.72663	-5.69403	-5.67073	-5.37468	-5.5178	-5.5848
A0A0B4KH61	FBgn0038975	0	Nrx-1	Nrx-1	Neurexin 1, isoform G	-0.842923	0.0300886	-1.28259	-0.461967	0.364964	-0.202226	-1.02041	0.0244841	-1.644	-0.639454	0.244007	-0.391728	-0.317531	0.432508	-0.115583	0.0634249	0.904612	0.00276138	-0.525392	0.215031	-0.350699	0.177487	0.35328	0.0802029	0.702879	0.136114	0.608761	0.163384	-0.437226	0.147082	1.00853	-0.356848	0.364424	1.12366	0.900049	0.910759	0.0773405	0.862518	-0.114025	0.923445	0.965339	0.513225
A0A0B4K6I8	FBgn0262527	1	nsl1	nsl1	Non-specific lethal 1, isoform K	3.87978	0.12568	3.49464	4.34903	0.100215	4.34497	3.54621	0.00131276	10.2195	4.01546	0.000403004	13.6312	0.114863	0.465877	0.0381035	0.58411	0.153051	0.476145	3.76492	0.132178	3.30877	0.333566	0.84841	0.0238146	-3.43135	0.00181459	-9.40609	-0.168656	0.177534	0.11794	-0.0124757	0.889633	0.657399	-3.1552	-3.96271	-3.39392	-0.192809	0.113085	-0.138049	-5.34167	-5.38927	-0.781584
O76268	FBgn0024947	0	NTPase	NTPase	LD11641p	1.8078	0.259232	1.05994	-0.185358	0.200732	-0.129265	-1.80331	0.257645	-1.06211	-3.79646	0.00446991	-8.92056	2.01251	0.224902	1.30412	0.0193498	0.812737	0.00174245	-0.204707	0.175623	-0.15464	3.61111	0.00249171	9.40152	3.81581	0.00356799	9.3395	-1.7596	-3.46352	-5.76687	-5.57598	-5.69001	-5.70347	-1.3544	-1.92774	-2.29793	-5.80277	-5.62451	-5.60023	-5.2691	-5.58478	-5.55951
A1YKA1	FBgn0061200	1	Nup153	Nup153	Nup153 (Fragment)	5.70462	0.000188809	21.2439	6.5253	8.15222e-07	39.7308	4.92873	0.013876	9.15627	5.74941	0.0127572	10.8908	-0.656475	0.0342651	-0.961833	0.164207	0.105423	0.160441	6.3611	2.44054e-07	42.0628	0.775892	0.360473	0.343819	-5.5852	0.0130465	-10.5253	0.25627	-0.157725	0.326941	0.927858	0.933618	1.02606	-3.48152	-5.27363	-5.60554	0.914174	0.695426	0.78531	-5.46336	-5.57564	-5.64938
Q9W1X4	FBgn0010660	1	Nup214	Nup214	Nuclear pore complex protein Nup214	0.93639	0.463737	0.3125	-0.0787258	0.444407	-0.0277287	0.829731	0.509674	0.242868	-0.185386	0.214715	-0.123863	1.04829	0.420221	0.394704	0.0331724	0.516055	0.00953056	-0.111898	0.317422	-0.055766	0.10666	0.469247	0.0350482	0.218558	0.158038	0.175117	-5.71971	-2.57554	-5.68085	-5.68837	-5.65558	-5.67751	-5.61916	-5.28376	-5.56238	-5.78862	-5.64832	-5.68403	-5.44436	-5.60927	-5.73165
A0A0B4K7J2	FBgn0039302	1	Nup358	Nup358	E3 SUMO-protein ligase RanBP2	4.68175	0.0731646	5.31706	4.12751	0.0831041	4.45926	1.45952	0.00160095	4.08026	0.905273	0.118182	0.839594	0.916636	0.0144379	1.68706	0.362389	0.435325	0.13089	3.76512	0.105697	3.67452	3.22223	0.13785	2.77303	-0.542884	0.0617448	-0.656563	1.70614	1.81673	1.99793	0.657473	1.91967	1.28092	0.498811	0.114738	0.528699	1.21444	0.894877	0.661585	-5.52544	-1.69998	-1.29903
Q7K0D8	FBgn0033264	0	Nup50	Nup50	Nuclear pore complex protein Nup50	5.72247	0.0276426	8.91801	6.28985	0.0244839	10.1337	1.89462	0.0233608	3.0911	2.46201	0.0191342	4.23019	-0.328029	0.346689	-0.150913	0.239356	0.453543	0.0821903	6.05049	0.0213518	10.1077	3.82784	0.049851	4.9851	-2.22265	0.0103985	-4.40758	1.70017	1.24202	1.25939	1.95806	1.85955	2.08613	-0.646685	0.20751	-1.04311	2.19778	1.67857	1.30933	-5.26033	-5.40431	-2.30117
O77460	FBgn0016687	1	Nurf-38	Nurf-38	Inorganic pyrophosphatase	2.59068	0.0506546	3.35591	3.13734	0.0325275	4.66758	1.27363	0.0625264	1.53336	1.82029	0.0248078	2.92231	0.595661	0.256053	0.352435	1.14232	0.07629	1.27658	1.99502	0.0730779	2.26677	1.31705	0.175282	0.996039	-0.677964	0.278416	-0.376477	2.12796	1.95638	1.54752	2.75483	2.43629	2.08073	0.775682	-0.130791	1.16609	1.78488	1.52546	0.534541	-0.426385	0.252479	-1.96627
X2JAU8	FBgn0263456	0	nwk	nwk	Protein nervous wreck	2.20863	0.210968	1.49256	-0.0518919	0.465614	-0.0172267	-0.918353	0.537124	-0.247887	-3.17888	0.016482	-5.6679	2.4341	0.18337	1.79313	0.173579	0.0397151	0.243192	-0.225471	0.0258287	-0.358024	3.12698	0.0169016	5.54124	3.35245	0.0154058	6.07571	-1.94388	-2.31565	-5.7654	-5.51696	-5.62712	-5.66242	-1.7466	-2.32	-3.20327	-5.81079	-5.7364	-5.78005	-5.50792	-5.49844	-5.64446
Q9W270	FBgn0034715	0	Oatp58Db	Oatp58Db	Solute carrier organic anion transporter family member	1.36676	0.0584089	1.68593	1.71633	0.00410842	4.09573	1.37334	0.121351	1.25792	1.72291	0.0764635	1.92371	0.253489	0.597741	0.0566515	0.603064	0.0781598	0.667602	1.11327	0.0346055	1.62633	-0.00657937	0.991919	-2.31854e-05	-1.11985	0.178567	-0.83787	3.33317	2.17113	2.05687	3.22654	2.75679	2.62656	2.2293	0.778382	0.433472	2.26216	2.22936	2.30918	1.46423	0.736399	1.26027
E2DCD5	FBgn0011280	0	Obp19d	Obp19d	Odorant binding protein 19d	-0.0175927	0.847803	-0.00126148	0.0314415	0.729249	0.00431139	-0.112958	0.129632	-0.100226	-0.0639238	0.313413	-0.0322101	0.0522515	0.621403	0.0107966	0.101286	0.360368	0.0448953	-0.0698442	0.557512	-0.0177226	0.0953654	0.311364	0.0483246	0.16521	0.175604	0.12481	-5.69981	-5.55506	-5.55837	-5.61381	-5.58508	-5.46724	-5.51699	-5.4298	-5.52756	-5.53653	-5.61725	-5.81621	-5.54571	-5.49042	-5.72433
Q7K084	FBgn0033268	0	Obp44a	Obp44a	Odorant-binding protein 44a, isoform A	0.727646	0.642318	0.13989	-1.19315	0.388131	-0.490408	1.91331	0.182389	1.41394	-0.00747792	0.905865	-0.000321076	1.07993	0.445243	0.379491	-0.84086	0.424993	-0.312479	-0.352285	0.811867	-0.0318872	-1.18567	0.39054	-0.484148	-0.833382	0.428441	-0.306775	-2.83732	-2.52972	-5.53192	-5.62824	-5.54293	-5.49016	-5.46712	-5.55407	-5.61771	-5.55165	-3.02109	-5.56602	-5.32904	-2.18378	-5.56908
D1FYT5	FBgn0039685	0	Obp99b	Obp99b	Odorant-binding protein 99b	2.04617	0.426098	0.758087	0.0158459	0.914562	0.000614613	1.91069	0.452401	0.658187	-0.119635	0.246374	-0.0727863	2.08937	0.418	0.791505	0.0590493	0.265081	0.0340491	-0.0432034	0.767392	-0.00496764	0.135481	0.421064	0.0508935	0.178684	0.131336	0.157531	0.571323	-5.56175	-5.67959	-5.59286	-5.65116	-5.51695	-5.61174	-5.42223	-5.3681	-5.63801	-5.67585	-5.62427	-5.55068	-5.41315	-5.84469
A9QJY0	FBgn0039682	0	Obp99c	Obp99c	Odorant-binding protein 99c	4.30362	0.106854	4.17971	0.0150087	0.994906	3.32858e-05	1.10936	0.0592382	1.36163	-3.17925	0.173144	-2.42129	2.68157	0.229135	1.71596	-1.60704	0.507693	-0.47311	1.62205	0.508611	0.476256	3.19426	0.178355	2.39159	1.57221	0.425755	0.583039	0.854018	-0.0813896	-0.199571	-5.67565	-5.60736	-1.00977	-0.483744	-0.997787	-1.27349	-5.65678	-0.942425	-0.872453	-0.952331	-5.60531	-5.78016
Q9VFS6	FBgn0038168	1	omd	omd	Integrator complex subunit 5	-2.54331	0.00247902	-6.62716	-1.77777	0.0197013	-3.03199	-2.23453	0.00539218	-5.06843	-1.46898	0.0369776	-2.10367	-2.08025	0.00739175	-4.43355	-1.31471	0.0517502	-1.69083	-0.463059	0.32833	-0.223976	-0.308786	0.494383	-0.094469	0.154273	0.739239	0.020243	-0.899391	-0.918881	-1.53324	0.368934	-0.742189	-0.681615	0.586465	1.63377	1.13183	1.29219	1.25139	0.345669	1.5303	1.84723	0.900898
Q9VNN7	FBgn0037424	0	Osi15	Osi15	Osiris 15	2.42663	0.218712	1.60188	2.17126	0.254886	1.28898	2.19503	0.242274	1.35147	1.93967	0.284651	1.05845	0.791455	0.0260981	1.25318	0.536091	0.0362497	0.772344	1.63517	0.356917	0.731629	0.231594	0.90994	0.0094924	-1.40358	0.405381	-0.550395	-0.701011	-0.256723	-0.812359	-1.09726	-0.638216	-0.80071	-5.46466	-1.31565	-1.57489	-1.23264	-1.52613	-1.38569	-2.10956	-1.21804	-5.72237
Q9W4A6	FBgn0259994	0	OtopLa	OtopLa	Otopetrin-like a, isoform A	-1.48722	0.443555	-0.525067	-0.308829	0.867573	-0.0190529	-2.64852	0.1243	-2.39831	-1.47013	0.30157	-0.765365	-2.60598	0.132359	-2.28869	-1.42759	0.31232	-0.721501	1.11876	0.499183	0.337573	1.1613	0.486795	0.363084	0.0425413	0.926146	0.00141751	-5.77751	-2.45973	-5.65607	-2.16028	-5.57495	-2.62291	-1.2854	-2.28445	-2.37792	-2.51299	-1.71147	-1.85093	-2.2876	-1.33302	-5.81104
Q9XY35	FBgn0011227	0	ox	ox	Cytochrome b-c1 complex subunit 9	-1.22536	0.000290281	-4.33433	-0.93951	0.0249479	-1.506	-0.98775	0.0162962	-1.76601	-0.701898	0.0326514	-1.04309	-0.980611	0.00861563	-2.02468	-0.694759	0.0331215	-1.02817	-0.244751	0.11591	-0.229058	-0.237613	0.206898	-0.162585	0.00713891	0.967619	0.000102056	-0.298849	-0.292026	-0.341717	0.0483828	-0.344851	0.221433	0.704317	0.8903	0.436041	0.760662	0.77528	0.473299	0.836471	0.974483	0.932542
Q7K3Z3	FBgn0033179	1	p47	p47	GH01724p	4.32619	0.000755358	13.5057	3.86435	0.0145754	7.09641	4.16467	0.00263264	10.7432	3.70283	0.0191917	6.35733	3.10178	0.126377	2.78643	2.63994	0.158083	2.11489	1.22441	0.431907	0.446431	0.161519	0.346412	0.0743645	-1.06289	0.485869	-0.333196	-1.37318	-1.66036	-0.773023	-2.08401	-0.678419	-2.42966	-5.54297	-5.33144	-5.42616	-5.60537	-5.64291	-1.86362	-5.34597	-5.65576	-5.7834
Q8T3P0	FBgn0037138	0	P5CDh1	P5CDh1	Multifunctional fusion protein	-0.928467	0.293266	-0.49463	-1.20468	0.129223	-1.07055	-1.35436	0.137432	-1.16734	-1.63057	0.00669035	-3.54575	-0.344608	0.611016	-0.0737281	-0.620818	0.0753628	-0.697082	-0.583859	0.372447	-0.250438	0.425889	0.494228	0.130353	1.00975	0.00453627	2.36614	0.721095	-0.0456962	-1.24175	-0.235492	-0.877216	-0.282277	1.34974	1.1296	1.01737	-0.0324944	0.408539	0.0914246	0.970636	1.48714	-0.238731
P21187	FBgn0265297	1	pAbp	pAbp	Polyadenylate-binding protein	-1.40049	0.38525	-0.580163	-3.7652	0.00317223	-9.40786	-1.30235	0.413747	-0.499147	-3.66706	0.0040699	-8.76581	-1.61846	0.329826	-0.779635	-3.98317	0.00208123	-10.6816	0.217969	0.543043	0.0577978	-0.098135	0.797977	-0.00961815	-0.316104	0.409374	-0.12261	-1.95721	-1.97206	-5.7738	-5.62145	-5.66812	-5.50764	-1.91471	-1.48576	-2.39554	-1.24779	-1.59416	-2.00576	-2.31408	-1.66945	-1.51807
Q9W0Y6	FBgn0060296	0	pain	pain	Transient receptor potential cation channel protein painless	-0.14565	0.356188	-0.0652977	0.597553	0.534907	0.162368	-0.13977	0.116761	-0.130364	0.603432	0.530307	0.166229	0.0230993	0.784398	0.00243614	0.766302	0.440123	0.27313	-0.168749	0.299911	-0.0882569	-0.00587921	0.966897	-8.59531e-05	0.16287	0.0960468	0.165723	-5.66762	-5.677	-5.51332	-3.27331	-5.71411	-5.64091	-5.44018	-5.4292	-5.56924	-5.75104	-5.55097	-5.62523	-5.33011	-5.37767	-5.71322
C9QP52	FBtr0074888	0	Papss-RD	Papss-RD	RE15281p (Fragment)	2.35343	0.0477241	3.1095	1.42349	0.169527	1.09717	2.34292	0.05121	3.02388	1.41297	0.17345	1.07503	1.87061	0.0833984	2.01809	0.940663	0.356857	0.420953	0.482823	0.499052	0.145742	0.0105157	0.945504	0.000255916	-0.472307	0.506071	-0.139703	-2.90008	-2.38686	-4.28006	-5.47523	-3.59885	-3.28275	-5.59793	-5.37853	-5.61928	-5.63567	-3.88624	-5.65692	-5.45793	-5.38912	-5.78024
Q9VWD0	FBgn0052528	0	parvin	parvin	GH23568p	-0.0943285	0.367144	-0.0410484	1.60821	0.173515	1.22331	-1.35014	0.371419	-0.580744	0.352397	0.817149	0.0309047	0.0916154	0.382147	0.0382741	1.79415	0.146363	1.49734	-0.185944	0.01056	-0.367488	1.25581	0.399154	0.500891	1.44175	0.346662	0.663342	-5.74351	-5.47867	-5.69632	-2.94208	-5.4633	-3.40551	-5.49644	-1.92678	-5.44486	-5.76729	-5.67047	-5.75558	-5.54145	-5.51397	-5.5801
Q7KN97	FBgn0027580	0	PCB	PCB	Pyruvate carboxylase	-1.10802	0.00334634	-2.74283	-0.660958	0.0185519	-1.14452	-0.936934	0.00246845	-2.44313	-0.489869	0.0211336	-0.820543	-1.17672	0.001117	-3.47361	-0.729652	0.00342463	-1.79887	0.0686944	0.669751	0.0119588	-0.171089	0.361822	-0.0755365	-0.239783	0.122644	-0.218527	11.4102	11.6271	11.3006	11.9381	11.7257	12.0152	12.2122	12.5559	12.3806	12.5928	12.7396	12.5356	12.3284	12.5495	12.784
Q86NV1	FBgn0027580	0	PCB	PCB	GH03002p (Fragment)	-4.72078	0.00536256	-10.7191	-2.94614	0.130349	-2.60702	-4.1028	0.00307345	-10.3078	-2.32816	0.183131	-1.71641	-4.02455	0.00333232	-9.96982	-2.2499	0.194281	-1.60096	-0.696232	0.180136	-0.518275	-0.617979	0.256141	-0.365547	0.0782529	0.890393	0.00394536	-4.18246	-5.64691	-5.58808	-1.83819	-5.72582	-2.5295	-0.815668	-0.487739	-1.80564	-0.417128	-1.33803	-1.58864	-0.305706	-0.751326	-0.198075
P14484	FBgn0003046	0	Pcp	Pcp	Pupal cuticle protein	-1.13433	0.407787	-0.441898	-1.01722	0.449723	-0.353032	-0.258932	0.105917	-0.252467	-0.141823	0.195039	-0.100677	-0.0793837	0.547559	-0.0207643	0.0377252	0.712955	0.00554325	-1.05495	0.435696	-0.380643	-0.8754	0.506684	-0.258473	0.179548	0.103842	0.176608	-5.92293	-5.58738	-5.67583	-5.60651	-5.73661	-5.49169	-5.49005	-5.55526	-5.36403	-5.55651	-5.77215	-5.61933	-2.42082	-5.5123	-5.85003
Q7KNR7	FBgn0011693	0	Pdh	Pdh	Photoreceptor dehydrogenase, isoform C	-0.74813	0.0210302	-1.25473	-0.765317	0.0178739	-1.33761	-1.00092	0.00912377	-2.04171	-1.01811	0.00581085	-2.27625	-0.822686	0.0176924	-1.44152	-0.839872	0.0156488	-1.51641	0.0745552	0.749399	0.00934081	0.252793	0.226744	0.162916	0.178238	0.38112	0.0746706	2.97991	3.36732	2.94347	3.0038	2.91682	3.31852	4.04221	4.03907	4.2122	4.00423	4.14182	3.61271	3.72592	4.14187	3.66731
Q7YU05	FBgn0028325	0	Pdha	Pdha	Pyruvate dehydrogenase E1 component subunit alpha	-1.50927	0.00715712	-3.23777	-1.24319	0.0342809	-1.82121	-0.342347	0.614518	-0.0723946	-0.0762746	0.910848	-0.00309325	-1.51372	0.00172192	-4.1839	-1.24765	0.023394	-2.03478	0.00445105	0.968354	6.21618e-05	-1.16692	0.177861	-0.875094	-1.17137	0.173993	-0.889619	-1.33163	-1.04254	-1.5407	-1.21107	-1.34475	-0.560824	-0.59218	-0.210393	-2.08525	0.28684	0.323258	0.0161897	0.261567	0.186047	0.165321
Q7K5K3	FBgn0039635	0	Pdhb	Pdhb	Pyruvate dehydrogenase E1 component subunit beta	-0.911722	0.138903	-0.781608	-0.723243	0.0347525	-1.05522	-0.653531	0.231661	-0.415088	-0.465052	0.124105	-0.421435	-0.889831	0.13725	-0.767468	-0.701352	0.0462254	-0.936388	-0.0218912	0.917809	-0.000815392	-0.258191	0.257588	-0.152094	-0.2363	0.376415	-0.10027	1.02534	2.36573	1.51771	2.01728	1.47562	1.98132	2.1073	2.14669	2.61539	2.63363	2.75655	2.1881	2.37913	2.69394	2.57088
P54399	FBgn0286818	0	Pdi	Pdi	Protein disulfide-isomerase	2.69445	0.282014	1.48122	-0.499357	0.815961	-0.0441084	3.05037	0.0423577	4.18837	-0.143433	0.883976	-0.00768219	2.60589	0.132784	2.28499	-0.58792	0.664339	-0.104421	0.0885635	0.969868	0.00117678	-0.355924	0.872734	-0.0210416	-0.444488	0.765534	-0.0515764	1.51329	-0.536245	1.00843	-2.93817	-2.97431	-1.68346	-1.0834	-3.83996	-2.24228	-2.61288	0.255752	-3.47505	-0.712335	0.319446	-5.70498
P41073	FBgn0004401	1	Pep	Pep	Zinc finger protein on ecdysone puffs	1.48056	0.43408	0.536599	0.83762	0.603909	0.183462	-0.453472	0.790015	-0.0464195	-1.09641	0.467451	-0.362104	-3.60055	0.119018	-3.32831	-4.24349	0.0622685	-5.11651	5.08111	0.0344508	7.43265	1.93403	0.196932	1.36481	-3.14708	0.0507958	-4.07286	-0.91306	-2.41004	-5.56482	-1.90986	-3.18883	-5.71803	-3.95857	-2.11856	-1.45038	0.78076	0.638558	0.494419	-5.26263	-2.49137	-5.57559
Q9W410	FBgn0029861	1	CG3815/PF1	PF1	GH06635p	3.1041	0.0423871	4.2612	2.29861	0.0865005	2.44338	3.09448	0.068979	3.59356	2.28899	0.125986	2.05935	4.0748	0.036274	5.86937	3.26932	0.0627869	3.93015	-0.970709	0.440957	-0.345188	0.00961913	0.993802	2.5973e-05	0.980328	0.477229	0.314953	0.759879	1.34429	1.40999	0.239461	0.400236	0.458	-0.261567	-3.36702	-2.14069	-3.74541	-3.79359	-1.17126	-1.11378	-1.29662	-3.38773
C8VV04	FBtr0088422	0	Pfk-RB	Pfk-RB	ATP-dependent 6-phosphofructokinase	-0.775531	0.220907	-0.508586	-1.08017	0.0346693	-1.57711	-0.615897	0.349341	-0.281311	-0.920534	0.116351	-0.859989	-0.578047	0.327647	-0.280118	-0.882684	0.0778615	-0.978612	-0.197484	0.332677	-0.0943931	-0.159634	0.715848	-0.0231756	0.0378498	0.926577	0.00125352	-0.100731	-0.880221	-1.66017	-1.13639	-0.752187	-1.66645	-0.936434	0.309122	-0.166121	-0.298556	-0.354235	-0.254192	-0.101444	0.163868	-0.376953
O46084	FBgn0023517	0	Pgam5	Pgam5	Serine/threonine-protein phosphatase Pgam5, mitochondrial	1.27347	0.128785	1.13356	0.566853	0.532669	0.155058	0.993831	0.374351	0.424088	0.287213	0.803156	0.0273427	1.97635	0.0223365	3.26293	1.26974	0.179766	0.946325	-0.702883	0.321487	-0.346407	0.279641	0.800183	0.0270722	0.982524	0.374554	0.419032	-3.96344	-3.0607	-4.13217	-3.59323	-5.66141	-4.02153	-5.53373	-2.97968	-5.62439	-5.57888	-5.66183	-5.84466	-5.44109	-5.61667	-3.91897
A0A0F6T1J9	FBgn0004654	0	Pgd	Pgd	6-phosphogluconate dehydrogenase, decarboxylating	2.03634	0.218322	1.34582	2.69355	0.0104889	5.33128	1.99535	0.224501	1.29454	2.65256	0.0103196	5.26888	0.951385	0.621337	0.196625	1.6086	0.356522	0.720515	1.08496	0.506971	0.32008	0.0409921	0.758524	0.00492031	-1.04396	0.521313	-0.295339	-2.06518	-5.73281	-2.54579	-2.14362	-3.04352	-3.18501	-5.45652	-5.27862	-5.59469	-5.68316	-1.69409	-5.8207	-5.39208	-5.40791	-5.65283
P52029	FBgn0003074	0	Pgi	Pgi	Glucose-6-phosphate isomerase	-0.211317	0.471038	-0.0690888	-1.04758	0.0253291	-1.67233	0.0813049	0.759568	0.00971054	-0.754957	0.0627212	-0.9079	0.00991436	0.97443	0.000111531	-0.826347	0.0555583	-1.03727	-0.221231	0.437797	-0.0793616	-0.292622	0.223189	-0.190592	-0.0713906	0.779521	-0.00772247	-0.531119	-1.24074	-1.03337	-2.15576	-1.80422	-1.35403	-0.818925	-1.24317	-0.987056	-1.0634	-0.554368	-1.21721	-0.823837	-0.41299	-0.934455
Q01604	FBgn0250906	0	Pgk	Pgk	Phosphoglycerate kinase	-3.59984	0.0670326	-4.22518	-2.26294	0.0207547	-3.80827	0.304724	0.870467	0.0183588	1.64162	0.349582	0.749318	-1.74784	0.253951	-1.04041	-0.41095	0.553061	-0.105708	-1.85199	0.0648628	-2.20018	-3.90456	0.0909061	-4.06624	-2.05257	0.267262	-1.17625	-5.92341	-3.39069	-2.17828	-2.29316	-2.90603	-2.28251	-5.54584	-5.43814	-1.42258	-3.10781	-1.15	-1.99104	-0.026356	0.403962	-1.07048
A5XD83	FBgn0014869	0	Pglym78	Pglym78	Phosphoglycerate mutase (Fragment)	-0.491906	0.455435	-0.168022	-1.07833	0.0691247	-1.25126	-0.145847	0.800135	-0.0141234	-0.732269	0.0826829	-0.792743	-1.30983	0.0978362	-1.32227	-1.89625	0.00382307	-4.58435	0.817921	0.125685	0.736714	-0.346059	0.45003	-0.119999	-1.16398	0.0145971	-2.13676	-0.834085	-1.5794	-2.4886	-2.055	-2.68402	-1.92234	-1.06957	-1.63031	-1.76466	-0.219781	-0.0842139	-0.668612	-1.2137	-0.512531	-1.70014
Q9VUY9	FBgn0003076	0	Pgm1	Pgm1	Phosphoglucomutase	-2.48774	0.224164	-1.61562	-4.32561	0.0414235	-5.98126	-0.46695	0.844426	-0.034292	-2.30483	0.317856	-1.14727	-2.32099	0.243142	-1.42541	-4.15887	0.0336119	-6.12812	-0.166748	0.667694	-0.0292514	-2.02079	0.357668	-0.902322	-1.85404	0.390823	-0.756486	-0.755665	-2.07172	-5.55511	-5.4955	-2.79592	-5.6047	0.0939552	-1.45794	-5.61766	-0.969678	-0.603441	0.153596	-0.204648	-0.258886	-0.455744
Q0E924	FBgn0010551	0	Phb2	Phb2	Prohibitin	0.52736	0.522833	0.148524	-0.145003	0.214617	-0.0969104	0.452293	0.577988	0.107682	-0.22007	0.088626	-0.231611	0.705829	0.41156	0.272145	0.0334661	0.663395	0.00596459	-0.178469	0.128319	-0.159142	0.0750677	0.509757	0.0219675	0.253536	0.0656843	0.299817	-3.59505	-5.76475	-5.51763	-5.7606	-5.57772	-5.55619	-5.48665	-5.265	-5.48264	-5.66308	-5.69962	-5.63221	-5.3551	-5.49461	-5.60979
P12370	FBgn0000273	0	Pka-C1	Pka-C1	cAMP-dependent protein kinase catalytic subunit 1	-0.805323	0.242697	-0.495222	-1.41193	0.0925607	-1.45933	-0.287616	0.662759	-0.0513811	-0.894225	0.225445	-0.578528	-0.109477	0.847747	-0.00785318	-0.716085	0.289206	-0.385821	-0.695846	0.0503756	-0.903055	-0.517707	0.277916	-0.28789	0.17814	0.661731	0.0319437	-0.317881	0.66616	-1.05381	0.156776	-1.44783	-1.2343	-0.438472	0.718365	-0.122575	-0.0139314	-0.302571	-0.0605974	0.26279	0.92342	0.524229
P81900	FBgn0022382	0	Pka-R2	Pka-R2	cAMP-dependent protein kinase type II regulatory subunit	-2.01267	0.426242	-0.745379	-1.16657	0.63165	-0.232758	-2.12612	0.375293	-0.904942	-1.28002	0.575214	-0.307424	-1.12408	0.426071	-0.416494	-0.277983	0.845702	-0.0202324	-0.888587	0.726941	-0.12307	0.113454	0.969275	0.00153765	1.00204	0.676511	0.170071	-5.6728	-5.72891	-5.63414	-5.47277	-3.48171	-5.54307	-5.54462	-5.31645	0.203593	-5.63594	-2.28714	-5.74051	0.393714	-5.55169	-5.83985
A0A0B4LI13	FBgn0003093	0	Pkc98E	Pkc98E	Protein kinase C	-0.272044	0.904413	-0.0118701	-1.91252	0.366217	-0.83436	-2.22363	0.283283	-1.21806	-3.8641	0.0681447	-4.50774	-1.88984	0.343852	-0.876181	-3.53032	0.0854023	-3.77225	1.61779	0.385612	0.669523	1.95158	0.313975	0.98185	0.333789	0.477629	0.107116	-5.64582	-0.386229	-2.2672	-5.50633	-2.10791	-5.60645	-0.406823	-1.18573	-0.0358235	-0.984698	-0.39358	-1.25146	-0.942926	-5.42984	-1.11035
E6EK18	FBgn0259214	0	PMCA	PMCA	Calcium-transporting ATPase	-0.0706946	0.943899	-0.00177264	0.158416	0.899501	0.00728693	-1.41866	0.0872353	-1.5028	-1.18955	0.300509	-0.621115	-1.50581	0.0708149	-1.73149	-1.2767	0.274375	-0.717062	1.43511	0.211938	0.966965	1.34797	0.233678	0.851082	-0.0871443	0.699059	-0.0135497	-1.35132	-2.84047	-1.52797	-3.39409	-0.93907	-0.699267	-0.556522	-0.636529	-0.270718	-0.642907	-0.061556	-0.497873	-1.1246	-0.944489	-3.43858
Q8IQ56	FBgn0044419	0	Pmi	Pmi	Transmembrane protein 11 homolog, mitochondrial	-0.0787236	0.474184	-0.0255106	1.78712	0.196876	1.26136	-0.199216	0.144215	-0.167538	1.66663	0.217241	1.10507	-0.664871	0.416142	-0.253155	1.20098	0.359572	0.533491	0.586147	0.464575	0.195154	0.120492	0.279521	0.0667026	-0.465655	0.550677	-0.120653	-5.83364	-5.66806	-5.55925	-2.70806	-3.06798	-5.68737	-5.42452	-5.40056	-5.63823	-5.65733	-3.71553	-5.69347	-5.49282	-5.65089	-5.68107
Q9VC36	FBgn0039227	1	polybromo	polybromo	Polybromo	4.88609	0.0052978	11.1203	5.69207	0.0017528	15.6889	3.93004	0.0339101	5.77586	4.73602	0.0244498	7.63316	-0.315046	0.552888	-0.0810812	0.490936	0.297511	0.258477	5.20114	6.3903e-06	27.0172	0.956051	0.41005	0.370148	-4.24509	0.0423394	-5.82958	-1.53459	-0.205848	-0.223082	-0.538009	0.629531	0.362902	-5.40827	-2.73851	-5.60687	-0.106751	-0.497575	-0.414058	-5.4374	-5.40871	-5.77569
Q94920	FBgn0004363	0	porin	porin	Voltage-dependent anion-selective channel	-0.498651	0.0373109	-0.712156	-0.360506	0.0442565	-0.488134	-0.499671	0.053317	-0.636148	-0.361526	0.09944	-0.362408	-0.831923	0.0103405	-1.65175	-0.693778	0.01574	-1.25088	0.333272	0.110339	0.319031	0.00101976	0.99513	2.16198e-06	-0.332252	0.151169	-0.272625	5.69799	6.1295	5.85312	5.84885	6.08085	6.16534	6.22625	6.29573	6.65764	6.55713	6.98458	6.63467	6.23648	6.47462	6.46546
H5V8B8	FBgn0260439	0	Pp2A-29B	Pp2A-29B	MIP33436p1	-0.510253	0.749097	-0.0640174	-1.39559	0.37874	-0.588462	-1.33913	0.356809	-0.599344	-2.22446	0.158158	-1.78159	-1.49609	0.225504	-0.967737	-2.38142	0.0740377	-2.69231	0.985833	0.536371	0.266702	0.828872	0.633352	0.164411	-0.156961	0.904747	-0.00682352	-3.24383	-5.644	-5.53195	-5.76165	-5.65563	-5.65851	-2.33797	-2.5838	-5.48064	-2.55473	-2.69128	-4.68552	-5.44579	-1.80927	-5.63396
D0IQI7	FBtr0300337	0	Ppn-RC	Ppn-RC	GH25513p (Fragment)	-2.19121	0.105603	-2.13933	-2.87877	0.0129384	-5.43546	-2.35398	0.279136	-1.30454	-3.04153	0.194362	-2.16372	-0.178675	0.893807	-0.00871149	-0.866232	0.45128	-0.29933	-2.01254	0.15239	-1.64433	0.162764	0.928465	0.00524658	2.1753	0.31587	1.08872	-5.73697	-3.22379	-5.75413	-5.66714	-5.64013	-5.47029	-1.82287	-0.247756	-5.58234	-2.86771	-5.51271	-5.79845	-3.03637	-2.00345	-3.10143
Q9V521	FBgn0033367	0	PPO2	PPO2	Phenoloxidase 2	-1.83082	0.169041	-1.41341	-2.90218	0.0237852	-4.71225	-2.02086	0.467233	-0.667827	-3.09222	0.295087	-1.63903	-0.290208	0.846255	-0.0210397	-1.36157	0.347872	-0.624388	-1.54061	0.28614	-0.837202	0.19004	0.940043	0.00510304	1.73065	0.533885	0.471692	-3.05849	-2.95966	-5.71581	-5.50166	-5.7162	-3.73017	2.05493	-2.12864	-5.59767	-5.75585	-2.40155	-2.70593	-2.69047	-1.21524	-2.33578
Q9U617	FBgn0028573	0	prc	prc	Pericardine	0.194291	0.929673	0.0061531	-1.23432	0.636768	-0.241949	0.110204	0.966581	0.00162681	-1.3184	0.658271	-0.239416	2.31939	0.341338	1.08273	0.890781	0.72554	0.12412	-2.1251	0.474794	-0.687458	0.0840862	0.979186	0.00076812	2.20918	0.501926	0.661341	-0.922832	-1.44746	-1.89499	-1.62576	-5.682	-1.24335	-5.7019	2.31988	-1.21388	-5.69814	-5.53436	0.00905438	-5.33858	1.17739	-0.686972
A4V1N8	FBgn0003149	1	Prm	Prm	FI03688p	0.656601	0.003106	1.64662	0.0608204	0.860938	0.00395502	0.0868007	0.314072	0.0436582	-0.50898	0.233625	-0.321411	0.170265	0.605651	0.0370799	-0.425515	0.362716	-0.187411	0.486336	0.223232	0.316723	0.5698	0.00336162	1.40937	0.0834645	0.796871	0.00823061	4.79219	4.77183	4.76796	4.75206	3.71048	4.08211	4.64768	4.81861	4.60529	4.18605	4.4964	5.13873	4.05285	4.19576	4.11356
P35416	FBgn0003149	1	Prm	Prm	Paramyosin, short form	-3.35186	0.047	-4.45094	-1.74313	0.274782	-0.977915	-3.21625	0.036865	-4.61013	-1.60752	0.301691	-0.836615	-3.60966	0.0344999	-5.27797	-2.00093	0.227216	-1.28772	0.257796	0.321904	0.126906	-0.135608	0.705935	-0.0205087	-0.393405	0.354279	-0.177289	-3.43424	-5.72942	-5.69342	-5.68497	-2.18175	-2.16418	-2.28745	-1.21692	-1.70396	-1.03314	-1.71157	-1.2834	-1.67861	-1.62729	-1.49561
Q27598	unknown ID	0		Pro-phenol	Pro-phenol oxidase A1	-2.50801	0.196606	-1.77167	-3.41615	0.0477945	-4.51145	-2.51877	0.422791	-0.941703	-3.42691	0.287541	-1.85499	-1.72298	0.317331	-0.858884	-2.63113	0.0618017	-3.18103	-0.785025	0.497288	-0.23817	0.0107629	0.996956	1.42521e-05	0.795788	0.774172	0.0884617	-1.2102	-2.1207	-5.49086	-3.28173	-5.4431	-2.82137	4.31074	-2.08294	-3.49326	-1.45114	-0.260325	-1.94135	-0.451847	1.12751	-1.97341
Q06PM6	FBgn0259210	0	prom	prom	Prominin	-2.72951	0.11004	-2.6161	-3.76497	0.0259573	-5.97027	-0.795823	0.587394	-0.183891	-1.83128	0.148763	-1.5154	1.14458	0.398885	0.45686	0.109118	0.218927	0.0719849	-3.87409	0.0253196	-6.18515	-1.93369	0.134676	-1.68368	1.9404	0.13626	1.67967	-2.42071	-5.59384	-5.70083	-5.49096	-5.62353	-5.70726	-2.68965	-5.33901	-3.29924	-5.7309	-5.75382	-5.66438	-1.51482	-0.951008	-3.061
P22769	FBgn0004066	0	Prosα4	Prosalpha4	Proteasome subunit alpha type-7-1	-0.745988	0.74746	-0.0943017	1.1613	0.597349	0.259867	0.335713	0.827091	0.0276784	2.243	0.118478	2.07783	-0.255483	0.903727	-0.0112317	1.65181	0.421727	0.619377	-0.490506	0.848861	-0.034906	-1.0817	0.627115	-0.219209	-0.591195	0.765987	-0.0684478	-2.11283	-5.54347	-5.56464	-3.92852	-1.57579	-1.99475	-5.59971	-3.02644	-5.60193	-0.94659	-5.78202	-5.72588	-5.42065	-5.50434	-0.0579868
Q9TWZ1	unknown ID	0		Protein	Protein disulfide-isomerase	-3.45397	0.070156	-3.98566	-4.52421	0.00557138	-10.1977	-0.957629	0.593444	-0.217018	-2.02786	0.247541	-1.2296	-1.15408	0.556102	-0.294113	-2.22432	0.260164	-1.30068	-2.29989	0.245396	-1.40324	-2.49634	0.177466	-1.87447	-0.196456	0.922883	-0.0068471	-5.70659	-5.54157	-2.42046	-5.73796	-5.66969	-5.47167	-4.22897	-1.17688	-5.38989	-3.62304	-5.76328	-0.820051	-1.51807	-0.329529	-1.4591
Q9VUM1	FBgn0036487	1	Prp31	Prp31	LD41209p	1.07332	0.207746	0.732508	1.24977	0.204632	0.861126	0.995025	0.231759	0.631804	1.17147	0.22479	0.759376	0.723603	0.405003	0.284044	0.900052	0.351288	0.408926	0.349722	0.562887	0.0872832	0.0782997	0.432066	0.0285364	-0.271423	0.646698	-0.0513799	-4.4199	-5.53373	-3.50166	-3.54063	-3.72873	-5.6566	-5.52197	-5.53954	-5.37886	-4.19557	-5.7583	-5.67224	-5.44922	-5.53037	-5.69569
Q9GPQ0	FBgn0033518	0	Prx6c	Prx2540-2	1-cys peroxiredoxin DPx-2540-2	-1.2179	0.391482	-0.496037	1.00128	0.550158	0.259845	-1.17888	0.354644	-0.530741	1.0403	0.509948	0.304262	-2.51209	0.206237	-1.72237	-0.292903	0.873467	-0.0172091	1.29418	0.505597	0.383331	-0.0390213	0.980447	-0.000334634	-1.3332	0.476452	-0.429266	-5.82082	-5.72196	-5.57438	-5.56884	-2.24383	-2.64694	-2.56053	-5.36047	-5.65952	-3.08632	-0.889276	-5.6053	-5.45698	-2.24848	-5.75799
Q9VEJ0	FBgn0038519	0	Prx3	Prx3	Peroxiredoxin 3	-2.38333	0.0662179	-2.81	-2.5044	0.109901	-2.40172	-0.562632	0.76398	-0.0657819	-0.683704	0.728795	-0.0939372	-0.665213	0.611764	-0.141967	-0.786284	0.592173	-0.17892	-1.71811	0.22132	-1.12533	-1.82069	0.36208	-0.803282	-0.102581	0.958692	-0.00187939	-5.77973	-3.43763	-4.37088	-2.80435	-5.46134	-5.68577	-0.861664	-5.37791	-5.66078	-5.64165	-3.71407	-2.23689	-2.23062	-1.84518	-2.36246
Q960M4	FBgn0038570	1	Prx5	Prx5	Peroxiredoxin	-0.750925	0.396273	-0.301876	-0.298537	0.622292	-0.0615003	-0.987703	0.24281	-0.607174	-0.535316	0.0811774	-0.583797	0.0836088	0.914695	0.00323765	0.535996	0.314033	0.269619	-0.834533	0.266153	-0.479747	0.236779	0.687075	0.0385939	1.07131	0.105289	1.04733	0.041847	0.036193	-1.78217	-0.288265	-0.310703	0.251997	0.644249	0.27225	0.342479	-1.40387	-0.501913	-0.0491734	0.401396	0.922658	-0.775412
A0A0B4LI06	FBgn0261552	1	ps	ps	Pasilla, isoform T	2.48575	0.143145	2.09853	2.4349	0.150188	2.00481	-1.32121	0.138001	-1.1364	-1.37206	0.0695231	-1.58866	-0.768555	0.316758	-0.383718	-0.819397	0.185762	-0.599013	3.2543	0.0954099	3.32071	3.80696	0.0655969	4.50408	0.552659	0.264956	0.318788	-1.51795	0.0472127	-1.82502	-0.645383	-1.99434	-0.808567	0.284106	0.794194	-0.410423	0.091412	-0.674544	-0.406968	-2.36169	-2.5716	-5.81971
M9PGJ2	FBgn0264598	0	PsGEF	PsGEF	Protostome-specific GEF, isoform I	-0.185574	0.228891	-0.118837	-0.0749244	0.37225	-0.0321549	-3.32612	0.0077275	-7.02464	-3.21547	0.0117108	-6.21041	-2.00274	0.204216	-1.38171	-1.89209	0.222131	-1.23627	1.81716	0.234698	1.14389	3.14055	0.0118851	6.04555	1.32338	0.34682	0.608618	-5.87599	-5.63471	-5.50252	-5.62056	-5.4653	-5.59541	-2.2942	-1.73604	-3.00461	-2.25768	-2.95354	-5.79378	-5.50538	-5.3788	-5.57231
A1Z8A6	FBgn0263102	1	psq	psq	Pipsqueak, isoform M	-0.13467	0.359136	-0.0598932	4.0522	0.000199292	14.9952	-0.990267	0.339425	-0.464688	3.1966	0.0500996	4.15611	-0.777307	0.365855	-0.339443	3.40956	0.0290276	5.24114	0.642637	0.43956	0.22941	0.855597	0.394937	0.345209	0.21296	0.848085	0.0152395	-5.71813	-5.73138	-5.72951	-1.16352	-1.69544	-1.75945	-5.69083	-3.15581	-5.36157	-3.60946	-5.6584	-5.57924	-5.38611	-5.60873	-5.78016
G7H836	FBtr0273398	0	pst-RE	pst-RE	TB01296p1 (Fragment)	-2.33085	0.0102864	-4.63311	-1.12217	0.0814973	-1.22188	-1.30355	0.0350082	-1.89775	-0.0948741	0.790401	-0.00969164	-2.17214	0.00749244	-4.61661	-0.963463	0.0496123	-1.25675	-0.158709	0.739994	-0.0207546	-1.0273	0.0972696	-1.03965	-0.868589	0.0409384	-1.20549	-0.313425	0.252566	-0.86413	1.07942	0.378535	1.24308	1.3827	0.888903	0.714058	2.28117	1.59096	1.71929	1.44431	1.87706	2.74618
C6TP60	FBtr0071578	0	Pu-RB	Pu-RB	RH05939p (Fragment)	2.84853	0.000182525	10.6497	0.440577	0.155584	0.356002	4.53235	0.0807401	4.95345	2.1244	0.263198	1.23155	2.09584	0.000273611	7.46719	-0.312115	0.273435	-0.175766	0.752692	0.00727149	1.60954	-1.68382	0.347809	-0.772298	-2.43651	0.219807	-1.60312	2.15717	1.85509	1.72597	-0.0881377	-0.639245	-0.758242	-1.1196	-5.38458	-1.35463	-0.0968568	-0.048107	-0.404316	-0.934028	-0.804646	-1.06868
Q9VC56	FBgn0039214	1	puf	puf	Ubiquitin carboxyl-terminal hydrolase puf	0.954188	0.167826	0.739629	0.336475	0.454289	0.115299	1.00387	0.153407	0.817306	0.386157	0.401067	0.153221	0.365001	0.510135	0.106695	-0.252712	0.563263	-0.0629983	0.589187	0.0109664	1.15477	-0.0496823	0.727968	-0.00685057	-0.638869	0.0105164	-1.26377	-4.05715	-4.17952	-5.4837	-4.47018	-5.63051	-5.47282	-5.76506	-5.4174	-5.54951	-4.75831	-5.09349	-4.96357	-5.48787	-5.40261	-5.69245
A0A0B4K623	FBgn0020385	0	pug	pug	Pugilist, isoform E	-3.11987	0.00214045	-8.32847	-2.9767	0.00584692	-6.6472	-0.177314	0.255256	-0.105152	-0.034151	0.544297	-0.00902148	-2.61928	0.00120312	-7.64749	-2.47612	0.00483792	-5.73306	-0.500586	0.20016	-0.34972	-2.94255	0.00699424	-6.34196	-2.44197	0.00635979	-5.36392	-5.87445	-5.49083	-5.61432	-5.50241	-5.60114	-5.44657	-5.52339	-5.45777	-5.4665	-2.76626	-2.92022	-3.43528	-3.04392	-2.25656	-2.31952
Q95RR6	FBgn0022361	1	Pur-α	Pur-alpha	LD15002p	-0.558245	0.64625	-0.105843	-1.10229	0.413707	-0.422516	-5.16671	0.00900234	-10.5693	-5.71076	0.0116864	-11.035	-0.779655	0.643315	-0.149363	-1.3237	0.458744	-0.44798	0.221411	0.895256	0.0106394	4.60847	0.0162609	8.24389	4.38706	0.0692717	5.08655	-3.30447	-5.74904	-3.63091	-5.61617	-5.69453	-3.00585	0.214705	0.965904	1.63511	-1.1004	-3.56269	-5.68236	-5.31928	-2.90174	-2.78866
Q01603	FBgn0004577	0	Pxd	Pxd	Peroxidase	-3.51317	0.00328031	-8.72701	-3.46101	0.00306375	-8.70011	-2.02769	0.153891	-1.64807	-1.97553	0.160138	-1.57154	-0.00682524	0.938462	-0.000188263	0.0453326	0.633193	0.00899688	-3.50635	0.00274746	-8.97999	-1.48549	0.238261	-0.925379	2.02086	0.154462	1.63928	-5.66507	-5.53876	-5.71114	-5.70018	-5.55725	-5.50107	-2.81306	-5.41621	-2.60264	-5.57135	-5.76103	-5.56211	-2.34902	-2.3768	-1.64963
O62619	FBgn0267385	0	PyK	PyK	Pyruvate kinase	-0.990755	0.0152612	-1.79962	-1.19887	0.0220572	-1.98586	-0.433112	0.140186	-0.369573	-0.641222	0.125225	-0.57858	-0.76429	0.0688845	-0.888012	-0.972401	0.0491678	-1.27221	-0.226465	0.480465	-0.0720924	-0.557643	0.0695279	-0.645662	-0.331178	0.301958	-0.17223	2.64568	2.68671	2.12025	2.50186	1.77386	2.5526	2.89306	2.93115	2.92778	3.39773	3.56954	2.77824	3.20082	3.74219	3.48191
Q9VP57	FBgn0259785	1	pzg	pzg	LD15904p	9.23835	4.50911e-05	40.149	10.3246	8.01266e-07	62.9411	2.81584	0.0631616	3.37774	3.9021	0.0309709	5.88845	0.0171596	0.827159	0.00141414	1.10342	0.00745413	2.34763	9.22119	7.95907e-06	47.0201	6.42251	0.011578	12.4363	-2.79868	0.0633028	-3.35444	3.6055	3.7212	3.72228	4.54238	4.73882	5.02656	2.31101	-0.179011	0.469451	3.57664	3.78397	3.63689	-5.44467	-5.42354	-5.79786
Q7K3W4	FBgn0028622	0	qsm	qsm	GH08941p	0.893368	0.466707	0.295665	0.129352	0.178786	0.0967122	0.645961	0.585224	0.150301	-0.118055	0.113734	-0.111457	0.898598	0.464498	0.299247	0.134582	0.191109	0.096727	-0.00523054	0.959447	-9.40388e-05	0.247407	0.0420593	0.340466	0.252637	0.0494003	0.330013	-5.8191	-5.68654	-2.74991	-5.54833	-5.44334	-5.55592	-5.46631	-5.31311	-5.41401	-5.70106	-5.51007	-5.74021	-5.5352	-5.63877	-5.76168
O18332	FBgn0285937	0	Rab1	Rab1	FI01544p	0.222698	0.28587	0.12111	-1.41498	0.197074	-0.998083	-0.221866	0.362588	-0.0977513	-1.85954	0.124907	-1.67994	-0.0312765	0.872318	-0.00185549	-1.66895	0.152581	-1.3627	0.253975	0.112589	0.240896	0.444565	0.0815953	0.483835	0.19059	0.360735	0.0843955	-0.838796	-1.02256	-1.36059	-4.20186	-2.02405	-1.90907	-0.917868	-1.07769	-0.560784	-0.854296	-1.10475	-1.16907	-1.44142	-1.27635	-1.17227
O18333	FBgn0014009	0	Rab2	Rab2	GH01619p	-1.57076	0.275949	-0.878322	-0.908454	0.285426	-0.494659	-0.91674	0.4823	-0.290316	-0.254438	0.740255	-0.0332343	0.887323	0.628285	0.1791	1.54962	0.368861	0.6712	-2.45808	0.201122	-1.71215	-0.654016	0.137526	-0.56351	1.80406	0.301957	0.938211	-5.65565	-2.25525	-2.74598	-1.7982	-2.88278	-3.98898	-3.00735	-2.06742	-2.83188	-1.81333	-5.66635	-5.83916	-2.18614	-1.71083	-2.04763
P25228	FBgn0005586	0	Rab3	Rab3	Ras-related protein Rab-3	-0.72561	0.0825205	-0.786153	-0.285688	0.0854765	-0.305158	-0.671821	0.0964897	-0.682247	-0.231899	0.308171	-0.118549	-0.609618	0.143495	-0.514007	-0.169695	0.536133	-0.0459411	-0.115992	0.675437	-0.0197668	-0.0537886	0.802828	-0.00513023	0.0622037	0.838937	0.00474433	-0.207621	0.0573022	-0.775778	0.160099	0.0466898	0.186882	0.0567924	0.651195	0.38138	0.720512	0.245565	-0.0633202	0.228171	0.458994	0.563568
A1Z7S3	FBgn0002567	0	Rab32	Rab32	Rab32, isoform B	-0.951459	0.000311161	-3.33678	-0.508517	0.00730875	-1.08627	-0.8087	0.046758	-1.07569	-0.365758	0.209306	-0.24843	-1.00581	0.00024928	-3.62425	-0.562869	0.00557496	-1.26857	0.054352	0.513848	0.0157167	-0.142758	0.555125	-0.0364903	-0.19711	0.431858	-0.0718779	0.770186	0.977122	0.876918	1.34565	1.29216	1.31524	1.29469	1.9641	1.79154	1.89175	1.9669	1.78301	1.75666	1.7893	1.93264
Q9V3I2	FBgn0014010	0	Rab5	Rab5	Drab5	-0.220604	0.0863303	-0.234686	-0.0719723	0.770035	-0.00816809	-0.00121159	0.99348	-3.44183e-06	0.14742	0.583869	0.0344497	-0.490125	0.0370303	-0.701585	-0.341494	0.253767	-0.203381	0.269521	0.150101	0.221983	-0.219392	0.185408	-0.160567	-0.488913	0.0443481	-0.661561	-0.090332	0.0280039	-0.241286	-0.0258158	-0.279005	0.4471	-0.319869	-0.0436005	0.0634896	0.386678	0.604482	0.175601	0.15836	0.173208	0.0266281
O18640	FBgn0020618	0	Rack1	Rack1	Guanine nucleotide-binding protein subunit beta-like protein	0.550462	0.109378	0.529032	0.0688373	0.80118	0.00662697	1.3158	0.0232414	2.14968	0.834177	0.0360895	1.2034	0.430247	0.189002	0.311298	-0.0513779	0.859765	-0.00337143	0.120215	0.706734	0.0181217	-0.765339	0.0564456	-0.955427	-0.885554	0.0429272	-1.21079	2.49484	2.54338	2.49114	2.12683	1.71827	2.23939	1.04967	0.930183	1.60211	2.1075	2.44583	1.68529	1.57076	2.07256	2.23466
Q9VV52	FBgn0036624	1	RAF2	RAF2	LD37257p	-1.06939	0.107686	-1.035	-1.10956	0.0794593	-1.22035	-0.676781	0.235526	-0.424993	-0.716947	0.181879	-0.530696	-0.848574	0.162565	-0.669503	-0.88874	0.122029	-0.811898	-0.220819	0.383339	-0.0919529	-0.392612	0.172447	-0.299698	-0.171793	0.530838	-0.0472495	4.28997	3.94762	2.92759	4.39333	3.49059	3.16076	4.53268	4.62637	4.03648	4.84725	4.25751	4.60614	4.98917	4.50602	4.87817
A4V4A5	FBgn0020255	1	Ran	Ran	GTP-binding nuclear protein	-1.39525	0.0294997	-2.13499	-1.44535	0.277531	-0.80461	0.504528	0.70332	0.0771156	0.454426	0.776775	0.0498528	0.0160206	0.988007	8.39453e-05	-0.0340813	0.980967	-0.000284435	-1.41127	0.258064	-0.830212	-1.89978	0.229998	-1.21258	-0.488507	0.753633	-0.0600083	-4.47921	-3.43973	-3.62207	-2.22118	-5.6331	-3.83704	-2.09928	-5.45188	-5.50344	-2.55409	-5.6162	-3.41878	-1.96312	-2.84292	-2.54922
A0A0E3T4A9	FBgn0003346	0	RanGAP	RanGAP	Ran GTPase activating protein	0.781034	0.468661	0.257071	-0.0598818	0.70815	-0.00897476	-1.03685	0.463387	-0.346366	-1.87776	0.180601	-1.3957	0.876061	0.423815	0.326616	0.0351446	0.597799	0.00785288	-0.0950264	0.549876	-0.0246817	1.81788	0.187714	1.3207	1.91291	0.176	1.44326	-3.03285	-5.62195	-5.71357	-5.65503	-5.52544	-5.71064	-2.45194	-3.25075	-5.55513	-5.62751	-5.69863	-5.67042	-5.33967	-5.57209	-5.79972
M9MRT6	FBgn0004636	0	Rap1	Rap1	Rap1 GTPase, isoform B	-1.3131	0.0319098	-1.9645	-2.73403	0.112925	-2.5897	-0.796028	0.180693	-0.591495	-2.21696	0.146444	-1.84967	-0.42691	0.406326	-0.166975	-1.84784	0.199986	-1.29164	-0.88619	0.143238	-0.747892	-0.517072	0.326318	-0.251482	0.369118	0.540216	0.0987143	-3.5378	-2.68357	-3.13118	-5.49954	-2.52563	-5.59016	-1.91158	-1.92887	-3.12401	-1.93338	-3.07007	-3.06837	-1.75086	-1.85562	-1.80677
O96692	FBgn0283666	0	Rap2l	Rap2l	RE63021p	-0.00585734	0.99572	-1.091e-05	-1.50685	0.276139	-0.842137	0.766458	0.39823	0.306481	-0.734536	0.496645	-0.223265	-0.072769	0.797523	-0.00715004	-1.57376	0.132498	-1.38144	0.0669116	0.951688	0.00143896	-0.772316	0.558058	-0.195643	-0.839227	0.364663	-0.367673	-3.25063	-3.28093	-3.64871	-5.59506	-5.53476	-3.55343	-3.15501	-5.5523	-3.77233	-2.88448	-3.64928	-3.4282	-5.31302	-2.46937	-2.3803
Q2XXU2	FBgn0023510	0	Rbcn-3B	Rbcn-3B	CG17766 (Fragment)	-0.109248	0.190827	-0.0785886	-0.0147182	0.830588	-0.0011865	-0.229428	0.133728	-0.200469	-0.134898	0.300282	-0.0704803	-0.906648	0.385326	-0.375508	-0.812118	0.427645	-0.299604	0.7974	0.43476	0.28846	0.12018	0.362288	0.0529929	-0.67722	0.497532	-0.205319	-5.7398	-5.69334	-5.63354	-5.62833	-5.54675	-5.60801	-5.50344	-5.27231	-5.60264	-5.63796	-3.13729	-5.57148	-5.47992	-5.57984	-5.67917
Q24472	FBgn0015799	1	Rbf	Rbf	Retinoblastoma family protein	0.981586	0.395062	0.395907	2.0047	0.212205	1.34965	0.854647	0.448409	0.297696	1.87776	0.232313	1.19036	1.07326	0.360965	0.474953	2.09637	0.199084	1.46948	-0.0916702	0.322157	-0.0450956	0.126939	0.208953	0.0863121	0.218609	0.0599918	0.26712	-2.75534	-5.47123	-5.52041	-5.75881	-2.20806	-2.71075	-5.54638	-5.33274	-5.43179	-5.76903	-5.59861	-5.5991	-5.55424	-5.46842	-5.66907
A0A126GUV2	FBgn0262483	0	Rbp	Rbp	RIM-binding protein, isoform M	-1.67214	0.0296438	-2.55515	-1.87708	0.069758	-2.17066	-1.42969	0.0259742	-2.26672	-1.63463	0.0714838	-1.87295	0.136877	0.923434	0.00473515	-0.0680574	0.963196	-0.00110834	-1.80902	0.281473	-0.995981	-0.24245	0.462725	-0.0811425	1.56657	0.332632	0.748877	-2.49896	-3.55963	-3.17057	-3.05212	-2.50063	-4.29122	-1.12347	-1.80669	-2.00993	-5.68782	-2.07406	-1.87792	-1.3379	-1.50933	-1.3655
P25171	FBgn0002638	1	Rcc1	Rcc1	Regulator of chromosome condensation	2.92341	0.0987513	2.93936	3.33474	0.0710923	3.82888	3.88462	0.0330571	5.75209	4.29595	0.0241685	6.94548	3.12336	0.0717828	3.57305	3.53469	0.0508451	4.573	-0.199945	0.898569	-0.00928722	-0.961206	0.468025	-0.316939	-0.76126	0.526481	-0.2121	-1.98748	-0.0898857	-2.58471	-0.287707	-0.580288	-2.56009	-5.65029	-5.26395	-5.40169	-5.80293	-5.54547	-2.68374	-5.47318	-5.64125	-2.31788
A1Z9L2	FBgn0033897	1	Rcd1	Rcd1	Reduction in Cnn dots 1, isoform C	5.07673	0.0590629	6.23771	5.46966	0.0500205	7.11522	3.98454	0.0772391	4.43145	4.37747	0.0633608	5.24499	0.936675	0.0692033	1.08642	1.32961	0.0218393	2.20816	4.14006	0.0796883	4.54829	1.0922	0.567081	0.269069	-3.04786	0.116222	-2.84887	0.732567	0.850855	0.645967	1.0453	0.932371	1.43052	-5.56904	-1.74219	-2.41298	-0.626025	0.310403	-0.265014	-5.53859	-1.74528	-5.71694
Q9VZJ3	FBgn0263832	1	Rcd5	Rcd5	GH01794p	5.31257	0.00233355	13.9826	5.61177	1.9355e-06	32.0612	3.87324	0.100935	3.85758	4.17244	0.0938451	4.28755	0.154333	0.690907	0.0247828	0.453533	0.167357	0.352104	5.15824	0.00110624	15.2485	1.43933	0.405759	0.563831	-3.71891	0.110858	-3.55242	0.266716	-0.188963	-0.727856	0.0433587	0.0752426	0.128896	-5.59531	-5.33546	-1.33905	-0.0256025	-0.322955	-0.764543	-5.4626	-5.50268	-5.62254
M9MSN3	FBgn0261549	0	rdgA	rdgA	Diacylglycerol kinase	-4.15251	0.0366027	-5.96502	-3.87	0.0689932	-4.49382	-4.42643	0.0332949	-6.54059	-4.14392	0.0616201	-5.01529	-3.49557	0.0416135	-4.82656	-3.21305	0.0872062	-3.40408	-0.656944	0.381214	-0.275149	0.273921	0.506804	0.0808505	0.930864	0.241888	0.573772	-2.9083	-5.68442	-5.66158	-5.59402	-5.61787	-2.19488	-0.210028	-0.804854	0.0398666	-0.198831	-1.39956	-2.16921	-0.122059	-0.583202	-1.09152
E1JJK8	FBgn0003218	0	rdgB	rdgB	Retinal degeneration B, isoform G	0.499174	0.412277	0.192087	-0.108011	0.523762	-0.0303366	-1.08645	0.296023	-0.574376	-1.69363	0.148721	-1.40169	0.675305	0.296869	0.35618	0.0681204	0.243505	0.0417913	-0.176131	0.332551	-0.0842159	1.58562	0.161202	1.25681	1.76175	0.140094	1.50379	-4.08397	-5.49186	-5.57031	-5.69007	-5.57281	-5.70481	-2.97666	-3.50005	-5.41009	-5.73237	-5.72296	-5.71673	-5.33557	-5.49874	-5.80936
P40421	FBgn0265959	0	rdgC	rdgC	Serine/threonine-protein phosphatase rdgC	-0.155673	0.396695	-0.0625096	-0.0220209	0.901016	-0.000996829	-0.135119	0.231004	-0.0859871	-0.00146672	0.989652	-6.626e-06	-0.804853	0.259691	-0.471276	-0.6712	0.324274	-0.328276	0.649179	0.336905	0.306733	-0.0205542	0.902893	-0.000911865	-0.669734	0.325339	-0.326605	-5.87372	-5.65919	-5.65888	-5.74619	-5.45255	-5.59209	-5.69271	-5.47686	-5.61687	-3.9699	-5.05425	-5.75308	-5.30362	-5.64773	-5.77342
Q9VD30	FBgn0038946	0	rdhB	rdhB	GH05294p	0.423923	0.811044	0.0385581	-0.957644	0.634338	-0.189307	-0.597257	0.428133	-0.220043	-1.97882	0.188533	-1.43388	-0.292697	0.578913	-0.0694824	-1.67426	0.247168	-1.01629	0.716621	0.684787	0.117845	1.02118	0.579639	0.241859	0.30456	0.61717	0.0638343	-1.94967	-1.68272	-3.11427	-2.19459	-5.64772	-3.04906	-2.14697	-0.623963	-2.18396	-1.71544	-2.09621	-2.05693	-1.6176	-0.724835	-5.67601
M9PBZ1	FBgn0004244	0	Rdl	Rdl	Resistant to dieldrin, isoform G	1.07691	0.556991	0.273699	0.0150905	0.993098	4.539e-05	-1.17693	0.607261	-0.254952	-2.23875	0.345195	-1.03416	-2.51482	0.187945	-1.82568	-3.57664	0.099383	-3.58625	3.59173	0.0789696	3.96002	2.25384	0.329745	1.08595	-1.33789	0.50642	-0.395331	-1.32991	-5.70665	-2.87621	-1.91302	-5.69915	-5.48606	-5.45964	-0.445331	-0.477006	-0.734253	-0.641233	-0.992832	-5.47506	-5.45589	-2.21255
Q9V3E7	FBgn0010774	1	Ref1	Ref1	LD24793p	1.08501	0.505183	0.321761	-0.948742	0.409734	-0.367636	0.0754756	0.963269	0.00122667	-1.95827	0.193246	-1.39799	-1.91746	0.236996	-1.19891	-3.95121	0.00231223	-10.4153	3.00247	0.0756788	3.36585	1.00953	0.501807	0.302318	-1.99294	0.184384	-1.46337	-5.78492	-1.88602	-3.03176	-5.58592	-5.56602	-5.65201	-3.46928	-1.97928	-5.48057	-1.28107	-1.98343	-1.68581	-5.52399	-2.8185	-5.61523
Q9V3P3	FBgn0029133	1	REG	REG	LD45860p	-0.169661	0.18801	-0.123143	0.654513	0.442092	0.232016	-3.8284	0.000517794	-12.5795	-3.00423	0.0411169	-4.1638	-3.99123	2.77533e-05	-18.1868	-3.16705	0.0407532	-4.40169	3.82157	4.64671e-05	16.5583	3.65874	0.00073421	11.4671	-0.162828	0.498126	-0.0492817	-5.80273	-5.68132	-5.52904	-5.5741	-5.49485	-3.47162	-2.19248	-1.74793	-1.58749	-1.91261	-1.57297	-1.55383	-5.43519	-5.42437	-5.64455
Q94915	FBgn0016715	0	Reg-2	Reg-2	Rhythmically expressed gene 2 protein	1.56519	0.420586	0.588738	1.56219	0.374985	0.665471	1.06411	0.633773	0.210765	1.06112	0.613286	0.225314	0.847054	0.647885	0.159672	0.844057	0.612795	0.179518	0.718134	0.623077	0.147547	0.501075	0.795741	0.0497208	-0.217059	0.909379	-0.00895483	-5.83185	-1.335	-1.87266	-1.86216	-1.74285	-5.44348	-5.63457	-5.525	-1.07228	-5.71048	-2.71025	-3.15993	-5.51302	-2.62871	-5.59334
Q9VYR1	FBgn0030362	0	regucalcin	regucalcin	Regucalcin homologue	2.88201	0.0251772	4.60832	-3.11096	0.0393031	-4.37268	5.20206	0.146836	4.33419	-0.790912	0.767586	-0.0908545	2.93726	0.108442	2.83388	-3.05571	0.0931408	-3.15001	-0.0552455	0.967218	-0.000799717	-2.32005	0.415084	-0.885943	-2.2648	0.436544	-0.815266	4.06511	3.19881	3.61044	-0.77056	-3.21661	-3.11739	2.16582	-1.24074	-5.6569	-1.43236	2.20922	1.28573	-0.355981	0.937176	1.64713
Q24477	FBgn0011701	1	repo	repo	Reversed polarity	2.38723	0.209667	1.61966	2.85949	0.195588	2.0264	2.28506	0.224077	1.48438	2.75731	0.207089	1.88557	2.49607	0.197751	1.75694	2.96832	0.186073	2.16781	-0.108838	0.592249	-0.0247601	0.102173	0.616015	0.0214981	0.211011	0.13707	0.182115	-5.8206	-1.88726	-1.86288	-5.71308	-1.36632	-1.07457	-5.57429	-5.31217	-5.53944	-5.60282	-5.61293	-5.8432	-5.28392	-5.59986	-5.84864
Q9V7U0	FBgn0034157	0	resilin	resilin	Pro-resilin	0.98106	0.540815	0.261895	1.03374	0.526953	0.287615	-1.8796	0.227206	-1.20968	-1.82693	0.246837	-1.11002	-3.07482	0.135453	-2.66959	-3.02215	0.144024	-2.54333	4.05588	0.0623042	4.8893	2.86066	0.0771986	3.18218	-1.19522	0.440548	-0.425507	-2.02936	-5.66411	-2.79571	-2.41788	-5.71413	-2.19914	-2.13	-0.537165	-2.1832	1.80301	-2.38675	-0.680967	-5.39378	-5.48619	-2.55238
Q9VV36	FBgn0040074	0	retinin	retinin	Retinin	-3.15043	0.267359	-1.8049	-2.81186	0.0277991	-4.37517	-3.39433	0.240915	-2.09816	-3.05576	0.0271065	-4.78816	-1.30719	0.601903	-0.288201	-0.968622	0.32464	-0.473267	-1.84324	0.104788	-1.8058	0.243901	0.800797	0.0235309	2.08714	0.0888535	2.19426	0.427465	-5.63163	0.824003	0.00697954	-1.86308	-1.50836	2.45405	0.596126	2.75266	0.998038	-1.22599	-0.230631	1.81431	2.66482	0.592
Q9VQ29	FBgn0021906	0	RFeSP	RFeSP	Cytochrome b-c1 complex subunit Rieske, mitochondrial	-1.39124	0.260613	-0.812491	-0.570103	0.263068	-0.330621	-0.891322	0.442702	-0.315428	-0.070183	0.891687	-0.00349422	-0.887895	0.475163	-0.28693	-0.0667561	0.929309	-0.00212551	-0.503347	0.550562	-0.130465	-0.49992	0.437196	-0.179633	0.00342692	0.996781	4.799e-06	0.699023	-2.33424	-1.48649	-0.365806	-0.366445	0.0739539	0.236692	-1.03005	0.345607	0.219328	0.752567	-1.42992	0.217219	1.05328	-0.21849
P04950	FBgn0003249	0	Rh3	Rh3	Opsin Rh3	0.626965	0.644808	0.11948	-2.44087	0.16934	-1.8825	0.676201	0.611865	0.144264	-2.39164	0.167597	-1.85527	2.01803	0.21518	1.34643	-1.04981	0.454199	-0.359825	-1.39107	0.439981	-0.496007	-0.0492364	0.977133	-0.000494634	1.34183	0.449412	0.466092	-2.80307	-2.01368	-2.53587	-5.51787	-5.48633	-5.55193	-2.14933	-1.859	-5.37289	-5.55515	-2.19052	-5.66104	-5.38916	-1.82456	-2.01979
Q9VSL8	FBgn0260442	0	rhea	rhea	Rhea, isoform B	0.421009	0.585662	0.0978228	-1.54005	0.126013	-1.38541	0.531192	0.30859	0.271237	-1.42987	0.0592613	-1.75477	0.687136	0.308734	0.350724	-1.27392	0.121586	-1.16579	-0.266127	0.763714	-0.0311553	-0.110183	0.892716	-0.00543057	0.155944	0.821115	0.0133481	-1.14315	-1.57637	-1.10034	-2.50431	-3.40804	-3.79069	-2.54512	-1.20973	-1.65859	-0.99554	-2.15764	-2.72809	-2.94557	-0.781216	-1.35611
P48148	FBgn0014020	0	Rho1	Rho1	Ras-like GTP-binding protein Rho1	-1.39048	0.406273	-0.543929	-1.34672	0.418562	-0.509384	-1.31494	0.335	-0.624535	-1.27118	0.347744	-0.58314	0.0472578	0.618787	0.0098513	0.0910145	0.155357	0.0736005	-1.43773	0.393419	-0.58249	-0.0755405	0.966668	-0.00111216	1.36219	0.322096	0.670219	-5.79719	-5.52929	-5.65571	-5.67314	-5.54234	-5.63544	-2.25647	-5.39816	-5.38274	-5.68934	-5.77461	-5.66	-1.61075	-5.45289	-5.74711
Q9V9S7	FBgn0039883	0	RhoGAP100F	RhoGAP100F	Rho GTPase-activating protein 100F	0.338103	0.588488	0.0778522	0.790806	0.398022	0.316396	-3.19895	0.024016	-5.1807	-2.74625	0.0641318	-3.27607	-2.62959	0.0194214	-4.50113	-2.17689	0.0817469	-2.36743	2.9677	0.0116191	5.74198	3.53705	6.60804e-05	14.7846	0.569357	0.225791	0.367972	-5.90076	-4.20876	-5.66461	-3.32666	-5.64787	-5.44149	-1.90087	-2.17864	-2.09777	-3.02202	-2.89828	-1.96506	-5.5272	-5.60528	-5.65596
Q95TR0	FBgn0031118	0	RhoGAP19D	RhoGAP19D	LD29482p	0.507526	0.248368	0.307005	1.5954	0.0270515	2.50129	-0.980355	0.0680974	-1.14395	0.107522	0.740772	0.0140118	-1.09902	0.00763326	-2.32695	-0.0111465	0.94539	-0.000271853	1.60655	0.0260904	2.544	1.48788	0.0241831	2.40514	-0.118668	0.716603	-0.0171738	-0.275403	-0.202321	-0.204738	1.07229	0.763195	0.745682	1.0463	1.00325	0.209046	1.08282	0.819765	0.712021	-0.35517	-0.488875	-1.361
Q86P77	FBgn0038853	0	RhoGAP93B	RhoGAP93B	SD01504p	0.149072	0.613606	0.0316197	0.269806	0.503966	0.0802939	-0.00251812	0.9928	-7.90294e-06	0.118215	0.756582	0.0143211	-1.20621	0.019655	-2.05843	-1.08547	0.0643313	-1.29343	1.35528	0.0017023	3.75272	0.15159	0.340878	0.0708533	-1.20369	0.00325547	-2.99404	-5.80489	-4.98844	-5.51508	-4.66694	-5.55576	-5.72351	-5.3014	-5.41479	-5.58467	-3.99371	-4.23695	-4.45913	-5.41716	-5.54183	-5.79664
Q9XZ34	FBgn0050085	1	Rif1	Rif1	Telomere-associated protein RIF1	-2.15792	0.124814	-1.9502	-1.24366	0.339611	-0.583301	-1.25673	0.34928	-0.574108	-0.342475	0.805306	-0.0322059	-1.89728	0.195209	-1.34612	-0.983022	0.480324	-0.313059	-0.260642	0.851517	-0.0181945	-0.90119	0.539208	-0.241739	-0.640547	0.67839	-0.107946	-5.8841	-5.65815	-5.7568	-5.66717	-3.3065	-5.5826	-5.43624	-2.43905	-5.65355	-5.78331	-3.35779	-2.4661	-5.30199	-2.78956	-2.73372
E1JJ68	FBgn0003261	1	Rm62	Rm62	Rm62, isoform H	2.2536	0.00456866	5.27389	1.74496	0.0165449	3.10837	1.4757	0.0856953	1.57463	0.967065	0.203407	0.668855	1.21422	0.0833067	1.31053	0.705587	0.231981	0.447729	1.03938	0.114039	0.980079	0.777899	0.272893	0.43874	-0.261478	0.715702	-0.0379843	1.23116	1.09286	0.28782	0.435922	0.331935	0.318081	0.156805	-0.373238	-1.59882	-0.0242766	-1.17042	0.163869	-0.941285	-1.76606	-1.44161
Q9W4D2	FBgn0014024	0	Rnp4F	Rnp4F	RNA-binding protein 4F	3.4553	0.205901	2.37152	4.35016	0.0173374	7.66071	3.40733	0.210138	2.30846	4.30219	0.0184787	7.45711	-0.130485	0.951215	-0.0028343	0.764374	0.347901	0.350499	3.58579	0.00682322	7.76686	0.047969	0.646837	0.00907597	-3.53782	0.00824348	-7.37243	0.809627	-1.33716	-5.56073	-0.907357	-2.27487	-0.221457	-5.52353	-5.33974	-5.44698	-2.56187	-1.39562	-1.73931	-5.32528	-5.56678	-5.56211
Q9VQ08	FBgn0002543	0	robo2	robo2	FI23903p1	-2.4305	0.00235633	-6.38679	-1.69373	0.0104478	-3.35525	-1.53862	0.0173607	-2.70864	-0.801853	0.0904697	-0.836731	-2.19265	0.00328956	-5.44405	-1.45588	0.0165976	-2.5914	-0.237855	0.437568	-0.085379	-0.891881	0.0248912	-1.43054	-0.654027	0.0629602	-0.785443	-0.0557624	0.837749	0.278025	0.660788	0.99175	1.61779	1.99408	1.98969	1.6921	2.39106	2.30362	2.94328	2.42392	3.06926	2.85835
Q0E8X7	FBgn0250838	0	roh	roh	Reduction of Rh1, isoform A	0.264358	0.473934	0.0857268	-0.469472	0.224309	-0.30476	-0.0709752	0.907005	-0.00300865	-0.804806	0.242171	-0.495663	0.352212	0.415594	0.134309	-0.381619	0.372745	-0.163557	-0.0878539	0.809336	-0.00807125	0.335334	0.576344	0.0802514	0.423187	0.505433	0.125406	1.14022	2.06293	1.73823	0.984945	0.433477	1.32147	1.31087	1.14746	2.69599	1.13733	0.910721	1.8367	1.1894	1.1935	1.76541
Q07327	FBgn0004574	0	Rop	Rop	Protein ROP	-1.50269	0.232267	-0.952724	-2.26093	0.0104593	-4.47777	-0.681731	0.601004	-0.150746	-1.43998	0.209882	-0.97634	-0.503503	0.633254	-0.0999062	-1.26175	0.000522194	-4.14127	-0.999185	0.062848	-1.20073	-0.820957	0.414452	-0.314037	0.178228	0.843551	0.013169	-2.84982	-0.38299	0.041983	-1.9045	-1.64699	-1.91406	1.14132	-0.760206	-1.52675	-0.491938	-0.733978	-0.454398	0.684629	-0.132862	0.765474
A0A0B4KER0	FBgn0033998	1	row	row	Relative of woc, isoform C	2.34505	0.00655202	5.1207	2.60128	0.00587069	5.80427	0.983323	0.0967048	0.997632	1.23956	0.0423928	1.70155	-0.63964	0.178983	-0.477932	-0.383406	0.119926	-0.353149	2.98469	0.00480042	6.92065	1.36172	0.0376336	1.93967	-1.62296	0.0236439	-2.63939	1.96927	1.42927	2.55766	2.35817	1.95322	2.41352	1.38618	1.24745	0.372602	2.76329	2.74314	2.36869	0.120958	-0.255785	-0.944111
M9PIM0	FBgn0024733	0	RpL10	RpL10	Ribosomal protein L10, isoform E	1.15132	0.266373	0.661445	0.412199	0.502284	0.123268	0.960568	0.354515	0.432607	0.221446	0.766379	0.0255895	0.206746	0.815843	0.018275	-0.532376	0.41547	-0.20308	0.944575	0.0452405	1.26996	0.190753	0.733412	0.0256853	-0.753823	0.257844	-0.443732	4.75393	2.71706	2.30308	2.48734	3.40732	1.66204	3.25743	1.79026	1.84468	3.19934	3.3914	2.5631	1.929	2.05608	2.33503
Q9VTP4	FBgn0036213	0	RpL10Ab	RpL10Ab	60S ribosomal protein L10a-2	1.78381	0.187389	1.29729	1.13475	0.337642	0.535084	0.743408	0.108378	0.717431	0.0943407	0.770251	0.0106952	2.80404	0.0441395	3.79997	2.15498	0.0742323	2.43385	-1.02023	0.413152	-0.391656	1.04041	0.371882	0.446954	2.06064	0.0632813	2.47014	-1.91947	-1.80917	-1.63545	-2.36978	-2.43329	-2.50822	-3.09361	-2.23783	-2.26286	-3.70458	-4.27326	-5.79838	-5.38579	-2.72809	-2.60165
P46222	FBgn0013325	1	RpL11	RpL11	60S ribosomal protein L11	0.028643	0.883658	0.00153858	-0.519265	0.0732121	-0.589583	0.825947	0.0222038	1.36576	0.278038	0.228258	0.178382	-0.305208	0.369006	-0.132145	-0.853116	0.0523725	-1.09275	0.333851	0.304919	0.172205	-0.797304	0.00246	-2.08022	-1.13115	0.0328212	-1.67846	2.63911	2.34568	2.05991	2.07344	1.508	1.81953	1.59829	1.35273	1.61584	2.65453	3.07758	2.22821	2.207	2.35461	2.39716
Q9W1B9	FBgn0034968	0	RpL12	RpL12	GEO07602p1	-0.378846	0.503328	-0.112953	-2.78814	0.152933	-2.27373	0.29704	0.631567	0.0592836	-2.11226	0.227529	-1.35811	-0.578597	0.335641	-0.274327	-2.98789	0.137999	-2.56996	0.199751	0.315602	0.100047	-0.675887	0.168466	-0.52279	-0.875638	0.111363	-0.834711	-0.0263015	-0.531061	-1.5909	-2.1941	-5.59276	-1.5893	-0.43256	-1.02144	-1.58539	0.030733	-0.204882	-0.238325	-0.622317	-0.245263	-0.144147
P41126	FBgn0011272	0	RpL13	RpL13	60S ribosomal protein L13	1.02442	0.0411278	1.41971	0.0760264	0.804917	0.00716538	0.886521	0.0449685	1.19422	-0.0618717	0.822757	-0.00524229	0.314064	0.244904	0.191894	-0.634329	0.0535224	-0.806527	0.710356	0.10083	0.707804	0.137898	0.721688	0.0195334	-0.572457	0.130743	-0.505813	3.49844	3.33592	2.95837	2.2812	2.40603	2.26032	2.84957	2.05946	2.22414	2.99798	2.64168	3.21088	2.04443	1.90474	2.7703
Q9VNE9	FBgn0037351	0	RpL13A	RpL13A	60S ribosomal protein L13a	1.527	0.0214078	2.54922	1.11631	0.0555275	1.40152	1.30218	0.0244656	2.0984	0.891491	0.0448736	1.20174	0.493238	0.21909	0.325229	0.0825454	0.694088	0.0130905	1.03376	0.0571528	1.28493	0.224819	0.591679	0.0512393	-0.808945	0.0526593	-1.03426	7.13793	6.3863	6.23225	6.17924	6.34924	5.99593	5.6821	4.87808	5.28976	6.13459	5.79078	6.35141	4.85048	4.66455	5.66045
[truncated: 253 more rows]
