# Supplementary material for: Proximity labeling reveals a new in vivo network of interactors for the histone demethylase KDM5
Source: Epigenetics Chromatin. 2023 Feb 18;16:8. doi: 10.1186/s13072-023-00481-y (PMC9938590; doi:10.1186/s13072-023-00481-y)
Supplement: Supplementary file 7 — Additional file 7. Human orthologs of the 87 high confidence KDM5 interactors identified in Drosophila. [file 13072_2023_481_MOESM7_ESM.xlsx]

## Sheet: Table S4
GeneID	Gene symbol	Human	Score	Best Score	Best Rev Score
FBgn0030434	Brms1	BRMS1L	14	Yes	Yes
FBgn0030434	Brms1	BRMS1	12	No	Yes
FBgn0030434FBgn0263979	Caf1-55	RBBP4	13	Yes	Yes
FBgn0263979	Caf1-55	RBBP7	10	No	Yes
FBgn0001994	crp	TFAP4	11	Yes	Yes
FBgn0001994FBgn0020306	dom	EP400	10	Yes	Yes
FBgn0020306FBgn0278608	Dsp1	HMGB3	11	Yes	Yes
FBgn0278608	Dsp1	HMGB2	10	No	Yes
FBgn0278608FBgn0000541	E(bx)	BPTF	13	Yes	Yes
FBgn0004656	fs(1)h	BRD2	9	Yes	Yes
FBgn0004656	fs(1)h	BRD4	9	Yes	Yes
FBgn0004656	fs(1)h	BRDT	9	Yes	Yes
FBgn0004656FBgn0039904	Hcf	HCFC2	9	Yes	Yes
FBgn0039904FBgn0015805	HDAC1	HDAC1	14	Yes	Yes
FBgn0015805	HDAC1	HDAC2	13	No	Yes
FBgn0015805FBgn0034964	IntS1	INTS1	14	Yes	Yes
FBgn0034964FBgn0031759	Kdm5	KDM5A	15	Yes	Yes
FBgn0031759	Kdm5	KDM5B	13	No	Yes
FBgn0031759	Kdm5	KDM5C	13	No	Yes
FBgn0031759	Kdm5	KDM5D	11	No	Yes
FBgn0031759FBgn0266557	kis	CHD7	10	Yes	Yes
FBgn0266557	kis	CHD6	9	No	Yes
FBgn0266557	kis	CHD8	9	No	Yes
FBgn0266557	kis	CHD9	9	No	Yes
FBgn0283521FBgn0037109	MED1	MED1	12	Yes	Yes
FBgn0037109FBgn0035145	MED14	MED14	13	Yes	Yes
FBgn0034240FBgn0023509	mip130	LIN9	12	Yes	Yes
FBgn0023509FBgn0002783	mor	SMARCC2	15	Yes	Yes
FBgn0002783	mor	SMARCC1	13	No	Yes
FBgn0002783FBgn0027378	MRG15	MORF4L1	14	Yes	Yes
FBgn0027378	MRG15	MORF4L2	11	No	Yes
FBgn0027378FBgn0033179	p47	NSFL1C	14	Yes	Yes
FBgn0033179	p47	UBXN2B	10	No	Yes
FBgn0033179FBgn0039227	polybromo	PBRM1	14	Yes	Yes
FBgn0259785FBgn0033897	Rcd1	KANSL3	10	Yes	Yes
FBgn0033998FBgn0262714	Sap130	SAP130	10	Yes	Yes
FBgn0262714FBgn0285917	sbb	ZNF609	9	Yes	Yes
FBgn0285917FBgn0022764	Sin3A	SIN3A	13	Yes	Yes
FBgn0022764	Sin3A	SIN3B	13	Yes	Yes
FBgn0010280	Taf4	TAF4	10	Yes	Yes
FBgn0010280	Taf4	TAF4B	10	Yes	Yes
FBgn0010280FBgn0004924	Top1	TOP 1.00	13	Yes	Yes
FBgn0004924	Top1	TOP1MT	10	No	Yes
FBgn0013263FBgn0040066	wds	WDR5	15	Yes	Yes
FBgn0040066	wds	WDR5B	9	No	Yes
FBgn0040066FBgn0025634	CG13367	GATAD1	10	Yes	Yes
FBgn0025634FBgn0029861	CG3815	PHF12	14	Yes	Yes
FBgn0029861FBgn0030648	CG6340	RSRC2	10	Yes	Yes
FBgn0030648FBgn0011604	Iswi	SMARCA1	14	Yes	Yes
FBgn0011604	Iswi	SMARCA5	12	No	Yes
FBgn0011604FBgn0002525	Lam	LMNA	12	Yes	Yes
FBgn0002525	Lam	LMNB2	12	Yes	Yes
FBgn0002525	Lam	LMNB1	11	No	Yes
FBgn0002525FBgn0038578	MED17	MED17	14	Yes	Yes
FBgn0038578FBgn0002638	Rcc1	RCC1	14	Yes	Yes
FBgn0002638FBgn0263832	Rcd5	MCRS1	14	Yes	Yes
FBgn0263832FBgn0025716	Bap55	ACTL6A	13	Yes	Yes
FBgn0025716	Bap55	ACTL6B	13	Yes	Yes
FBgn0025716FBgn0000212	brm	SMARCA2	13	Yes	Yes
FBgn0000212	brm	SMARCA4	12	No	Yes
FBgn0000212FBgn0031377	CG15356	EMSY	9	Yes	Yes
FBgn0031377FBgn0038546	CG7379	ING1	11	Yes	Yes
FBgn0038546	CG7379	ING2	10	No	Yes
FBgn0000283FBgn0020496	CtBP	CTBP2	14	Yes	Yes
FBgn0020496	CtBP	CTBP1	12	No	Yes
FBgn0037027FBgn0266599	Hsc70-4	HSPA8	12	Yes	Yes
FBgn0266599	Hsc70-4	HSPA1B	9	No	Yes
FBgn0001226FBgn0036004	Jarid2	JARID2	12	Yes	Yes
FBgn0036004FBgn0262519	Mi-2	CHD3	12	Yes	Yes
FBgn0262519	Mi-2	CHD5	12	Yes	Yes
FBgn0262519	Mi-2	CHD4	11	No	Yes
FBgn0262519FBgn0013756	Mtor	TPR	13	Yes	Yes
FBgn0013756FBgn0015268	Nap1	NAP1L1	13	Yes	Yes
FBgn0015268	Nap1	NAP1L4	12	No	Yes
FBgn0015268FBgn0262527	nsl1	KANSL1	9	Yes	Yes
FBgn0262527FBgn0061200	Nup153	NUP153	10	Yes	Yes
FBgn0061200FBgn0016687	Nurf-38	PPA1	14	Yes	Yes
FBgn0016687	Nurf-38	PPA2	12	No	Yes
FBgn0016687FBgn0011715	Snr1	SMARCB1	15	Yes	Yes
FBgn0036340FBgn0264922	Sumo	SUMO3	13	Yes	Yes
FBgn0264922	Sumo	SUMO2	12	No	Yes
FBgn0264922	Sumo	SUMO4	11	No	Yes
FBgn0264922FBgn0010417	Taf6	TAF6	13	Yes	Yes
FBgn0010417FBgn0000617	Taf9	TAF9	12	Yes	Yes
FBgn0000617	Taf9	TAF9B	12	Yes	Yes
FBgn0000617FBgn0023518	trr	KMT2C	10	Yes	Yes
FBgn0023518FBgn0010328	woc	ZMYM3	10	Yes	Yes
FBgn0010328	woc	ZMYM4	10	Yes	Yes
FBgn0010328	woc	ZMYM2	9	No	Yes
FBgn0010328FBgn0285954	caz	EWSR1	10	Yes	Yes
FBgn0285954	caz	FUS	9	No	Yes
FBgn0000289FBgn0039863	CG1815	ZMYND8	13	Yes	Yes
FBgn0015664FBgn0014857	His3.3A	H3-3B	10	Yes	Yes
FBgn0039019FBgn0034657	LBR	LBR	13	Yes	Yes
FBgn0034657	LBR	TM7SF2	10	No	Yes
FBgn0034657FBgn0028685	Rpt4	PSMC6	14	Yes	Yes
FBgn0028685FBgn0039229	Saf-B	SAFB	11	Yes	Yes
FBgn0039229	Saf-B	SLTM	10	No	Yes
FBgn0039229	Saf-B	SAFB2	9	No	Yes
FBgn0020309FBgn0262117	IntS3	INTS3	14	Yes	Yes
FBgn0263102FBgn0020369	Rpt6	PSMC5	15	Yes	Yes
FBgn0020369FBgn0010762	simj	GATAD2B	10	Yes	Yes
FBgn0010762	simj	GATAD2A	9	No	Yes
FBgn0086906FBgn0010278	Ssrp	SSRP1	13	Yes	Yes
FBgn0010278FBgn0011726	tsr	CFL2	11	Yes	Yes
FBgn0011726	tsr	DSTN	10	No	Yes
FBgn0011726	tsr	CFL1	9	No	Yes
FBgn0011726FBgn0029113	Uba2	UBA2	14	Yes	Yes
